# Supplementary material for: Topological soliton molecule in quasi 1D charge density wave
Source: Nat Commun. 2023 Aug 22;14:5085. doi: 10.1038/s41467-023-40834-5 (PMC10444770; doi:10.1038/s41467-023-40834-5)
Supplement: Supplementary file 3 — Source Data [file 41467_2023_40834_MOESM3_ESM.xlsx]

## Sheet: Fig1
:NANONIS_VERSION:
2
:SCANIT_TYPE:
FLOAT MSBFIRST
:REC_DATE:
28.07.2023
:REC_TIME:
16:29:44
:REC_TEMP:
290
:ACQ_TIME:
381.1
:SCAN_PIXELS:
1024 1024
:SCAN_FILE:
C:\Users\LT-STM\Desktop\nature comm raw data\In_on_Si(111)_07182 [Z_fwd].asc
:SCAN_TIME:
NaN NaN
:SCAN_RANGE:
3.000E-8 3.000E-8
:SCAN_OFFSET:
-4.588E-7 1.173E-6
:SCAN_ANGLE:
75.4
:SCAN_DIR:
down
:BIAS:
-500
:DATA_INFO:
	Channel	Name	Unit	Direction	Calibration	Offset
	0	Z	m	both	1	0
:SCANIT_END:
-2.0766e-07	-2.0766e-07	-2.0766e-07	-2.0766e-07	-2.0766e-07	-2.07659e-07	-2.0766e-07	-2.0766e-07	-2.0766e-07	-2.0766e-07	-2.07659e-07	-2.07659e-07	-2.07659e-07	-2.07658e-07	-2.07658e-07	-2.07657e-07	-2.07657e-07	-2.07656e-07	-2.07656e-07	-2.07655e-07	-2.07655e-07	-2.07655e-07	-2.07656e-07	-2.07656e-07	-2.07655e-07	-2.07655e-07	-2.07655e-07	-2.07655e-07	-2.07655e-07	-2.07655e-07	-2.07655e-07	-2.07655e-07	-2.07656e-07	-2.07657e-07	-2.07657e-07	-2.07658e-07	-2.07659e-07	-2.0766e-07	-2.07661e-07	-2.07663e-07	-2.07664e-07	-2.07665e-07	-2.07665e-07	-2.07665e-07	-2.07665e-07	-2.07665e-07	-2.07666e-07	-2.07666e-07	-2.07665e-07	-2.07665e-07
-2.07653e-07	-2.07653e-07	-2.07654e-07	-2.07654e-07	-2.07655e-07	-2.07656e-07	-2.07656e-07	-2.07657e-07	-2.07659e-07	-2.0766e-07	-2.07661e-07	-2.07661e-07	-2.07661e-07	-2.07662e-07	-2.07662e-07	-2.07662e-07	-2.07663e-07	-2.07663e-07	-2.07663e-07	-2.07663e-07	-2.07663e-07	-2.07664e-07	-2.07664e-07	-2.07663e-07	-2.07663e-07	-2.07662e-07	-2.07661e-07	-2.0766e-07	-2.07659e-07	-2.07659e-07	-2.07658e-07	-2.07659e-07	-2.07659e-07	-2.07657e-07	-2.07657e-07	-2.07657e-07	-2.07658e-07	-2.07658e-07	-2.07658e-07	-2.07659e-07	-2.07659e-07	-2.07659e-07	-2.07659e-07	-2.07659e-07	-2.07659e-07	-2.07659e-07	-2.0766e-07	-2.0766e-07	-2.07661e-07	-2.07662e-07
-2.0766e-07	-2.07659e-07	-2.07659e-07	-2.0766e-07	-2.07661e-07	-2.07661e-07	-2.07662e-07	-2.07662e-07	-2.07662e-07	-2.07663e-07	-2.07663e-07	-2.07663e-07	-2.07663e-07	-2.07663e-07	-2.07663e-07	-2.07663e-07	-2.07663e-07	-2.07662e-07	-2.07663e-07	-2.07663e-07	-2.07663e-07	-2.07663e-07	-2.07664e-07	-2.07664e-07	-2.07664e-07	-2.07664e-07	-2.07663e-07	-2.07662e-07	-2.07662e-07	-2.07663e-07	-2.07662e-07	-2.07662e-07	-2.07663e-07	-2.07664e-07	-2.07664e-07	-2.07665e-07	-2.07665e-07	-2.07665e-07	-2.07666e-07	-2.07666e-07	-2.07665e-07	-2.07665e-07	-2.07666e-07	-2.07665e-07	-2.07665e-07	-2.07665e-07	-2.07665e-07	-2.07665e-07	-2.07666e-07	-2.07666e-07
-2.07664e-07	-2.07663e-07	-2.07662e-07	-2.07662e-07	-2.07661e-07	-2.07662e-07	-2.07662e-07	-2.07662e-07	-2.07662e-07	-2.07662e-07	-2.07663e-07	-2.07662e-07	-2.07662e-07	-2.07662e-07	-2.07663e-07	-2.07663e-07	-2.07663e-07	-2.07664e-07	-2.07664e-07	-2.07665e-07	-2.07666e-07	-2.07666e-07	-2.07667e-07	-2.07668e-07	-2.07668e-07	-2.07668e-07	-2.07669e-07	-2.07669e-07	-2.07669e-07	-2.07669e-07	-2.0767e-07	-2.07671e-07	-2.07671e-07	-2.0767e-07	-2.07671e-07	-2.07671e-07	-2.07672e-07	-2.07672e-07	-2.07671e-07	-2.07671e-07	-2.0767e-07	-2.07669e-07	-2.07669e-07	-2.07668e-07	-2.07667e-07	-2.07667e-07	-2.07666e-07	-2.07666e-07	-2.07666e-07	-2.07666e-07
-2.07669e-07	-2.07669e-07	-2.07668e-07	-2.07668e-07	-2.07668e-07	-2.07669e-07	-2.07669e-07	-2.07669e-07	-2.07668e-07	-2.07668e-07	-2.07667e-07	-2.07667e-07	-2.07666e-07	-2.07665e-07	-2.07665e-07	-2.07665e-07	-2.07664e-07	-2.07664e-07	-2.07664e-07	-2.07664e-07	-2.07664e-07	-2.07664e-07	-2.07665e-07	-2.07665e-07	-2.07665e-07	-2.07666e-07	-2.07666e-07	-2.07666e-07	-2.07666e-07	-2.07667e-07	-2.07668e-07	-2.07668e-07	-2.07669e-07	-2.0767e-07	-2.0767e-07	-2.07671e-07	-2.07673e-07	-2.07673e-07	-2.07673e-07	-2.07673e-07	-2.07674e-07	-2.07674e-07	-2.07673e-07	-2.07672e-07	-2.07672e-07	-2.07672e-07	-2.07672e-07	-2.07672e-07	-2.07672e-07	-2.07672e-07
-2.07673e-07	-2.07672e-07	-2.07671e-07	-2.07671e-07	-2.07671e-07	-2.07671e-07	-2.07671e-07	-2.07671e-07	-2.07671e-07	-2.0767e-07	-2.0767e-07	-2.07669e-07	-2.07668e-07	-2.07667e-07	-2.07667e-07	-2.07666e-07	-2.07665e-07	-2.07665e-07	-2.07665e-07	-2.07665e-07	-2.07665e-07	-2.07665e-07	-2.07665e-07	-2.07666e-07	-2.07666e-07	-2.07666e-07	-2.07666e-07	-2.07667e-07	-2.07668e-07	-2.07668e-07	-2.07669e-07	-2.0767e-07	-2.07671e-07	-2.07672e-07	-2.07673e-07	-2.07674e-07	-2.07675e-07	-2.07676e-07	-2.07676e-07	-2.07676e-07	-2.07675e-07	-2.07675e-07	-2.07675e-07	-2.07674e-07	-2.07674e-07	-2.07674e-07	-2.07674e-07	-2.07674e-07	-2.07674e-07	-2.07673e-07
-2.0767e-07	-2.07671e-07	-2.07672e-07	-2.07672e-07	-2.07673e-07	-2.07674e-07	-2.07676e-07	-2.07676e-07	-2.07677e-07	-2.07678e-07	-2.07677e-07	-2.07677e-07	-2.07677e-07	-2.07677e-07	-2.07676e-07	-2.07675e-07	-2.07675e-07	-2.07674e-07	-2.07674e-07	-2.07674e-07	-2.07673e-07	-2.07673e-07	-2.07672e-07	-2.07672e-07	-2.07671e-07	-2.07671e-07	-2.07671e-07	-2.0767e-07	-2.0767e-07	-2.0767e-07	-2.0767e-07	-2.0767e-07	-2.07669e-07	-2.0767e-07	-2.0767e-07	-2.07671e-07	-2.07672e-07	-2.07672e-07	-2.07673e-07	-2.07673e-07	-2.07674e-07	-2.07673e-07	-2.07674e-07	-2.07674e-07	-2.07674e-07	-2.07675e-07	-2.07675e-07	-2.07676e-07	-2.07677e-07	-2.07678e-07
-2.07673e-07	-2.07673e-07	-2.07674e-07	-2.07675e-07	-2.07676e-07	-2.07676e-07	-2.07677e-07	-2.07677e-07	-2.07678e-07	-2.07679e-07	-2.07678e-07	-2.07678e-07	-2.07677e-07	-2.07677e-07	-2.07677e-07	-2.07676e-07	-2.07676e-07	-2.07675e-07	-2.07675e-07	-2.07675e-07	-2.07675e-07	-2.07675e-07	-2.07675e-07	-2.07675e-07	-2.07674e-07	-2.07674e-07	-2.07673e-07	-2.07672e-07	-2.07673e-07	-2.07673e-07	-2.07674e-07	-2.07673e-07	-2.07674e-07	-2.07674e-07	-2.07674e-07	-2.07675e-07	-2.07675e-07	-2.07675e-07	-2.07675e-07	-2.07674e-07	-2.07675e-07	-2.07675e-07	-2.07675e-07	-2.07675e-07	-2.07675e-07	-2.07676e-07	-2.07676e-07	-2.07677e-07	-2.07678e-07	-2.07679e-07
-2.07673e-07	-2.07672e-07	-2.07672e-07	-2.07672e-07	-2.07673e-07	-2.07674e-07	-2.07674e-07	-2.07675e-07	-2.07675e-07	-2.07676e-07	-2.07676e-07	-2.07677e-07	-2.07677e-07	-2.07677e-07	-2.07678e-07	-2.07679e-07	-2.07679e-07	-2.07679e-07	-2.07681e-07	-2.07681e-07	-2.07681e-07	-2.07681e-07	-2.07682e-07	-2.07683e-07	-2.07682e-07	-2.07682e-07	-2.07683e-07	-2.07683e-07	-2.07682e-07	-2.07681e-07	-2.07682e-07	-2.07681e-07	-2.07681e-07	-2.0768e-07	-2.0768e-07	-2.07679e-07	-2.07678e-07	-2.07678e-07	-2.07677e-07	-2.07676e-07	-2.07674e-07	-2.07674e-07	-2.07673e-07	-2.07672e-07	-2.07672e-07	-2.07672e-07	-2.07672e-07	-2.07673e-07	-2.07673e-07	-2.07674e-07
-2.0768e-07	-2.0768e-07	-2.07679e-07	-2.07679e-07	-2.07679e-07	-2.07679e-07	-2.07679e-07	-2.07679e-07	-2.07678e-07	-2.07677e-07	-2.07677e-07	-2.07676e-07	-2.07677e-07	-2.07675e-07	-2.07675e-07	-2.07675e-07	-2.07675e-07	-2.07675e-07	-2.07675e-07	-2.07677e-07	-2.07677e-07	-2.07678e-07	-2.07679e-07	-2.0768e-07	-2.07682e-07	-2.07682e-07	-2.07683e-07	-2.07684e-07	-2.07685e-07	-2.07686e-07	-2.07686e-07	-2.07687e-07	-2.07688e-07	-2.07688e-07	-2.07688e-07	-2.07689e-07	-2.07688e-07	-2.07687e-07	-2.07686e-07	-2.07685e-07	-2.07684e-07	-2.07683e-07	-2.07682e-07	-2.07682e-07	-2.07681e-07	-2.0768e-07	-2.0768e-07	-2.07679e-07	-2.07679e-07	-2.0768e-07
-2.07687e-07	-2.07686e-07	-2.07686e-07	-2.07685e-07	-2.07684e-07	-2.07683e-07	-2.07683e-07	-2.07682e-07	-2.0768e-07	-2.07679e-07	-2.07678e-07	-2.07677e-07	-2.07675e-07	-2.07675e-07	-2.07674e-07	-2.07673e-07	-2.07673e-07	-2.07673e-07	-2.07674e-07	-2.07674e-07	-2.07674e-07	-2.07676e-07	-2.07677e-07	-2.07678e-07	-2.07679e-07	-2.0768e-07	-2.07681e-07	-2.07683e-07	-2.07685e-07	-2.07686e-07	-2.07687e-07	-2.07688e-07	-2.07689e-07	-2.0769e-07	-2.0769e-07	-2.07691e-07	-2.0769e-07	-2.0769e-07	-2.0769e-07	-2.07688e-07	-2.07688e-07	-2.07687e-07	-2.07686e-07	-2.07684e-07	-2.07684e-07	-2.07683e-07	-2.07683e-07	-2.07682e-07	-2.07682e-07	-2.07682e-07
-2.0769e-07	-2.0769e-07	-2.0769e-07	-2.07691e-07	-2.07691e-07	-2.07691e-07	-2.07691e-07	-2.07691e-07	-2.0769e-07	-2.0769e-07	-2.07689e-07	-2.07688e-07	-2.07686e-07	-2.07685e-07	-2.07683e-07	-2.07682e-07	-2.07681e-07	-2.0768e-07	-2.0768e-07	-2.0768e-07	-2.0768e-07	-2.07679e-07	-2.07679e-07	-2.07679e-07	-2.07679e-07	-2.07679e-07	-2.0768e-07	-2.0768e-07	-2.07681e-07	-2.07681e-07	-2.07682e-07	-2.07683e-07	-2.07684e-07	-2.07684e-07	-2.07685e-07	-2.07685e-07	-2.07686e-07	-2.07686e-07	-2.07687e-07	-2.07687e-07	-2.07687e-07	-2.07687e-07	-2.07687e-07	-2.07688e-07	-2.07688e-07	-2.07689e-07	-2.0769e-07	-2.0769e-07	-2.07691e-07	-2.07692e-07
-2.07687e-07	-2.07687e-07	-2.07687e-07	-2.07687e-07	-2.07688e-07	-2.07688e-07	-2.07688e-07	-2.07689e-07	-2.07688e-07	-2.07688e-07	-2.07687e-07	-2.07686e-07	-2.07686e-07	-2.07685e-07	-2.07685e-07	-2.07685e-07	-2.07685e-07	-2.07685e-07	-2.07684e-07	-2.07685e-07	-2.07685e-07	-2.07685e-07	-2.07686e-07	-2.07686e-07	-2.07687e-07	-2.07687e-07	-2.07688e-07	-2.07688e-07	-2.07689e-07	-2.07688e-07	-2.07689e-07	-2.07689e-07	-2.07688e-07	-2.07689e-07	-2.07689e-07	-2.07688e-07	-2.07687e-07	-2.07686e-07	-2.07686e-07	-2.07685e-07	-2.07685e-07	-2.07684e-07	-2.07684e-07	-2.07684e-07	-2.07684e-07	-2.07684e-07	-2.07685e-07	-2.07686e-07	-2.07688e-07	-2.07688e-07
-2.07683e-07	-2.07684e-07	-2.07685e-07	-2.07686e-07	-2.07685e-07	-2.07686e-07	-2.07686e-07	-2.07687e-07	-2.07687e-07	-2.07687e-07	-2.07687e-07	-2.07688e-07	-2.07687e-07	-2.07686e-07	-2.07686e-07	-2.07687e-07	-2.07687e-07	-2.07687e-07	-2.07688e-07	-2.07688e-07	-2.07689e-07	-2.07689e-07	-2.07689e-07	-2.0769e-07	-2.07691e-07	-2.07691e-07	-2.07691e-07	-2.07691e-07	-2.07691e-07	-2.07691e-07	-2.07691e-07	-2.0769e-07	-2.0769e-07	-2.07689e-07	-2.07689e-07	-2.07687e-07	-2.07686e-07	-2.07686e-07	-2.07685e-07	-2.07683e-07	-2.07682e-07	-2.07682e-07	-2.07682e-07	-2.07681e-07	-2.07681e-07	-2.07682e-07	-2.07682e-07	-2.07683e-07	-2.07685e-07	-2.07686e-07
-2.0769e-07	-2.07689e-07	-2.07689e-07	-2.07689e-07	-2.07688e-07	-2.07688e-07	-2.07688e-07	-2.07687e-07	-2.07686e-07	-2.07685e-07	-2.07684e-07	-2.07683e-07	-2.07682e-07	-2.07682e-07	-2.07681e-07	-2.07681e-07	-2.07681e-07	-2.07682e-07	-2.07683e-07	-2.07684e-07	-2.07684e-07	-2.07685e-07	-2.07686e-07	-2.07687e-07	-2.07688e-07	-2.0769e-07	-2.07691e-07	-2.07692e-07	-2.07693e-07	-2.07694e-07	-2.07694e-07	-2.07694e-07	-2.07695e-07	-2.07694e-07	-2.07694e-07	-2.07693e-07	-2.07692e-07	-2.07691e-07	-2.0769e-07	-2.07688e-07	-2.07687e-07	-2.07687e-07	-2.07687e-07	-2.07686e-07	-2.07686e-07	-2.07686e-07	-2.07686e-07	-2.07686e-07	-2.07686e-07	-2.07686e-07
-2.07689e-07	-2.07688e-07	-2.07688e-07	-2.07687e-07	-2.07686e-07	-2.07685e-07	-2.07684e-07	-2.07683e-07	-2.07682e-07	-2.07682e-07	-2.07681e-07	-2.0768e-07	-2.0768e-07	-2.0768e-07	-2.07679e-07	-2.07679e-07	-2.07679e-07	-2.0768e-07	-2.07681e-07	-2.07681e-07	-2.07683e-07	-2.07684e-07	-2.07686e-07	-2.07688e-07	-2.07689e-07	-2.0769e-07	-2.07691e-07	-2.07693e-07	-2.07694e-07	-2.07695e-07	-2.07695e-07	-2.07695e-07	-2.07695e-07	-2.07694e-07	-2.07693e-07	-2.07693e-07	-2.07691e-07	-2.0769e-07	-2.07688e-07	-2.07687e-07	-2.07686e-07	-2.07684e-07	-2.07684e-07	-2.07683e-07	-2.07682e-07	-2.07682e-07	-2.07682e-07	-2.07682e-07	-2.07682e-07	-2.07683e-07
-2.07693e-07	-2.07693e-07	-2.07693e-07	-2.07693e-07	-2.07692e-07	-2.07691e-07	-2.0769e-07	-2.07688e-07	-2.07687e-07	-2.07685e-07	-2.07683e-07	-2.07682e-07	-2.0768e-07	-2.07678e-07	-2.07677e-07	-2.07677e-07	-2.07676e-07	-2.07676e-07	-2.07676e-07	-2.07676e-07	-2.07677e-07	-2.07678e-07	-2.07679e-07	-2.0768e-07	-2.07682e-07	-2.07684e-07	-2.07685e-07	-2.07687e-07	-2.07688e-07	-2.0769e-07	-2.07691e-07	-2.07691e-07	-2.07692e-07	-2.07692e-07	-2.07693e-07	-2.07692e-07	-2.07692e-07	-2.07692e-07	-2.07691e-07	-2.0769e-07	-2.0769e-07	-2.07689e-07	-2.07689e-07	-2.07688e-07	-2.07688e-07	-2.07688e-07	-2.07688e-07	-2.07688e-07	-2.07688e-07	-2.07688e-07
-2.07686e-07	-2.07688e-07	-2.07689e-07	-2.07688e-07	-2.07688e-07	-2.07688e-07	-2.07687e-07	-2.07686e-07	-2.07685e-07	-2.07684e-07	-2.07683e-07	-2.07682e-07	-2.07682e-07	-2.07681e-07	-2.0768e-07	-2.07679e-07	-2.07679e-07	-2.07679e-07	-2.07678e-07	-2.07678e-07	-2.07679e-07	-2.07679e-07	-2.07679e-07	-2.0768e-07	-2.07681e-07	-2.07682e-07	-2.07683e-07	-2.07684e-07	-2.07685e-07	-2.07686e-07	-2.07686e-07	-2.07686e-07	-2.07685e-07	-2.07686e-07	-2.07685e-07	-2.07684e-07	-2.07684e-07	-2.07683e-07	-2.07682e-07	-2.07682e-07	-2.07681e-07	-2.07681e-07	-2.07682e-07	-2.07682e-07	-2.07683e-07	-2.07682e-07	-2.07683e-07	-2.07684e-07	-2.07684e-07	-2.07685e-07
-2.07679e-07	-2.0768e-07	-2.07681e-07	-2.07683e-07	-2.07683e-07	-2.07682e-07	-2.07682e-07	-2.07683e-07	-2.07683e-07	-2.07682e-07	-2.07682e-07	-2.07682e-07	-2.07682e-07	-2.07682e-07	-2.07681e-07	-2.0768e-07	-2.0768e-07	-2.0768e-07	-2.0768e-07	-2.0768e-07	-2.0768e-07	-2.07682e-07	-2.07682e-07	-2.07682e-07	-2.07683e-07	-2.07683e-07	-2.07684e-07	-2.07684e-07	-2.07684e-07	-2.07683e-07	-2.07683e-07	-2.07683e-07	-2.07681e-07	-2.0768e-07	-2.07679e-07	-2.07679e-07	-2.07678e-07	-2.07677e-07	-2.07677e-07	-2.07676e-07	-2.07675e-07	-2.07675e-07	-2.07675e-07	-2.07675e-07	-2.07676e-07	-2.07678e-07	-2.07678e-07	-2.0768e-07	-2.07682e-07	-2.07683e-07
-2.07679e-07	-2.0768e-07	-2.07679e-07	-2.07679e-07	-2.07679e-07	-2.07678e-07	-2.07678e-07	-2.07676e-07	-2.07675e-07	-2.07675e-07	-2.07674e-07	-2.07674e-07	-2.07673e-07	-2.07673e-07	-2.07673e-07	-2.07673e-07	-2.07674e-07	-2.07674e-07	-2.07674e-07	-2.07675e-07	-2.07676e-07	-2.07677e-07	-2.07678e-07	-2.0768e-07	-2.07681e-07	-2.07682e-07	-2.07683e-07	-2.07685e-07	-2.07685e-07	-2.07686e-07	-2.07686e-07	-2.07686e-07	-2.07685e-07	-2.07684e-07	-2.07683e-07	-2.07682e-07	-2.07681e-07	-2.0768e-07	-2.07679e-07	-2.07678e-07	-2.07678e-07	-2.07677e-07	-2.07676e-07	-2.07676e-07	-2.07675e-07	-2.07676e-07	-2.07676e-07	-2.07676e-07	-2.07677e-07	-2.07677e-07
-2.07675e-07	-2.07676e-07	-2.07676e-07	-2.07676e-07	-2.07676e-07	-2.07675e-07	-2.07675e-07	-2.07674e-07	-2.07673e-07	-2.07673e-07	-2.07672e-07	-2.07672e-07	-2.07672e-07	-2.07672e-07	-2.07671e-07	-2.07671e-07	-2.07671e-07	-2.07672e-07	-2.07672e-07	-2.07672e-07	-2.07673e-07	-2.07674e-07	-2.07675e-07	-2.07677e-07	-2.07678e-07	-2.0768e-07	-2.0768e-07	-2.07682e-07	-2.07683e-07	-2.07682e-07	-2.07682e-07	-2.07682e-07	-2.07682e-07	-2.07681e-07	-2.0768e-07	-2.07679e-07	-2.07678e-07	-2.07677e-07	-2.07676e-07	-2.07675e-07	-2.07674e-07	-2.07673e-07	-2.07673e-07	-2.07672e-07	-2.07672e-07	-2.07672e-07	-2.07671e-07	-2.07672e-07	-2.07673e-07	-2.07674e-07
-2.0768e-07	-2.0768e-07	-2.0768e-07	-2.07679e-07	-2.07677e-07	-2.07676e-07	-2.07674e-07	-2.07672e-07	-2.07671e-07	-2.0767e-07	-2.07669e-07	-2.07668e-07	-2.07667e-07	-2.07666e-07	-2.07666e-07	-2.07665e-07	-2.07665e-07	-2.07665e-07	-2.07666e-07	-2.07666e-07	-2.07666e-07	-2.07667e-07	-2.07669e-07	-2.0767e-07	-2.07671e-07	-2.07673e-07	-2.07675e-07	-2.07676e-07	-2.07678e-07	-2.07678e-07	-2.07679e-07	-2.07679e-07	-2.0768e-07	-2.0768e-07	-2.07678e-07	-2.07678e-07	-2.07678e-07	-2.07678e-07	-2.07677e-07	-2.07676e-07	-2.07676e-07	-2.07676e-07	-2.07676e-07	-2.07675e-07	-2.07675e-07	-2.07674e-07	-2.07674e-07	-2.07674e-07	-2.07674e-07	-2.07674e-07
-2.07672e-07	-2.07672e-07	-2.07673e-07	-2.07672e-07	-2.07672e-07	-2.07672e-07	-2.07671e-07	-2.07671e-07	-2.0767e-07	-2.07669e-07	-2.07669e-07	-2.07669e-07	-2.07668e-07	-2.07668e-07	-2.07668e-07	-2.07668e-07	-2.07667e-07	-2.07667e-07	-2.07667e-07	-2.07668e-07	-2.07668e-07	-2.07669e-07	-2.0767e-07	-2.07671e-07	-2.07672e-07	-2.07673e-07	-2.07674e-07	-2.07675e-07	-2.07675e-07	-2.07675e-07	-2.07675e-07	-2.07675e-07	-2.07674e-07	-2.07673e-07	-2.07673e-07	-2.07672e-07	-2.07672e-07	-2.07672e-07	-2.07671e-07	-2.07671e-07	-2.0767e-07	-2.0767e-07	-2.0767e-07	-2.0767e-07	-2.0767e-07	-2.0767e-07	-2.07671e-07	-2.07671e-07	-2.07672e-07	-2.07673e-07
-2.07671e-07	-2.07672e-07	-2.07673e-07	-2.07674e-07	-2.07673e-07	-2.07673e-07	-2.07673e-07	-2.07673e-07	-2.07672e-07	-2.07671e-07	-2.0767e-07	-2.0767e-07	-2.0767e-07	-2.07669e-07	-2.07668e-07	-2.07668e-07	-2.07667e-07	-2.07667e-07	-2.07666e-07	-2.07665e-07	-2.07665e-07	-2.07665e-07	-2.07665e-07	-2.07666e-07	-2.07666e-07	-2.07666e-07	-2.07667e-07	-2.07668e-07	-2.07668e-07	-2.07669e-07	-2.07668e-07	-2.07668e-07	-2.07668e-07	-2.07667e-07	-2.07666e-07	-2.07666e-07	-2.07666e-07	-2.07666e-07	-2.07666e-07	-2.07666e-07	-2.07668e-07	-2.07668e-07	-2.07669e-07	-2.07669e-07	-2.0767e-07	-2.0767e-07	-2.07672e-07	-2.07673e-07	-2.07673e-07	-2.07675e-07
-2.07665e-07	-2.07665e-07	-2.07666e-07	-2.07666e-07	-2.07665e-07	-2.07665e-07	-2.07665e-07	-2.07665e-07	-2.07665e-07	-2.07666e-07	-2.07666e-07	-2.07666e-07	-2.07667e-07	-2.07667e-07	-2.07667e-07	-2.07667e-07	-2.07667e-07	-2.07668e-07	-2.07667e-07	-2.07668e-07	-2.07669e-07	-2.07669e-07	-2.0767e-07	-2.07671e-07	-2.07671e-07	-2.07673e-07	-2.07672e-07	-2.07672e-07	-2.07672e-07	-2.07672e-07	-2.07671e-07	-2.0767e-07	-2.07669e-07	-2.07667e-07	-2.07667e-07	-2.07666e-07	-2.07665e-07	-2.07664e-07	-2.07663e-07	-2.07663e-07	-2.07663e-07	-2.07663e-07	-2.07663e-07	-2.07663e-07	-2.07664e-07	-2.07664e-07	-2.07664e-07	-2.07665e-07	-2.07666e-07	-2.07668e-07
-2.07663e-07	-2.07663e-07	-2.07663e-07	-2.07663e-07	-2.07663e-07	-2.07663e-07	-2.07663e-07	-2.07662e-07	-2.07662e-07	-2.07662e-07	-2.07662e-07	-2.07663e-07	-2.07663e-07	-2.07663e-07	-2.07664e-07	-2.07665e-07	-2.07665e-07	-2.07665e-07	-2.07666e-07	-2.07667e-07	-2.07667e-07	-2.07668e-07	-2.07669e-07	-2.0767e-07	-2.07671e-07	-2.07672e-07	-2.07672e-07	-2.07673e-07	-2.07672e-07	-2.07672e-07	-2.07671e-07	-2.07671e-07	-2.0767e-07	-2.07669e-07	-2.07668e-07	-2.07667e-07	-2.07666e-07	-2.07666e-07	-2.07665e-07	-2.07664e-07	-2.07664e-07	-2.07664e-07	-2.07664e-07	-2.07663e-07	-2.07663e-07	-2.07663e-07	-2.07664e-07	-2.07664e-07	-2.07664e-07	-2.07665e-07
-2.07668e-07	-2.07667e-07	-2.07667e-07	-2.07666e-07	-2.07664e-07	-2.07663e-07	-2.07661e-07	-2.0766e-07	-2.0766e-07	-2.07659e-07	-2.07658e-07	-2.07657e-07	-2.07657e-07	-2.07658e-07	-2.07657e-07	-2.07657e-07	-2.07658e-07	-2.07658e-07	-2.07659e-07	-2.07659e-07	-2.07661e-07	-2.07662e-07	-2.07665e-07	-2.07667e-07	-2.07668e-07	-2.07669e-07	-2.07671e-07	-2.07672e-07	-2.07673e-07	-2.07675e-07	-2.07675e-07	-2.07674e-07	-2.07674e-07	-2.07674e-07	-2.07673e-07	-2.07672e-07	-2.07671e-07	-2.07671e-07	-2.07671e-07	-2.0767e-07	-2.07669e-07	-2.07668e-07	-2.07668e-07	-2.07667e-07	-2.07666e-07	-2.07665e-07	-2.07664e-07	-2.07664e-07	-2.07663e-07	-2.07663e-07
-2.07668e-07	-2.07668e-07	-2.07668e-07	-2.07668e-07	-2.07667e-07	-2.07666e-07	-2.07666e-07	-2.07665e-07	-2.07664e-07	-2.07663e-07	-2.07663e-07	-2.07663e-07	-2.07663e-07	-2.07662e-07	-2.07662e-07	-2.07661e-07	-2.07661e-07	-2.0766e-07	-2.0766e-07	-2.0766e-07	-2.07661e-07	-2.07662e-07	-2.07662e-07	-2.07663e-07	-2.07665e-07	-2.07666e-07	-2.07666e-07	-2.07667e-07	-2.07668e-07	-2.07668e-07	-2.07668e-07	-2.07668e-07	-2.07667e-07	-2.07668e-07	-2.07668e-07	-2.07667e-07	-2.07666e-07	-2.07666e-07	-2.07666e-07	-2.07666e-07	-2.07666e-07	-2.07666e-07	-2.07666e-07	-2.07667e-07	-2.07667e-07	-2.07666e-07	-2.07666e-07	-2.07666e-07	-2.07667e-07	-2.07667e-07
-2.07669e-07	-2.07669e-07	-2.07668e-07	-2.07668e-07	-2.07668e-07	-2.07667e-07	-2.07666e-07	-2.07666e-07	-2.07665e-07	-2.07665e-07	-2.07663e-07	-2.07663e-07	-2.07663e-07	-2.07663e-07	-2.07662e-07	-2.07661e-07	-2.0766e-07	-2.0766e-07	-2.07659e-07	-2.0766e-07	-2.07659e-07	-2.07659e-07	-2.0766e-07	-2.07661e-07	-2.07661e-07	-2.07663e-07	-2.07664e-07	-2.07664e-07	-2.07665e-07	-2.07665e-07	-2.07666e-07	-2.07666e-07	-2.07665e-07	-2.07666e-07	-2.07665e-07	-2.07665e-07	-2.07666e-07	-2.07667e-07	-2.07667e-07	-2.07668e-07	-2.07669e-07	-2.07669e-07	-2.0767e-07	-2.0767e-07	-2.0767e-07	-2.0767e-07	-2.0767e-07	-2.0767e-07	-2.07669e-07	-2.07669e-07
-2.07662e-07	-2.07664e-07	-2.07664e-07	-2.07664e-07	-2.07664e-07	-2.07664e-07	-2.07664e-07	-2.07665e-07	-2.07665e-07	-2.07665e-07	-2.07665e-07	-2.07665e-07	-2.07666e-07	-2.07666e-07	-2.07665e-07	-2.07666e-07	-2.07665e-07	-2.07665e-07	-2.07664e-07	-2.07664e-07	-2.07664e-07	-2.07663e-07	-2.07664e-07	-2.07664e-07	-2.07664e-07	-2.07664e-07	-2.07664e-07	-2.07664e-07	-2.07663e-07	-2.07663e-07	-2.07663e-07	-2.07662e-07	-2.07661e-07	-2.07661e-07	-2.07661e-07	-2.07661e-07	-2.07662e-07	-2.07662e-07	-2.07662e-07	-2.07662e-07	-2.07663e-07	-2.07664e-07	-2.07664e-07	-2.07665e-07	-2.07665e-07	-2.07666e-07	-2.07666e-07	-2.07667e-07	-2.07668e-07	-2.07669e-07
-2.07663e-07	-2.07664e-07	-2.07664e-07	-2.07665e-07	-2.07665e-07	-2.07665e-07	-2.07665e-07	-2.07666e-07	-2.07665e-07	-2.07666e-07	-2.07667e-07	-2.07666e-07	-2.07666e-07	-2.07667e-07	-2.07667e-07	-2.07667e-07	-2.07666e-07	-2.07666e-07	-2.07666e-07	-2.07667e-07	-2.07666e-07	-2.07666e-07	-2.07666e-07	-2.07665e-07	-2.07666e-07	-2.07665e-07	-2.07665e-07	-2.07666e-07	-2.07666e-07	-2.07665e-07	-2.07665e-07	-2.07664e-07	-2.07664e-07	-2.07663e-07	-2.07663e-07	-2.07662e-07	-2.07663e-07	-2.07663e-07	-2.07663e-07	-2.07663e-07	-2.07664e-07	-2.07665e-07	-2.07665e-07	-2.07666e-07	-2.07666e-07	-2.07666e-07	-2.07667e-07	-2.07668e-07	-2.07668e-07	-2.07668e-07
-2.0766e-07	-2.0766e-07	-2.07659e-07	-2.07659e-07	-2.07659e-07	-2.07658e-07	-2.07659e-07	-2.07658e-07	-2.07658e-07	-2.07659e-07	-2.0766e-07	-2.0766e-07	-2.07661e-07	-2.07662e-07	-2.07662e-07	-2.07662e-07	-2.07664e-07	-2.07664e-07	-2.07665e-07	-2.07665e-07	-2.07665e-07	-2.07666e-07	-2.07667e-07	-2.07669e-07	-2.07669e-07	-2.0767e-07	-2.0767e-07	-2.07671e-07	-2.07671e-07	-2.07671e-07	-2.07671e-07	-2.0767e-07	-2.07669e-07	-2.07669e-07	-2.07668e-07	-2.07668e-07	-2.07667e-07	-2.07667e-07	-2.07666e-07	-2.07666e-07	-2.07666e-07	-2.07666e-07	-2.07665e-07	-2.07664e-07	-2.07664e-07	-2.07664e-07	-2.07664e-07	-2.07664e-07	-2.07663e-07	-2.07664e-07
-2.07665e-07	-2.07665e-07	-2.07665e-07	-2.07665e-07	-2.07664e-07	-2.07663e-07	-2.07662e-07	-2.07662e-07	-2.07662e-07	-2.07661e-07	-2.07662e-07	-2.07662e-07	-2.07662e-07	-2.07662e-07	-2.07661e-07	-2.07662e-07	-2.07661e-07	-2.07661e-07	-2.07661e-07	-2.07661e-07	-2.07661e-07	-2.07661e-07	-2.07662e-07	-2.07662e-07	-2.07663e-07	-2.07664e-07	-2.07664e-07	-2.07665e-07	-2.07665e-07	-2.07665e-07	-2.07665e-07	-2.07665e-07	-2.07665e-07	-2.07666e-07	-2.07666e-07	-2.07666e-07	-2.07666e-07	-2.07666e-07	-2.07666e-07	-2.07667e-07	-2.07668e-07	-2.07668e-07	-2.07668e-07	-2.07668e-07	-2.07668e-07	-2.07667e-07	-2.07667e-07	-2.07667e-07	-2.07667e-07	-2.07667e-07
-2.07663e-07	-2.07663e-07	-2.07663e-07	-2.07662e-07	-2.07661e-07	-2.07661e-07	-2.07661e-07	-2.07661e-07	-2.07661e-07	-2.07661e-07	-2.07661e-07	-2.07661e-07	-2.07661e-07	-2.07662e-07	-2.07661e-07	-2.07662e-07	-2.07661e-07	-2.07662e-07	-2.07662e-07	-2.07662e-07	-2.07663e-07	-2.07662e-07	-2.07662e-07	-2.07663e-07	-2.07664e-07	-2.07665e-07	-2.07664e-07	-2.07665e-07	-2.07666e-07	-2.07666e-07	-2.07665e-07	-2.07665e-07	-2.07666e-07	-2.07667e-07	-2.07667e-07	-2.07667e-07	-2.07667e-07	-2.07668e-07	-2.07667e-07	-2.07668e-07	-2.07669e-07	-2.07669e-07	-2.07669e-07	-2.07669e-07	-2.07669e-07	-2.07669e-07	-2.07668e-07	-2.07668e-07	-2.07668e-07	-2.07668e-07
-2.07661e-07	-2.07661e-07	-2.07662e-07	-2.07663e-07	-2.07663e-07	-2.07664e-07	-2.07664e-07	-2.07664e-07	-2.07666e-07	-2.07667e-07	-2.07667e-07	-2.07668e-07	-2.07668e-07	-2.07669e-07	-2.07669e-07	-2.07669e-07	-2.07668e-07	-2.07669e-07	-2.07669e-07	-2.07668e-07	-2.07667e-07	-2.07666e-07	-2.07666e-07	-2.07666e-07	-2.07665e-07	-2.07664e-07	-2.07664e-07	-2.07663e-07	-2.07663e-07	-2.07662e-07	-2.07661e-07	-2.07661e-07	-2.07662e-07	-2.07662e-07	-2.07661e-07	-2.07661e-07	-2.07661e-07	-2.07663e-07	-2.07664e-07	-2.07664e-07	-2.07665e-07	-2.07666e-07	-2.07667e-07	-2.07668e-07	-2.07669e-07	-2.07669e-07	-2.0767e-07	-2.0767e-07	-2.0767e-07	-2.07671e-07
-2.07663e-07	-2.07662e-07	-2.07663e-07	-2.07663e-07	-2.07663e-07	-2.07663e-07	-2.07663e-07	-2.07663e-07	-2.07664e-07	-2.07665e-07	-2.07665e-07	-2.07665e-07	-2.07667e-07	-2.07667e-07	-2.07667e-07	-2.07667e-07	-2.07667e-07	-2.07666e-07	-2.07667e-07	-2.07667e-07	-2.07667e-07	-2.07666e-07	-2.07665e-07	-2.07665e-07	-2.07665e-07	-2.07665e-07	-2.07665e-07	-2.07665e-07	-2.07664e-07	-2.07664e-07	-2.07664e-07	-2.07664e-07	-2.07664e-07	-2.07664e-07	-2.07664e-07	-2.07665e-07	-2.07665e-07	-2.07666e-07	-2.07667e-07	-2.07667e-07	-2.07667e-07	-2.07668e-07	-2.07668e-07	-2.07668e-07	-2.07669e-07	-2.07669e-07	-2.0767e-07	-2.07669e-07	-2.07669e-07	-2.07669e-07
-2.07659e-07	-2.07658e-07	-2.07658e-07	-2.07658e-07	-2.07659e-07	-2.0766e-07	-2.07661e-07	-2.07661e-07	-2.07662e-07	-2.07663e-07	-2.07664e-07	-2.07665e-07	-2.07667e-07	-2.07668e-07	-2.07669e-07	-2.0767e-07	-2.07671e-07	-2.07671e-07	-2.07671e-07	-2.07672e-07	-2.07672e-07	-2.07672e-07	-2.07671e-07	-2.07671e-07	-2.0767e-07	-2.0767e-07	-2.07669e-07	-2.07669e-07	-2.07668e-07	-2.07668e-07	-2.07667e-07	-2.07667e-07	-2.07667e-07	-2.07667e-07	-2.07666e-07	-2.07666e-07	-2.07666e-07	-2.07666e-07	-2.07666e-07	-2.07666e-07	-2.07666e-07	-2.07666e-07	-2.07666e-07	-2.07666e-07	-2.07666e-07	-2.07666e-07	-2.07666e-07	-2.07666e-07	-2.07665e-07	-2.07666e-07
-2.07665e-07	-2.07664e-07	-2.07664e-07	-2.07663e-07	-2.07663e-07	-2.07662e-07	-2.07662e-07	-2.07661e-07	-2.07662e-07	-2.07662e-07	-2.07662e-07	-2.07662e-07	-2.07662e-07	-2.07662e-07	-2.07663e-07	-2.07662e-07	-2.07663e-07	-2.07663e-07	-2.07663e-07	-2.07663e-07	-2.07664e-07	-2.07664e-07	-2.07664e-07	-2.07665e-07	-2.07664e-07	-2.07665e-07	-2.07665e-07	-2.07665e-07	-2.07666e-07	-2.07666e-07	-2.07667e-07	-2.07667e-07	-2.07668e-07	-2.07669e-07	-2.0767e-07	-2.07671e-07	-2.07671e-07	-2.07672e-07	-2.07672e-07	-2.07673e-07	-2.07673e-07	-2.07673e-07	-2.07673e-07	-2.07673e-07	-2.07672e-07	-2.07671e-07	-2.0767e-07	-2.07669e-07	-2.07668e-07	-2.07667e-07
-2.07664e-07	-2.07663e-07	-2.07663e-07	-2.07662e-07	-2.07662e-07	-2.07661e-07	-2.07661e-07	-2.07661e-07	-2.07661e-07	-2.07662e-07	-2.07662e-07	-2.07662e-07	-2.07662e-07	-2.07662e-07	-2.07663e-07	-2.07663e-07	-2.07664e-07	-2.07664e-07	-2.07664e-07	-2.07665e-07	-2.07664e-07	-2.07665e-07	-2.07664e-07	-2.07664e-07	-2.07664e-07	-2.07664e-07	-2.07664e-07	-2.07665e-07	-2.07665e-07	-2.07666e-07	-2.07667e-07	-2.07667e-07	-2.07668e-07	-2.07669e-07	-2.0767e-07	-2.07671e-07	-2.07672e-07	-2.07672e-07	-2.07673e-07	-2.07673e-07	-2.07673e-07	-2.07673e-07	-2.07674e-07	-2.07673e-07	-2.07673e-07	-2.07673e-07	-2.07672e-07	-2.07672e-07	-2.07671e-07	-2.0767e-07
-2.07667e-07	-2.07667e-07	-2.07667e-07	-2.07668e-07	-2.07669e-07	-2.07669e-07	-2.07669e-07	-2.07669e-07	-2.0767e-07	-2.0767e-07	-2.0767e-07	-2.0767e-07	-2.07669e-07	-2.07669e-07	-2.07669e-07	-2.07667e-07	-2.07667e-07	-2.07667e-07	-2.07666e-07	-2.07665e-07	-2.07663e-07	-2.07662e-07	-2.07662e-07	-2.0766e-07	-2.0766e-07	-2.07659e-07	-2.07658e-07	-2.07658e-07	-2.07658e-07	-2.07659e-07	-2.07659e-07	-2.0766e-07	-2.07661e-07	-2.07662e-07	-2.07664e-07	-2.07665e-07	-2.07667e-07	-2.07669e-07	-2.07669e-07	-2.07671e-07	-2.07671e-07	-2.07673e-07	-2.07674e-07	-2.07674e-07	-2.07675e-07	-2.07675e-07	-2.07676e-07	-2.07675e-07	-2.07675e-07	-2.07675e-07
-2.07661e-07	-2.0766e-07	-2.07661e-07	-2.07661e-07	-2.07663e-07	-2.07663e-07	-2.07664e-07	-2.07665e-07	-2.07665e-07	-2.07665e-07	-2.07666e-07	-2.07667e-07	-2.07668e-07	-2.07668e-07	-2.07668e-07	-2.07668e-07	-2.07669e-07	-2.07669e-07	-2.07669e-07	-2.07668e-07	-2.07667e-07	-2.07667e-07	-2.07666e-07	-2.07665e-07	-2.07663e-07	-2.07663e-07	-2.07662e-07	-2.0766e-07	-2.0766e-07	-2.07661e-07	-2.07661e-07	-2.07661e-07	-2.07662e-07	-2.07664e-07	-2.07664e-07	-2.07665e-07	-2.07665e-07	-2.07666e-07	-2.07667e-07	-2.07668e-07	-2.07668e-07	-2.07668e-07	-2.07669e-07	-2.0767e-07	-2.0767e-07	-2.0767e-07	-2.0767e-07	-2.07671e-07	-2.0767e-07	-2.0767e-07
-2.07658e-07	-2.07658e-07	-2.07658e-07	-2.07659e-07	-2.0766e-07	-2.07662e-07	-2.07664e-07	-2.07665e-07	-2.07666e-07	-2.07667e-07	-2.07669e-07	-2.0767e-07	-2.0767e-07	-2.07671e-07	-2.07672e-07	-2.07673e-07	-2.07673e-07	-2.07672e-07	-2.07672e-07	-2.07672e-07	-2.07671e-07	-2.07669e-07	-2.07668e-07	-2.07667e-07	-2.07665e-07	-2.07664e-07	-2.07662e-07	-2.07661e-07	-2.07661e-07	-2.0766e-07	-2.0766e-07	-2.0766e-07	-2.0766e-07	-2.07661e-07	-2.07662e-07	-2.07662e-07	-2.07663e-07	-2.07664e-07	-2.07665e-07	-2.07665e-07	-2.07666e-07	-2.07666e-07	-2.07667e-07	-2.07667e-07	-2.07668e-07	-2.07669e-07	-2.0767e-07	-2.0767e-07	-2.0767e-07	-2.0767e-07
-2.07661e-07	-2.0766e-07	-2.07659e-07	-2.07659e-07	-2.0766e-07	-2.0766e-07	-2.0766e-07	-2.07661e-07	-2.07662e-07	-2.07662e-07	-2.07663e-07	-2.07664e-07	-2.07665e-07	-2.07665e-07	-2.07666e-07	-2.07666e-07	-2.07668e-07	-2.07669e-07	-2.07669e-07	-2.07669e-07	-2.07669e-07	-2.07669e-07	-2.07668e-07	-2.07668e-07	-2.07667e-07	-2.07667e-07	-2.07667e-07	-2.07667e-07	-2.07667e-07	-2.07668e-07	-2.07668e-07	-2.07669e-07	-2.0767e-07	-2.0767e-07	-2.0767e-07	-2.07671e-07	-2.07672e-07	-2.07672e-07	-2.07672e-07	-2.07671e-07	-2.07672e-07	-2.07671e-07	-2.0767e-07	-2.0767e-07	-2.07669e-07	-2.0767e-07	-2.07669e-07	-2.07669e-07	-2.07668e-07	-2.07667e-07
-2.07663e-07	-2.07662e-07	-2.07662e-07	-2.07663e-07	-2.07663e-07	-2.07664e-07	-2.07664e-07	-2.07664e-07	-2.07665e-07	-2.07665e-07	-2.07666e-07	-2.07666e-07	-2.07666e-07	-2.07667e-07	-2.07667e-07	-2.07667e-07	-2.07668e-07	-2.07669e-07	-2.07668e-07	-2.07668e-07	-2.07668e-07	-2.07667e-07	-2.07666e-07	-2.07665e-07	-2.07665e-07	-2.07665e-07	-2.07665e-07	-2.07665e-07	-2.07664e-07	-2.07666e-07	-2.07666e-07	-2.07667e-07	-2.07668e-07	-2.07668e-07	-2.0767e-07	-2.0767e-07	-2.07671e-07	-2.07671e-07	-2.07671e-07	-2.07672e-07	-2.07671e-07	-2.07671e-07	-2.07671e-07	-2.07671e-07	-2.07671e-07	-2.07671e-07	-2.0767e-07	-2.0767e-07	-2.07669e-07	-2.07669e-07
-2.07667e-07	-2.07665e-07	-2.07665e-07	-2.07665e-07	-2.07666e-07	-2.07666e-07	-2.07666e-07	-2.07666e-07	-2.07666e-07	-2.07666e-07	-2.07666e-07	-2.07666e-07	-2.07666e-07	-2.07665e-07	-2.07665e-07	-2.07666e-07	-2.07665e-07	-2.07665e-07	-2.07666e-07	-2.07666e-07	-2.07665e-07	-2.07665e-07	-2.07664e-07	-2.07664e-07	-2.07663e-07	-2.07662e-07	-2.07663e-07	-2.07664e-07	-2.07664e-07	-2.07664e-07	-2.07665e-07	-2.07667e-07	-2.07668e-07	-2.0767e-07	-2.07671e-07	-2.07672e-07	-2.07673e-07	-2.07674e-07	-2.07675e-07	-2.07675e-07	-2.07676e-07	-2.07675e-07	-2.07675e-07	-2.07675e-07	-2.07675e-07	-2.07675e-07	-2.07674e-07	-2.07673e-07	-2.07672e-07	-2.07671e-07
-2.07666e-07	-2.07666e-07	-2.07666e-07	-2.07667e-07	-2.07668e-07	-2.07668e-07	-2.07669e-07	-2.07669e-07	-2.07669e-07	-2.0767e-07	-2.0767e-07	-2.0767e-07	-2.07669e-07	-2.0767e-07	-2.0767e-07	-2.0767e-07	-2.0767e-07	-2.07669e-07	-2.07669e-07	-2.07668e-07	-2.07668e-07	-2.07667e-07	-2.07666e-07	-2.07665e-07	-2.07664e-07	-2.07663e-07	-2.07662e-07	-2.07662e-07	-2.07662e-07	-2.07663e-07	-2.07664e-07	-2.07664e-07	-2.07666e-07	-2.07667e-07	-2.07668e-07	-2.0767e-07	-2.0767e-07	-2.07671e-07	-2.07671e-07	-2.07672e-07	-2.07673e-07	-2.07673e-07	-2.07674e-07	-2.07674e-07	-2.07674e-07	-2.07674e-07	-2.07675e-07	-2.07675e-07	-2.07674e-07	-2.07674e-07
-2.07668e-07	-2.07667e-07	-2.07667e-07	-2.07669e-07	-2.07671e-07	-2.07671e-07	-2.07672e-07	-2.07673e-07	-2.07674e-07	-2.07675e-07	-2.07675e-07	-2.07674e-07	-2.07674e-07	-2.07674e-07	-2.07674e-07	-2.07674e-07	-2.07673e-07	-2.07672e-07	-2.07672e-07	-2.0767e-07	-2.07669e-07	-2.07668e-07	-2.07666e-07	-2.07665e-07	-2.07664e-07	-2.07662e-07	-2.07662e-07	-2.07661e-07	-2.07662e-07	-2.07662e-07	-2.07662e-07	-2.07663e-07	-2.07665e-07	-2.07666e-07	-2.07667e-07	-2.07668e-07	-2.07669e-07	-2.07669e-07	-2.0767e-07	-2.07671e-07	-2.07672e-07	-2.07672e-07	-2.07673e-07	-2.07674e-07	-2.07675e-07	-2.07675e-07	-2.07676e-07	-2.07676e-07	-2.07676e-07	-2.07676e-07
-2.07662e-07	-2.07661e-07	-2.07661e-07	-2.07661e-07	-2.07662e-07	-2.07663e-07	-2.07665e-07	-2.07665e-07	-2.07666e-07	-2.07667e-07	-2.07668e-07	-2.07669e-07	-2.07669e-07	-2.0767e-07	-2.07671e-07	-2.07673e-07	-2.07673e-07	-2.07674e-07	-2.07674e-07	-2.07674e-07	-2.07674e-07	-2.07674e-07	-2.07673e-07	-2.07673e-07	-2.07672e-07	-2.07672e-07	-2.07671e-07	-2.07671e-07	-2.07671e-07	-2.07671e-07	-2.07671e-07	-2.07672e-07	-2.07672e-07	-2.07672e-07	-2.07673e-07	-2.07673e-07	-2.07673e-07	-2.07673e-07	-2.07673e-07	-2.07672e-07	-2.07671e-07	-2.0767e-07	-2.0767e-07	-2.0767e-07	-2.07669e-07	-2.07669e-07	-2.0767e-07	-2.0767e-07	-2.07669e-07	-2.0767e-07
-2.07667e-07	-2.07666e-07	-2.07665e-07	-2.07666e-07	-2.07667e-07	-2.07667e-07	-2.07668e-07	-2.07668e-07	-2.07669e-07	-2.0767e-07	-2.0767e-07	-2.07669e-07	-2.0767e-07	-2.0767e-07	-2.0767e-07	-2.07671e-07	-2.07671e-07	-2.07672e-07	-2.07672e-07	-2.07672e-07	-2.07671e-07	-2.07671e-07	-2.0767e-07	-2.0767e-07	-2.0767e-07	-2.07669e-07	-2.07669e-07	-2.07669e-07	-2.0767e-07	-2.0767e-07	-2.0767e-07	-2.07672e-07	-2.07673e-07	-2.07674e-07	-2.07674e-07	-2.07675e-07	-2.07676e-07	-2.07675e-07	-2.07675e-07	-2.07675e-07	-2.07674e-07	-2.07674e-07	-2.07674e-07	-2.07674e-07	-2.07674e-07	-2.07674e-07	-2.07673e-07	-2.07673e-07	-2.07673e-07	-2.07672e-07
-2.07671e-07	-2.07669e-07	-2.07668e-07	-2.07669e-07	-2.07669e-07	-2.0767e-07	-2.0767e-07	-2.07671e-07	-2.0767e-07	-2.0767e-07	-2.07671e-07	-2.07671e-07	-2.07671e-07	-2.07671e-07	-2.07672e-07	-2.07672e-07	-2.07673e-07	-2.07673e-07	-2.07673e-07	-2.07674e-07	-2.07674e-07	-2.07674e-07	-2.07673e-07	-2.07673e-07	-2.07674e-07	-2.07674e-07	-2.07674e-07	-2.07674e-07	-2.07674e-07	-2.07675e-07	-2.07675e-07	-2.07677e-07	-2.07678e-07	-2.07679e-07	-2.07679e-07	-2.0768e-07	-2.0768e-07	-2.0768e-07	-2.0768e-07	-2.0768e-07	-2.07678e-07	-2.07678e-07	-2.07678e-07	-2.07677e-07	-2.07677e-07	-2.07677e-07	-2.07676e-07	-2.07676e-07	-2.07675e-07	-2.07675e-07
-2.07677e-07	-2.07676e-07	-2.07675e-07	-2.07676e-07	-2.07676e-07	-2.07677e-07	-2.07677e-07	-2.07677e-07	-2.07677e-07	-2.07677e-07	-2.07676e-07	-2.07676e-07	-2.07676e-07	-2.07676e-07	-2.07676e-07	-2.07675e-07	-2.07675e-07	-2.07675e-07	-2.07675e-07	-2.07675e-07	-2.07675e-07	-2.07674e-07	-2.07674e-07	-2.07674e-07	-2.07673e-07	-2.07673e-07	-2.07673e-07	-2.07673e-07	-2.07674e-07	-2.07674e-07	-2.07675e-07	-2.07676e-07	-2.07678e-07	-2.07679e-07	-2.07679e-07	-2.07681e-07	-2.07682e-07	-2.07683e-07	-2.07683e-07	-2.07683e-07	-2.07683e-07	-2.07683e-07	-2.07682e-07	-2.07682e-07	-2.07682e-07	-2.07682e-07	-2.07681e-07	-2.07681e-07	-2.07681e-07	-2.07681e-07
-2.07682e-07	-2.07682e-07	-2.07681e-07	-2.07681e-07	-2.07682e-07	-2.07682e-07	-2.07682e-07	-2.07681e-07	-2.07681e-07	-2.07681e-07	-2.0768e-07	-2.07679e-07	-2.07678e-07	-2.07676e-07	-2.07676e-07	-2.07676e-07	-2.07675e-07	-2.07674e-07	-2.07674e-07	-2.07675e-07	-2.07674e-07	-2.07673e-07	-2.07672e-07	-2.07672e-07	-2.07672e-07	-2.07672e-07	-2.07673e-07	-2.07673e-07	-2.07674e-07	-2.07676e-07	-2.07677e-07	-2.07679e-07	-2.0768e-07	-2.07682e-07	-2.07684e-07	-2.07685e-07	-2.07686e-07	-2.07687e-07	-2.07687e-07	-2.07687e-07	-2.07687e-07	-2.07688e-07	-2.07688e-07	-2.07687e-07	-2.07687e-07	-2.07687e-07	-2.07687e-07	-2.07686e-07	-2.07686e-07	-2.07684e-07
-2.07681e-07	-2.07681e-07	-2.07682e-07	-2.07684e-07	-2.07685e-07	-2.07686e-07	-2.07688e-07	-2.07689e-07	-2.07689e-07	-2.0769e-07	-2.0769e-07	-2.0769e-07	-2.07689e-07	-2.07689e-07	-2.07689e-07	-2.07688e-07	-2.07688e-07	-2.07687e-07	-2.07687e-07	-2.07686e-07	-2.07684e-07	-2.07683e-07	-2.07682e-07	-2.0768e-07	-2.07679e-07	-2.07678e-07	-2.07677e-07	-2.07677e-07	-2.07677e-07	-2.07677e-07	-2.07678e-07	-2.07678e-07	-2.07679e-07	-2.0768e-07	-2.07681e-07	-2.07682e-07	-2.07683e-07	-2.07684e-07	-2.07684e-07	-2.07685e-07	-2.07685e-07	-2.07686e-07	-2.07686e-07	-2.07687e-07	-2.07688e-07	-2.07689e-07	-2.07689e-07	-2.07691e-07	-2.07691e-07	-2.07691e-07
-2.07684e-07	-2.07683e-07	-2.07683e-07	-2.07684e-07	-2.07685e-07	-2.07686e-07	-2.07687e-07	-2.07688e-07	-2.07688e-07	-2.07689e-07	-2.07688e-07	-2.07689e-07	-2.07689e-07	-2.07689e-07	-2.07689e-07	-2.07689e-07	-2.07688e-07	-2.07688e-07	-2.07688e-07	-2.07688e-07	-2.07688e-07	-2.07687e-07	-2.07686e-07	-2.07685e-07	-2.07685e-07	-2.07685e-07	-2.07685e-07	-2.07684e-07	-2.07684e-07	-2.07684e-07	-2.07685e-07	-2.07686e-07	-2.07686e-07	-2.07686e-07	-2.07687e-07	-2.07687e-07	-2.07687e-07	-2.07687e-07	-2.07687e-07	-2.07687e-07	-2.07687e-07	-2.07687e-07	-2.07686e-07	-2.07686e-07	-2.07687e-07	-2.07687e-07	-2.07687e-07	-2.07687e-07	-2.07687e-07	-2.07688e-07
-2.07684e-07	-2.07683e-07	-2.07683e-07	-2.07683e-07	-2.07683e-07	-2.07684e-07	-2.07684e-07	-2.07685e-07	-2.07685e-07	-2.07686e-07	-2.07686e-07	-2.07687e-07	-2.07687e-07	-2.07688e-07	-2.07688e-07	-2.07689e-07	-2.07691e-07	-2.07691e-07	-2.07692e-07	-2.07692e-07	-2.07693e-07	-2.07693e-07	-2.07694e-07	-2.07695e-07	-2.07695e-07	-2.07695e-07	-2.07695e-07	-2.07695e-07	-2.07696e-07	-2.07696e-07	-2.07697e-07	-2.07697e-07	-2.07698e-07	-2.07698e-07	-2.07698e-07	-2.07698e-07	-2.07697e-07	-2.07696e-07	-2.07695e-07	-2.07694e-07	-2.07692e-07	-2.07691e-07	-2.0769e-07	-2.0769e-07	-2.07688e-07	-2.07688e-07	-2.07687e-07	-2.07687e-07	-2.07687e-07	-2.07687e-07
-2.07694e-07	-2.07693e-07	-2.07693e-07	-2.07693e-07	-2.07693e-07	-2.07693e-07	-2.07693e-07	-2.07693e-07	-2.07693e-07	-2.07693e-07	-2.07692e-07	-2.07692e-07	-2.07691e-07	-2.0769e-07	-2.0769e-07	-2.0769e-07	-2.0769e-07	-2.07689e-07	-2.0769e-07	-2.0769e-07	-2.07691e-07	-2.07691e-07	-2.07692e-07	-2.07691e-07	-2.07691e-07	-2.07691e-07	-2.07692e-07	-2.07693e-07	-2.07694e-07	-2.07695e-07	-2.07697e-07	-2.07699e-07	-2.07699e-07	-2.077e-07	-2.07701e-07	-2.07702e-07	-2.07703e-07	-2.07702e-07	-2.07702e-07	-2.07701e-07	-2.077e-07	-2.07699e-07	-2.07699e-07	-2.07698e-07	-2.07697e-07	-2.07697e-07	-2.07696e-07	-2.07696e-07	-2.07695e-07	-2.07694e-07
-2.07699e-07	-2.07698e-07	-2.07697e-07	-2.07697e-07	-2.07698e-07	-2.07698e-07	-2.07697e-07	-2.07697e-07	-2.07697e-07	-2.07696e-07	-2.07695e-07	-2.07695e-07	-2.07694e-07	-2.07693e-07	-2.07693e-07	-2.07692e-07	-2.07693e-07	-2.07693e-07	-2.07692e-07	-2.07692e-07	-2.07692e-07	-2.07692e-07	-2.07692e-07	-2.07692e-07	-2.07692e-07	-2.07693e-07	-2.07694e-07	-2.07695e-07	-2.07695e-07	-2.07697e-07	-2.07698e-07	-2.077e-07	-2.07701e-07	-2.07702e-07	-2.07704e-07	-2.07705e-07	-2.07706e-07	-2.07705e-07	-2.07705e-07	-2.07705e-07	-2.07705e-07	-2.07704e-07	-2.07703e-07	-2.07702e-07	-2.07702e-07	-2.07701e-07	-2.077e-07	-2.07699e-07	-2.07699e-07	-2.07698e-07
-2.07705e-07	-2.07705e-07	-2.07705e-07	-2.07706e-07	-2.07706e-07	-2.07707e-07	-2.07707e-07	-2.07707e-07	-2.07707e-07	-2.07706e-07	-2.07706e-07	-2.07704e-07	-2.07704e-07	-2.07703e-07	-2.07701e-07	-2.077e-07	-2.07699e-07	-2.07698e-07	-2.07697e-07	-2.07695e-07	-2.07694e-07	-2.07693e-07	-2.07692e-07	-2.07692e-07	-2.07692e-07	-2.07691e-07	-2.07691e-07	-2.07692e-07	-2.07693e-07	-2.07695e-07	-2.07696e-07	-2.07698e-07	-2.07699e-07	-2.07701e-07	-2.07703e-07	-2.07704e-07	-2.07705e-07	-2.07707e-07	-2.07707e-07	-2.07708e-07	-2.07708e-07	-2.07708e-07	-2.07709e-07	-2.07709e-07	-2.07708e-07	-2.07708e-07	-2.07708e-07	-2.07708e-07	-2.07707e-07	-2.07707e-07
-2.07704e-07	-2.07704e-07	-2.07704e-07	-2.07705e-07	-2.07706e-07	-2.07706e-07	-2.07707e-07	-2.07707e-07	-2.07707e-07	-2.07707e-07	-2.07707e-07	-2.07707e-07	-2.07707e-07	-2.07706e-07	-2.07705e-07	-2.07704e-07	-2.07703e-07	-2.07703e-07	-2.07703e-07	-2.07702e-07	-2.077e-07	-2.077e-07	-2.07699e-07	-2.07699e-07	-2.07699e-07	-2.077e-07	-2.077e-07	-2.077e-07	-2.07701e-07	-2.07702e-07	-2.07704e-07	-2.07705e-07	-2.07706e-07	-2.07707e-07	-2.07708e-07	-2.07709e-07	-2.0771e-07	-2.0771e-07	-2.07708e-07	-2.07708e-07	-2.07708e-07	-2.07708e-07	-2.07707e-07	-2.07706e-07	-2.07706e-07	-2.07706e-07	-2.07706e-07	-2.07706e-07	-2.07705e-07	-2.07705e-07
-2.07706e-07	-2.07705e-07	-2.07705e-07	-2.07706e-07	-2.07706e-07	-2.07708e-07	-2.07708e-07	-2.07709e-07	-2.07709e-07	-2.0771e-07	-2.0771e-07	-2.0771e-07	-2.0771e-07	-2.0771e-07	-2.0771e-07	-2.07709e-07	-2.07708e-07	-2.07707e-07	-2.07707e-07	-2.07707e-07	-2.07706e-07	-2.07705e-07	-2.07705e-07	-2.07705e-07	-2.07704e-07	-2.07704e-07	-2.07704e-07	-2.07705e-07	-2.07705e-07	-2.07705e-07	-2.07706e-07	-2.07707e-07	-2.07707e-07	-2.07708e-07	-2.07709e-07	-2.0771e-07	-2.0771e-07	-2.07711e-07	-2.0771e-07	-2.0771e-07	-2.07709e-07	-2.07709e-07	-2.07708e-07	-2.07708e-07	-2.07707e-07	-2.07707e-07	-2.07707e-07	-2.07706e-07	-2.07706e-07	-2.07707e-07
-2.0771e-07	-2.07708e-07	-2.07708e-07	-2.07708e-07	-2.07709e-07	-2.07708e-07	-2.07709e-07	-2.07709e-07	-2.07709e-07	-2.07709e-07	-2.07708e-07	-2.07708e-07	-2.07707e-07	-2.07706e-07	-2.07706e-07	-2.07705e-07	-2.07704e-07	-2.07704e-07	-2.07703e-07	-2.07703e-07	-2.07703e-07	-2.07703e-07	-2.07702e-07	-2.07703e-07	-2.07703e-07	-2.07704e-07	-2.07704e-07	-2.07706e-07	-2.07707e-07	-2.07708e-07	-2.07709e-07	-2.07711e-07	-2.07712e-07	-2.07713e-07	-2.07715e-07	-2.07715e-07	-2.07715e-07	-2.07715e-07	-2.07715e-07	-2.07714e-07	-2.07714e-07	-2.07713e-07	-2.07712e-07	-2.07711e-07	-2.07709e-07	-2.07708e-07	-2.07707e-07	-2.07707e-07	-2.07706e-07	-2.07705e-07
-2.07711e-07	-2.07709e-07	-2.07709e-07	-2.07709e-07	-2.0771e-07	-2.0771e-07	-2.07711e-07	-2.07711e-07	-2.07711e-07	-2.07711e-07	-2.07711e-07	-2.07711e-07	-2.0771e-07	-2.0771e-07	-2.07709e-07	-2.07709e-07	-2.07708e-07	-2.07707e-07	-2.07706e-07	-2.07706e-07	-2.07705e-07	-2.07705e-07	-2.07706e-07	-2.07705e-07	-2.07706e-07	-2.07706e-07	-2.07708e-07	-2.07709e-07	-2.0771e-07	-2.07711e-07	-2.07712e-07	-2.07713e-07	-2.07715e-07	-2.07716e-07	-2.07717e-07	-2.07718e-07	-2.07718e-07	-2.07718e-07	-2.07718e-07	-2.07717e-07	-2.07717e-07	-2.07716e-07	-2.07715e-07	-2.07713e-07	-2.07712e-07	-2.07711e-07	-2.07709e-07	-2.07709e-07	-2.07708e-07	-2.07707e-07
-2.07716e-07	-2.07715e-07	-2.07716e-07	-2.07717e-07	-2.07717e-07	-2.07717e-07	-2.07718e-07	-2.07718e-07	-2.07719e-07	-2.07718e-07	-2.07718e-07	-2.07717e-07	-2.07716e-07	-2.07714e-07	-2.07712e-07	-2.0771e-07	-2.07708e-07	-2.07707e-07	-2.07705e-07	-2.07704e-07	-2.07703e-07	-2.07702e-07	-2.07701e-07	-2.07701e-07	-2.077e-07	-2.07701e-07	-2.07701e-07	-2.07703e-07	-2.07705e-07	-2.07706e-07	-2.07707e-07	-2.07709e-07	-2.07711e-07	-2.07712e-07	-2.07715e-07	-2.07716e-07	-2.07717e-07	-2.07718e-07	-2.07719e-07	-2.0772e-07	-2.07719e-07	-2.07719e-07	-2.07719e-07	-2.07718e-07	-2.07717e-07	-2.07716e-07	-2.07715e-07	-2.07713e-07	-2.07712e-07	-2.07712e-07
-2.07709e-07	-2.07708e-07	-2.07709e-07	-2.07711e-07	-2.07712e-07	-2.07713e-07	-2.07714e-07	-2.07715e-07	-2.07716e-07	-2.07717e-07	-2.07717e-07	-2.07717e-07	-2.07716e-07	-2.07715e-07	-2.07714e-07	-2.07713e-07	-2.07712e-07	-2.07711e-07	-2.07709e-07	-2.07708e-07	-2.07706e-07	-2.07705e-07	-2.07704e-07	-2.07704e-07	-2.07703e-07	-2.07703e-07	-2.07703e-07	-2.07704e-07	-2.07705e-07	-2.07706e-07	-2.07707e-07	-2.07708e-07	-2.0771e-07	-2.0771e-07	-2.07711e-07	-2.07712e-07	-2.07713e-07	-2.07714e-07	-2.07714e-07	-2.07714e-07	-2.07714e-07	-2.07714e-07	-2.07714e-07	-2.07713e-07	-2.07712e-07	-2.07711e-07	-2.0771e-07	-2.07709e-07	-2.07708e-07	-2.07707e-07
-2.07709e-07	-2.07708e-07	-2.07708e-07	-2.0771e-07	-2.07711e-07	-2.07712e-07	-2.07713e-07	-2.07714e-07	-2.07715e-07	-2.07716e-07	-2.07716e-07	-2.07716e-07	-2.07716e-07	-2.07716e-07	-2.07714e-07	-2.07713e-07	-2.0771e-07	-2.07709e-07	-2.07708e-07	-2.07706e-07	-2.07706e-07	-2.07704e-07	-2.07704e-07	-2.07703e-07	-2.07703e-07	-2.07704e-07	-2.07703e-07	-2.07704e-07	-2.07705e-07	-2.07706e-07	-2.07707e-07	-2.07708e-07	-2.07709e-07	-2.0771e-07	-2.07711e-07	-2.07713e-07	-2.07714e-07	-2.07715e-07	-2.07715e-07	-2.07715e-07	-2.07715e-07	-2.07714e-07	-2.07713e-07	-2.07712e-07	-2.07711e-07	-2.0771e-07	-2.07709e-07	-2.07708e-07	-2.07707e-07	-2.07707e-07
-2.07706e-07	-2.07705e-07	-2.07705e-07	-2.07705e-07	-2.07705e-07	-2.07706e-07	-2.07707e-07	-2.07708e-07	-2.07708e-07	-2.07709e-07	-2.07709e-07	-2.07709e-07	-2.07709e-07	-2.07708e-07	-2.07708e-07	-2.07707e-07	-2.07707e-07	-2.07706e-07	-2.07705e-07	-2.07704e-07	-2.07704e-07	-2.07704e-07	-2.07704e-07	-2.07704e-07	-2.07705e-07	-2.07706e-07	-2.07707e-07	-2.07708e-07	-2.07709e-07	-2.0771e-07	-2.07711e-07	-2.07712e-07	-2.07713e-07	-2.07714e-07	-2.07715e-07	-2.07716e-07	-2.07716e-07	-2.07716e-07	-2.07716e-07	-2.07716e-07	-2.07715e-07	-2.07713e-07	-2.07711e-07	-2.07709e-07	-2.07707e-07	-2.07705e-07	-2.07703e-07	-2.07702e-07	-2.07701e-07	-2.077e-07
-2.07707e-07	-2.07706e-07	-2.07705e-07	-2.07706e-07	-2.07707e-07	-2.07708e-07	-2.07709e-07	-2.07709e-07	-2.0771e-07	-2.07711e-07	-2.07711e-07	-2.07711e-07	-2.0771e-07	-2.07709e-07	-2.07708e-07	-2.07707e-07	-2.07705e-07	-2.07703e-07	-2.07702e-07	-2.07701e-07	-2.07699e-07	-2.07699e-07	-2.07699e-07	-2.07699e-07	-2.077e-07	-2.07701e-07	-2.07702e-07	-2.07703e-07	-2.07704e-07	-2.07705e-07	-2.07707e-07	-2.07708e-07	-2.07709e-07	-2.07711e-07	-2.07712e-07	-2.07714e-07	-2.07714e-07	-2.07715e-07	-2.07716e-07	-2.07716e-07	-2.07715e-07	-2.07715e-07	-2.07714e-07	-2.07712e-07	-2.0771e-07	-2.07708e-07	-2.07706e-07	-2.07705e-07	-2.07704e-07	-2.07702e-07
-2.07708e-07	-2.07706e-07	-2.07706e-07	-2.07707e-07	-2.07707e-07	-2.07707e-07	-2.07708e-07	-2.07708e-07	-2.07708e-07	-2.07708e-07	-2.07709e-07	-2.07708e-07	-2.07707e-07	-2.07706e-07	-2.07704e-07	-2.07703e-07	-2.077e-07	-2.07699e-07	-2.07698e-07	-2.07696e-07	-2.07696e-07	-2.07695e-07	-2.07694e-07	-2.07694e-07	-2.07695e-07	-2.07696e-07	-2.07697e-07	-2.07699e-07	-2.077e-07	-2.07702e-07	-2.07704e-07	-2.07706e-07	-2.07707e-07	-2.07709e-07	-2.07711e-07	-2.07712e-07	-2.07714e-07	-2.07716e-07	-2.07716e-07	-2.07717e-07	-2.07716e-07	-2.07716e-07	-2.07715e-07	-2.07712e-07	-2.0771e-07	-2.07708e-07	-2.07707e-07	-2.07704e-07	-2.07703e-07	-2.07702e-07
-2.07703e-07	-2.07702e-07	-2.07702e-07	-2.07703e-07	-2.07704e-07	-2.07706e-07	-2.07707e-07	-2.07709e-07	-2.0771e-07	-2.07711e-07	-2.07711e-07	-2.07711e-07	-2.0771e-07	-2.07709e-07	-2.07708e-07	-2.07707e-07	-2.07704e-07	-2.07702e-07	-2.077e-07	-2.07698e-07	-2.07697e-07	-2.07695e-07	-2.07694e-07	-2.07694e-07	-2.07693e-07	-2.07693e-07	-2.07693e-07	-2.07694e-07	-2.07695e-07	-2.07696e-07	-2.07696e-07	-2.07697e-07	-2.07699e-07	-2.07701e-07	-2.07703e-07	-2.07705e-07	-2.07707e-07	-2.07708e-07	-2.07709e-07	-2.0771e-07	-2.07711e-07	-2.07711e-07	-2.0771e-07	-2.07709e-07	-2.07709e-07	-2.07708e-07	-2.07706e-07	-2.07705e-07	-2.07704e-07	-2.07703e-07
-2.077e-07	-2.07699e-07	-2.077e-07	-2.077e-07	-2.07702e-07	-2.07703e-07	-2.07705e-07	-2.07706e-07	-2.07707e-07	-2.07708e-07	-2.07709e-07	-2.07709e-07	-2.07709e-07	-2.07709e-07	-2.07707e-07	-2.07705e-07	-2.07704e-07	-2.07702e-07	-2.07699e-07	-2.07697e-07	-2.07696e-07	-2.07695e-07	-2.07694e-07	-2.07694e-07	-2.07693e-07	-2.07693e-07	-2.07693e-07	-2.07694e-07	-2.07696e-07	-2.07696e-07	-2.07697e-07	-2.07698e-07	-2.07699e-07	-2.07702e-07	-2.07703e-07	-2.07704e-07	-2.07705e-07	-2.07706e-07	-2.07708e-07	-2.07708e-07	-2.07709e-07	-2.07709e-07	-2.07708e-07	-2.07707e-07	-2.07706e-07	-2.07704e-07	-2.07703e-07	-2.07703e-07	-2.07702e-07	-2.077e-07
-2.07695e-07	-2.07694e-07	-2.07694e-07	-2.07694e-07	-2.07695e-07	-2.07696e-07	-2.07698e-07	-2.07699e-07	-2.077e-07	-2.07702e-07	-2.07704e-07	-2.07705e-07	-2.07705e-07	-2.07706e-07	-2.07706e-07	-2.07705e-07	-2.07704e-07	-2.07703e-07	-2.07702e-07	-2.07701e-07	-2.07699e-07	-2.07699e-07	-2.07699e-07	-2.07699e-07	-2.07699e-07	-2.07698e-07	-2.07699e-07	-2.07699e-07	-2.07699e-07	-2.07699e-07	-2.077e-07	-2.077e-07	-2.077e-07	-2.07701e-07	-2.07702e-07	-2.07702e-07	-2.07703e-07	-2.07704e-07	-2.07704e-07	-2.07704e-07	-2.07704e-07	-2.07703e-07	-2.07702e-07	-2.07701e-07	-2.07699e-07	-2.07697e-07	-2.07696e-07	-2.07694e-07	-2.07693e-07	-2.07693e-07
-2.07696e-07	-2.07695e-07	-2.07694e-07	-2.07694e-07	-2.07694e-07	-2.07695e-07	-2.07696e-07	-2.07697e-07	-2.07697e-07	-2.07698e-07	-2.077e-07	-2.07699e-07	-2.077e-07	-2.07699e-07	-2.07698e-07	-2.07698e-07	-2.07696e-07	-2.07696e-07	-2.07694e-07	-2.07693e-07	-2.07692e-07	-2.07692e-07	-2.07691e-07	-2.07691e-07	-2.07692e-07	-2.07693e-07	-2.07693e-07	-2.07694e-07	-2.07696e-07	-2.07697e-07	-2.07698e-07	-2.07699e-07	-2.07701e-07	-2.07702e-07	-2.07703e-07	-2.07704e-07	-2.07706e-07	-2.07707e-07	-2.07708e-07	-2.07708e-07	-2.07709e-07	-2.07708e-07	-2.07707e-07	-2.07705e-07	-2.07704e-07	-2.07702e-07	-2.07701e-07	-2.07698e-07	-2.07696e-07	-2.07695e-07
-2.07692e-07	-2.07691e-07	-2.0769e-07	-2.0769e-07	-2.07691e-07	-2.07691e-07	-2.07692e-07	-2.07692e-07	-2.07693e-07	-2.07695e-07	-2.07696e-07	-2.07697e-07	-2.07697e-07	-2.07697e-07	-2.07698e-07	-2.07698e-07	-2.07696e-07	-2.07695e-07	-2.07694e-07	-2.07693e-07	-2.07692e-07	-2.0769e-07	-2.0769e-07	-2.0769e-07	-2.07691e-07	-2.07691e-07	-2.07692e-07	-2.07693e-07	-2.07694e-07	-2.07694e-07	-2.07695e-07	-2.07696e-07	-2.07697e-07	-2.07698e-07	-2.07699e-07	-2.077e-07	-2.07701e-07	-2.07703e-07	-2.07704e-07	-2.07704e-07	-2.07704e-07	-2.07704e-07	-2.07703e-07	-2.07702e-07	-2.077e-07	-2.07698e-07	-2.07696e-07	-2.07694e-07	-2.07693e-07	-2.07691e-07
-2.07695e-07	-2.07694e-07	-2.07694e-07	-2.07695e-07	-2.07695e-07	-2.07697e-07	-2.07697e-07	-2.07698e-07	-2.07699e-07	-2.077e-07	-2.077e-07	-2.077e-07	-2.07701e-07	-2.077e-07	-2.07699e-07	-2.07698e-07	-2.07697e-07	-2.07694e-07	-2.07692e-07	-2.07691e-07	-2.07689e-07	-2.07688e-07	-2.07687e-07	-2.07688e-07	-2.07687e-07	-2.07687e-07	-2.07688e-07	-2.07689e-07	-2.07689e-07	-2.0769e-07	-2.07692e-07	-2.07693e-07	-2.07694e-07	-2.07696e-07	-2.07697e-07	-2.07699e-07	-2.07701e-07	-2.07703e-07	-2.07705e-07	-2.07707e-07	-2.07708e-07	-2.07708e-07	-2.07708e-07	-2.07708e-07	-2.07706e-07	-2.07705e-07	-2.07703e-07	-2.07702e-07	-2.07701e-07	-2.07699e-07
-2.07694e-07	-2.07694e-07	-2.07694e-07	-2.07694e-07	-2.07695e-07	-2.07695e-07	-2.07696e-07	-2.07697e-07	-2.07698e-07	-2.07699e-07	-2.077e-07	-2.07701e-07	-2.07701e-07	-2.07702e-07	-2.07701e-07	-2.077e-07	-2.07698e-07	-2.07696e-07	-2.07695e-07	-2.07693e-07	-2.07691e-07	-2.0769e-07	-2.07689e-07	-2.07688e-07	-2.07688e-07	-2.07688e-07	-2.07688e-07	-2.07689e-07	-2.07689e-07	-2.07689e-07	-2.0769e-07	-2.07691e-07	-2.07692e-07	-2.07694e-07	-2.07695e-07	-2.07697e-07	-2.07699e-07	-2.07701e-07	-2.07702e-07	-2.07704e-07	-2.07705e-07	-2.07705e-07	-2.07705e-07	-2.07705e-07	-2.07704e-07	-2.07703e-07	-2.07701e-07	-2.077e-07	-2.07698e-07	-2.07697e-07
-2.07689e-07	-2.07688e-07	-2.07689e-07	-2.0769e-07	-2.07691e-07	-2.07693e-07	-2.07695e-07	-2.07697e-07	-2.07699e-07	-2.07701e-07	-2.07703e-07	-2.07705e-07	-2.07705e-07	-2.07705e-07	-2.07706e-07	-2.07705e-07	-2.07703e-07	-2.07701e-07	-2.077e-07	-2.07698e-07	-2.07697e-07	-2.07696e-07	-2.07694e-07	-2.07693e-07	-2.07691e-07	-2.0769e-07	-2.07689e-07	-2.07689e-07	-2.07689e-07	-2.07688e-07	-2.07688e-07	-2.07688e-07	-2.07689e-07	-2.0769e-07	-2.07691e-07	-2.07692e-07	-2.07693e-07	-2.07696e-07	-2.07697e-07	-2.07699e-07	-2.077e-07	-2.07701e-07	-2.07702e-07	-2.07701e-07	-2.077e-07	-2.077e-07	-2.07699e-07	-2.07699e-07	-2.07698e-07	-2.07698e-07
-2.07686e-07	-2.07685e-07	-2.07685e-07	-2.07684e-07	-2.07685e-07	-2.07686e-07	-2.07686e-07	-2.07688e-07	-2.07689e-07	-2.07691e-07	-2.07692e-07	-2.07694e-07	-2.07695e-07	-2.07696e-07	-2.07696e-07	-2.07697e-07	-2.07697e-07	-2.07696e-07	-2.07695e-07	-2.07694e-07	-2.07694e-07	-2.07694e-07	-2.07693e-07	-2.07693e-07	-2.07693e-07	-2.07693e-07	-2.07693e-07	-2.07693e-07	-2.07693e-07	-2.07693e-07	-2.07693e-07	-2.07694e-07	-2.07694e-07	-2.07694e-07	-2.07695e-07	-2.07696e-07	-2.07697e-07	-2.07698e-07	-2.07699e-07	-2.07699e-07	-2.077e-07	-2.077e-07	-2.077e-07	-2.077e-07	-2.07698e-07	-2.07696e-07	-2.07694e-07	-2.07693e-07	-2.07691e-07	-2.07691e-07
-2.07686e-07	-2.07685e-07	-2.07684e-07	-2.07684e-07	-2.07684e-07	-2.07685e-07	-2.07686e-07	-2.07687e-07	-2.07688e-07	-2.0769e-07	-2.07692e-07	-2.07693e-07	-2.07695e-07	-2.07695e-07	-2.07696e-07	-2.07696e-07	-2.07696e-07	-2.07696e-07	-2.07695e-07	-2.07694e-07	-2.07694e-07	-2.07694e-07	-2.07693e-07	-2.07693e-07	-2.07693e-07	-2.07693e-07	-2.07693e-07	-2.07693e-07	-2.07693e-07	-2.07693e-07	-2.07693e-07	-2.07692e-07	-2.07693e-07	-2.07694e-07	-2.07695e-07	-2.07696e-07	-2.07697e-07	-2.07699e-07	-2.077e-07	-2.07701e-07	-2.07701e-07	-2.07701e-07	-2.07701e-07	-2.077e-07	-2.07698e-07	-2.07697e-07	-2.07695e-07	-2.07694e-07	-2.07693e-07	-2.07691e-07
-2.07692e-07	-2.07691e-07	-2.07691e-07	-2.07691e-07	-2.07691e-07	-2.07691e-07	-2.07691e-07	-2.07691e-07	-2.07692e-07	-2.07693e-07	-2.07694e-07	-2.07695e-07	-2.07695e-07	-2.07695e-07	-2.07694e-07	-2.07694e-07	-2.07694e-07	-2.07692e-07	-2.07691e-07	-2.0769e-07	-2.07689e-07	-2.07688e-07	-2.07687e-07	-2.07687e-07	-2.07686e-07	-2.07686e-07	-2.07687e-07	-2.07687e-07	-2.07688e-07	-2.07688e-07	-2.07689e-07	-2.07691e-07	-2.07693e-07	-2.07694e-07	-2.07696e-07	-2.07699e-07	-2.07701e-07	-2.07703e-07	-2.07705e-07	-2.07707e-07	-2.07707e-07	-2.07708e-07	-2.07709e-07	-2.07709e-07	-2.07708e-07	-2.07707e-07	-2.07705e-07	-2.07704e-07	-2.07702e-07	-2.077e-07
-2.07688e-07	-2.07687e-07	-2.07687e-07	-2.07687e-07	-2.07688e-07	-2.07689e-07	-2.0769e-07	-2.0769e-07	-2.07692e-07	-2.07694e-07	-2.07695e-07	-2.07696e-07	-2.07697e-07	-2.07698e-07	-2.07698e-07	-2.07698e-07	-2.07697e-07	-2.07696e-07	-2.07694e-07	-2.07692e-07	-2.07692e-07	-2.07691e-07	-2.07689e-07	-2.07689e-07	-2.07687e-07	-2.07687e-07	-2.07687e-07	-2.07686e-07	-2.07687e-07	-2.07686e-07	-2.07687e-07	-2.07688e-07	-2.07689e-07	-2.0769e-07	-2.07691e-07	-2.07694e-07	-2.07695e-07	-2.07697e-07	-2.07699e-07	-2.07701e-07	-2.07703e-07	-2.07704e-07	-2.07705e-07	-2.07705e-07	-2.07705e-07	-2.07704e-07	-2.07703e-07	-2.07702e-07	-2.07701e-07	-2.077e-07
-2.07689e-07	-2.07688e-07	-2.07688e-07	-2.07689e-07	-2.07689e-07	-2.0769e-07	-2.07692e-07	-2.07693e-07	-2.07694e-07	-2.07695e-07	-2.07696e-07	-2.07698e-07	-2.07699e-07	-2.077e-07	-2.077e-07	-2.07699e-07	-2.07699e-07	-2.07698e-07	-2.07696e-07	-2.07694e-07	-2.07692e-07	-2.07691e-07	-2.07689e-07	-2.07688e-07	-2.07686e-07	-2.07685e-07	-2.07684e-07	-2.07683e-07	-2.07682e-07	-2.07683e-07	-2.07683e-07	-2.07684e-07	-2.07685e-07	-2.07686e-07	-2.07688e-07	-2.0769e-07	-2.07692e-07	-2.07694e-07	-2.07697e-07	-2.07699e-07	-2.07702e-07	-2.07704e-07	-2.07705e-07	-2.07706e-07	-2.07706e-07	-2.07706e-07	-2.07706e-07	-2.07705e-07	-2.07703e-07	-2.07702e-07
-2.07685e-07	-2.07683e-07	-2.07683e-07	-2.07684e-07	-2.07684e-07	-2.07686e-07	-2.07687e-07	-2.07689e-07	-2.07691e-07	-2.07692e-07	-2.07694e-07	-2.07695e-07	-2.07698e-07	-2.07699e-07	-2.077e-07	-2.077e-07	-2.07699e-07	-2.07699e-07	-2.07699e-07	-2.07698e-07	-2.07696e-07	-2.07695e-07	-2.07694e-07	-2.07692e-07	-2.0769e-07	-2.07689e-07	-2.07689e-07	-2.07687e-07	-2.07686e-07	-2.07686e-07	-2.07686e-07	-2.07686e-07	-2.07687e-07	-2.07687e-07	-2.07688e-07	-2.07689e-07	-2.07691e-07	-2.07693e-07	-2.07695e-07	-2.07697e-07	-2.07698e-07	-2.07701e-07	-2.07702e-07	-2.07703e-07	-2.07703e-07	-2.07703e-07	-2.07703e-07	-2.07702e-07	-2.077e-07	-2.07699e-07
-2.07682e-07	-2.07681e-07	-2.07681e-07	-2.07682e-07	-2.07683e-07	-2.07684e-07	-2.07685e-07	-2.07687e-07	-2.0769e-07	-2.07692e-07	-2.07694e-07	-2.07697e-07	-2.07699e-07	-2.077e-07	-2.07701e-07	-2.07702e-07	-2.07703e-07	-2.07703e-07	-2.07702e-07	-2.07701e-07	-2.07699e-07	-2.07697e-07	-2.07696e-07	-2.07694e-07	-2.07692e-07	-2.0769e-07	-2.07689e-07	-2.07688e-07	-2.07687e-07	-2.07686e-07	-2.07685e-07	-2.07685e-07	-2.07685e-07	-2.07686e-07	-2.07687e-07	-2.07688e-07	-2.07689e-07	-2.0769e-07	-2.07692e-07	-2.07694e-07	-2.07697e-07	-2.07698e-07	-2.07699e-07	-2.07699e-07	-2.077e-07	-2.077e-07	-2.077e-07	-2.077e-07	-2.07699e-07	-2.07698e-07
-2.07682e-07	-2.07681e-07	-2.07679e-07	-2.07679e-07	-2.07679e-07	-2.0768e-07	-2.07681e-07	-2.07682e-07	-2.07684e-07	-2.07685e-07	-2.07688e-07	-2.0769e-07	-2.07691e-07	-2.07694e-07	-2.07695e-07	-2.07697e-07	-2.07698e-07	-2.07699e-07	-2.07699e-07	-2.07699e-07	-2.07698e-07	-2.07697e-07	-2.07696e-07	-2.07695e-07	-2.07694e-07	-2.07693e-07	-2.07693e-07	-2.07692e-07	-2.07691e-07	-2.07691e-07	-2.07691e-07	-2.0769e-07	-2.07691e-07	-2.07691e-07	-2.07692e-07	-2.07694e-07	-2.07694e-07	-2.07695e-07	-2.07696e-07	-2.07698e-07	-2.07699e-07	-2.07699e-07	-2.077e-07	-2.077e-07	-2.077e-07	-2.077e-07	-2.07699e-07	-2.07697e-07	-2.07696e-07	-2.07694e-07
-2.07685e-07	-2.07683e-07	-2.07681e-07	-2.07682e-07	-2.07682e-07	-2.07683e-07	-2.07683e-07	-2.07684e-07	-2.07686e-07	-2.07687e-07	-2.07689e-07	-2.0769e-07	-2.07691e-07	-2.07692e-07	-2.07694e-07	-2.07695e-07	-2.07695e-07	-2.07695e-07	-2.07695e-07	-2.07694e-07	-2.07693e-07	-2.07692e-07	-2.07691e-07	-2.07689e-07	-2.07688e-07	-2.07687e-07	-2.07685e-07	-2.07685e-07	-2.07685e-07	-2.07686e-07	-2.07686e-07	-2.07686e-07	-2.07687e-07	-2.07688e-07	-2.0769e-07	-2.07692e-07	-2.07693e-07	-2.07695e-07	-2.07697e-07	-2.07699e-07	-2.077e-07	-2.07702e-07	-2.07703e-07	-2.07704e-07	-2.07704e-07	-2.07704e-07	-2.07703e-07	-2.07702e-07	-2.07701e-07	-2.077e-07
-2.07688e-07	-2.07687e-07	-2.07686e-07	-2.07686e-07	-2.07686e-07	-2.07686e-07	-2.07686e-07	-2.07687e-07	-2.07688e-07	-2.07689e-07	-2.0769e-07	-2.07691e-07	-2.07692e-07	-2.07693e-07	-2.07693e-07	-2.07694e-07	-2.07694e-07	-2.07693e-07	-2.07692e-07	-2.07691e-07	-2.0769e-07	-2.07688e-07	-2.07687e-07	-2.07686e-07	-2.07685e-07	-2.07684e-07	-2.07683e-07	-2.07683e-07	-2.07683e-07	-2.07683e-07	-2.07684e-07	-2.07686e-07	-2.07687e-07	-2.07689e-07	-2.07691e-07	-2.07693e-07	-2.07696e-07	-2.07698e-07	-2.07701e-07	-2.07703e-07	-2.07705e-07	-2.07706e-07	-2.07708e-07	-2.07709e-07	-2.07709e-07	-2.07709e-07	-2.07708e-07	-2.07707e-07	-2.07704e-07	-2.07703e-07
-2.07681e-07	-2.07681e-07	-2.07681e-07	-2.07682e-07	-2.07682e-07	-2.07683e-07	-2.07685e-07	-2.07686e-07	-2.07688e-07	-2.07689e-07	-2.07691e-07	-2.07692e-07	-2.07694e-07	-2.07695e-07	-2.07696e-07	-2.07697e-07	-2.07697e-07	-2.07696e-07	-2.07696e-07	-2.07694e-07	-2.07693e-07	-2.07691e-07	-2.07688e-07	-2.07686e-07	-2.07684e-07	-2.07682e-07	-2.0768e-07	-2.07679e-07	-2.07679e-07	-2.07678e-07	-2.07678e-07	-2.07679e-07	-2.07681e-07	-2.07681e-07	-2.07683e-07	-2.07685e-07	-2.07687e-07	-2.07689e-07	-2.07692e-07	-2.07694e-07	-2.07696e-07	-2.07699e-07	-2.07701e-07	-2.07703e-07	-2.07704e-07	-2.07704e-07	-2.07705e-07	-2.07704e-07	-2.07703e-07	-2.07702e-07
-2.07683e-07	-2.07682e-07	-2.07682e-07	-2.07682e-07	-2.07682e-07	-2.07683e-07	-2.07684e-07	-2.07685e-07	-2.07687e-07	-2.07688e-07	-2.0769e-07	-2.07691e-07	-2.07693e-07	-2.07694e-07	-2.07695e-07	-2.07697e-07	-2.07697e-07	-2.07697e-07	-2.07697e-07	-2.07695e-07	-2.07693e-07	-2.07691e-07	-2.07689e-07	-2.07687e-07	-2.07685e-07	-2.07683e-07	-2.07682e-07	-2.07681e-07	-2.0768e-07	-2.0768e-07	-2.0768e-07	-2.07681e-07	-2.07683e-07	-2.07684e-07	-2.07686e-07	-2.07687e-07	-2.07689e-07	-2.07692e-07	-2.07694e-07	-2.07695e-07	-2.07698e-07	-2.077e-07	-2.07702e-07	-2.07703e-07	-2.07704e-07	-2.07704e-07	-2.07705e-07	-2.07704e-07	-2.07703e-07	-2.07701e-07
-2.07677e-07	-2.07675e-07	-2.07675e-07	-2.07675e-07	-2.07677e-07	-2.07679e-07	-2.07681e-07	-2.07682e-07	-2.07685e-07	-2.07688e-07	-2.0769e-07	-2.07693e-07	-2.07695e-07	-2.07698e-07	-2.077e-07	-2.07701e-07	-2.07703e-07	-2.07704e-07	-2.07704e-07	-2.07704e-07	-2.07703e-07	-2.07701e-07	-2.07699e-07	-2.07697e-07	-2.07695e-07	-2.07692e-07	-2.07691e-07	-2.07688e-07	-2.07687e-07	-2.07686e-07	-2.07685e-07	-2.07685e-07	-2.07685e-07	-2.07686e-07	-2.07687e-07	-2.07688e-07	-2.07689e-07	-2.0769e-07	-2.07692e-07	-2.07693e-07	-2.07694e-07	-2.07696e-07	-2.07698e-07	-2.077e-07	-2.07701e-07	-2.07702e-07	-2.07702e-07	-2.07701e-07	-2.07702e-07	-2.07701e-07
-2.07683e-07	-2.07681e-07	-2.0768e-07	-2.07681e-07	-2.07681e-07	-2.07681e-07	-2.07682e-07	-2.07684e-07	-2.07685e-07	-2.07686e-07	-2.07687e-07	-2.07689e-07	-2.07691e-07	-2.07693e-07	-2.07694e-07	-2.07696e-07	-2.07697e-07	-2.07698e-07	-2.07698e-07	-2.07697e-07	-2.07697e-07	-2.07695e-07	-2.07693e-07	-2.07692e-07	-2.0769e-07	-2.07689e-07	-2.07688e-07	-2.07687e-07	-2.07687e-07	-2.07686e-07	-2.07686e-07	-2.07687e-07	-2.07688e-07	-2.07689e-07	-2.0769e-07	-2.07692e-07	-2.07693e-07	-2.07695e-07	-2.07696e-07	-2.07698e-07	-2.07699e-07	-2.07701e-07	-2.07702e-07	-2.07703e-07	-2.07704e-07	-2.07704e-07	-2.07704e-07	-2.07704e-07	-2.07702e-07	-2.077e-07
-2.07685e-07	-2.07684e-07	-2.07683e-07	-2.07683e-07	-2.07684e-07	-2.07685e-07	-2.07686e-07	-2.07686e-07	-2.07687e-07	-2.07689e-07	-2.0769e-07	-2.07691e-07	-2.07692e-07	-2.07694e-07	-2.07695e-07	-2.07696e-07	-2.07697e-07	-2.07697e-07	-2.07696e-07	-2.07695e-07	-2.07693e-07	-2.07692e-07	-2.07691e-07	-2.07689e-07	-2.07686e-07	-2.07685e-07	-2.07684e-07	-2.07683e-07	-2.07682e-07	-2.07683e-07	-2.07684e-07	-2.07685e-07	-2.07687e-07	-2.07688e-07	-2.07689e-07	-2.07691e-07	-2.07693e-07	-2.07696e-07	-2.07698e-07	-2.07701e-07	-2.07703e-07	-2.07704e-07	-2.07706e-07	-2.07706e-07	-2.07707e-07	-2.07707e-07	-2.07707e-07	-2.07706e-07	-2.07705e-07	-2.07704e-07
-2.07688e-07	-2.07687e-07	-2.07687e-07	-2.07688e-07	-2.07689e-07	-2.0769e-07	-2.07692e-07	-2.07693e-07	-2.07694e-07	-2.07695e-07	-2.07696e-07	-2.07698e-07	-2.07699e-07	-2.077e-07	-2.07701e-07	-2.07702e-07	-2.07702e-07	-2.07702e-07	-2.07701e-07	-2.077e-07	-2.07698e-07	-2.07695e-07	-2.07692e-07	-2.0769e-07	-2.07687e-07	-2.07684e-07	-2.07682e-07	-2.07682e-07	-2.07681e-07	-2.0768e-07	-2.07681e-07	-2.07682e-07	-2.07683e-07	-2.07685e-07	-2.07685e-07	-2.07688e-07	-2.07692e-07	-2.07695e-07	-2.07697e-07	-2.077e-07	-2.07702e-07	-2.07704e-07	-2.07707e-07	-2.07709e-07	-2.07711e-07	-2.07712e-07	-2.07713e-07	-2.07712e-07	-2.07711e-07	-2.0771e-07
-2.07687e-07	-2.07686e-07	-2.07686e-07	-2.07687e-07	-2.07688e-07	-2.07689e-07	-2.0769e-07	-2.07691e-07	-2.07693e-07	-2.07695e-07	-2.07697e-07	-2.07698e-07	-2.077e-07	-2.07702e-07	-2.07704e-07	-2.07705e-07	-2.07706e-07	-2.07706e-07	-2.07705e-07	-2.07704e-07	-2.07703e-07	-2.07701e-07	-2.07698e-07	-2.07695e-07	-2.07694e-07	-2.07691e-07	-2.07689e-07	-2.07688e-07	-2.07687e-07	-2.07686e-07	-2.07686e-07	-2.07686e-07	-2.07687e-07	-2.07688e-07	-2.0769e-07	-2.07691e-07	-2.07694e-07	-2.07696e-07	-2.07697e-07	-2.07699e-07	-2.07702e-07	-2.07704e-07	-2.07706e-07	-2.07707e-07	-2.07709e-07	-2.07709e-07	-2.0771e-07	-2.0771e-07	-2.07709e-07	-2.07708e-07
-2.07685e-07	-2.07684e-07	-2.07684e-07	-2.07685e-07	-2.07686e-07	-2.07687e-07	-2.07689e-07	-2.07691e-07	-2.07693e-07	-2.07695e-07	-2.07698e-07	-2.07701e-07	-2.07702e-07	-2.07704e-07	-2.07706e-07	-2.07708e-07	-2.07709e-07	-2.07709e-07	-2.07709e-07	-2.07708e-07	-2.07707e-07	-2.07705e-07	-2.07703e-07	-2.077e-07	-2.07697e-07	-2.07695e-07	-2.07693e-07	-2.07691e-07	-2.0769e-07	-2.07689e-07	-2.07689e-07	-2.07689e-07	-2.07689e-07	-2.0769e-07	-2.07692e-07	-2.07693e-07	-2.07694e-07	-2.07696e-07	-2.07697e-07	-2.07699e-07	-2.07701e-07	-2.07703e-07	-2.07705e-07	-2.07706e-07	-2.07708e-07	-2.07709e-07	-2.0771e-07	-2.0771e-07	-2.0771e-07	-2.07708e-07
-2.07688e-07	-2.07686e-07	-2.07685e-07	-2.07685e-07	-2.07685e-07	-2.07686e-07	-2.07687e-07	-2.07688e-07	-2.0769e-07	-2.07691e-07	-2.07693e-07	-2.07695e-07	-2.07697e-07	-2.077e-07	-2.07702e-07	-2.07704e-07	-2.07705e-07	-2.07707e-07	-2.07708e-07	-2.07708e-07	-2.07707e-07	-2.07706e-07	-2.07705e-07	-2.07703e-07	-2.07701e-07	-2.07699e-07	-2.07698e-07	-2.07697e-07	-2.07697e-07	-2.07697e-07	-2.07697e-07	-2.07697e-07	-2.07697e-07	-2.07697e-07	-2.07698e-07	-2.077e-07	-2.07701e-07	-2.07701e-07	-2.07702e-07	-2.07703e-07	-2.07704e-07	-2.07705e-07	-2.07706e-07	-2.07707e-07	-2.07708e-07	-2.07709e-07	-2.07709e-07	-2.07708e-07	-2.07706e-07	-2.07704e-07
-2.07695e-07	-2.07694e-07	-2.07693e-07	-2.07693e-07	-2.07693e-07	-2.07694e-07	-2.07695e-07	-2.07696e-07	-2.07697e-07	-2.07699e-07	-2.077e-07	-2.07702e-07	-2.07704e-07	-2.07706e-07	-2.07707e-07	-2.07708e-07	-2.0771e-07	-2.07711e-07	-2.07711e-07	-2.0771e-07	-2.07709e-07	-2.07708e-07	-2.07707e-07	-2.07705e-07	-2.07703e-07	-2.07701e-07	-2.07699e-07	-2.07699e-07	-2.07698e-07	-2.07698e-07	-2.07698e-07	-2.07699e-07	-2.077e-07	-2.07701e-07	-2.07702e-07	-2.07703e-07	-2.07705e-07	-2.07706e-07	-2.07707e-07	-2.07708e-07	-2.07709e-07	-2.07711e-07	-2.07712e-07	-2.07713e-07	-2.07714e-07	-2.07714e-07	-2.07713e-07	-2.07713e-07	-2.07712e-07	-2.0771e-07
-2.07702e-07	-2.077e-07	-2.077e-07	-2.077e-07	-2.07701e-07	-2.07701e-07	-2.07701e-07	-2.07702e-07	-2.07702e-07	-2.07703e-07	-2.07703e-07	-2.07703e-07	-2.07704e-07	-2.07706e-07	-2.07706e-07	-2.07706e-07	-2.07707e-07	-2.07707e-07	-2.07707e-07	-2.07706e-07	-2.07705e-07	-2.07703e-07	-2.07701e-07	-2.077e-07	-2.07698e-07	-2.07696e-07	-2.07695e-07	-2.07694e-07	-2.07694e-07	-2.07695e-07	-2.07696e-07	-2.07697e-07	-2.07699e-07	-2.077e-07	-2.07702e-07	-2.07704e-07	-2.07706e-07	-2.07708e-07	-2.07709e-07	-2.07712e-07	-2.07714e-07	-2.07715e-07	-2.07716e-07	-2.07718e-07	-2.07719e-07	-2.0772e-07	-2.07721e-07	-2.0772e-07	-2.07719e-07	-2.07717e-07
-2.07703e-07	-2.07702e-07	-2.07702e-07	-2.07702e-07	-2.07704e-07	-2.07705e-07	-2.07706e-07	-2.07706e-07	-2.07707e-07	-2.07709e-07	-2.07709e-07	-2.0771e-07	-2.07711e-07	-2.07712e-07	-2.07713e-07	-2.07714e-07	-2.07714e-07	-2.07714e-07	-2.07714e-07	-2.07713e-07	-2.07712e-07	-2.07711e-07	-2.07708e-07	-2.07706e-07	-2.07703e-07	-2.07701e-07	-2.077e-07	-2.07698e-07	-2.07698e-07	-2.07698e-07	-2.07698e-07	-2.07699e-07	-2.077e-07	-2.07701e-07	-2.07702e-07	-2.07704e-07	-2.07706e-07	-2.07707e-07	-2.07709e-07	-2.07711e-07	-2.07713e-07	-2.07715e-07	-2.07717e-07	-2.07718e-07	-2.0772e-07	-2.07721e-07	-2.07722e-07	-2.07722e-07	-2.07721e-07	-2.07721e-07
-2.07703e-07	-2.07702e-07	-2.07702e-07	-2.07704e-07	-2.07705e-07	-2.07706e-07	-2.07707e-07	-2.07708e-07	-2.07709e-07	-2.0771e-07	-2.07711e-07	-2.07713e-07	-2.07714e-07	-2.07715e-07	-2.07716e-07	-2.07718e-07	-2.07719e-07	-2.07719e-07	-2.07719e-07	-2.07718e-07	-2.07717e-07	-2.07715e-07	-2.07712e-07	-2.0771e-07	-2.07708e-07	-2.07706e-07	-2.07704e-07	-2.07703e-07	-2.07702e-07	-2.07701e-07	-2.07701e-07	-2.07701e-07	-2.07702e-07	-2.07703e-07	-2.07704e-07	-2.07705e-07	-2.07707e-07	-2.07709e-07	-2.0771e-07	-2.07712e-07	-2.07714e-07	-2.07717e-07	-2.07718e-07	-2.0772e-07	-2.07721e-07	-2.07722e-07	-2.07724e-07	-2.07725e-07	-2.07725e-07	-2.07724e-07
-2.07703e-07	-2.07703e-07	-2.07703e-07	-2.07703e-07	-2.07703e-07	-2.07704e-07	-2.07705e-07	-2.07705e-07	-2.07707e-07	-2.07708e-07	-2.0771e-07	-2.07712e-07	-2.07713e-07	-2.07715e-07	-2.07717e-07	-2.07719e-07	-2.07721e-07	-2.07722e-07	-2.07724e-07	-2.07724e-07	-2.07725e-07	-2.07724e-07	-2.07723e-07	-2.07721e-07	-2.0772e-07	-2.07719e-07	-2.07717e-07	-2.07716e-07	-2.07715e-07	-2.07714e-07	-2.07714e-07	-2.07713e-07	-2.07713e-07	-2.07713e-07	-2.07713e-07	-2.07714e-07	-2.07715e-07	-2.07715e-07	-2.07715e-07	-2.07715e-07	-2.07716e-07	-2.07716e-07	-2.07718e-07	-2.07718e-07	-2.07719e-07	-2.0772e-07	-2.0772e-07	-2.07721e-07	-2.07721e-07	-2.0772e-07
-2.07711e-07	-2.07711e-07	-2.0771e-07	-2.0771e-07	-2.0771e-07	-2.07706e-07	-2.07706e-07	-2.07711e-07	-2.07712e-07	-2.07711e-07	-2.07712e-07	-2.07713e-07	-2.07714e-07	-2.07715e-07	-2.07716e-07	-2.07718e-07	-2.07719e-07	-2.0772e-07	-2.07721e-07	-2.0772e-07	-2.0772e-07	-2.0772e-07	-2.07719e-07	-2.07718e-07	-2.07717e-07	-2.07716e-07	-2.07715e-07	-2.07715e-07	-2.07715e-07	-2.07715e-07	-2.07715e-07	-2.07715e-07	-2.07717e-07	-2.07717e-07	-2.07718e-07	-2.07719e-07	-2.0772e-07	-2.07721e-07	-2.07721e-07	-2.07722e-07	-2.07723e-07	-2.07724e-07	-2.07725e-07	-2.07726e-07	-2.07727e-07	-2.07727e-07	-2.07727e-07	-2.07727e-07	-2.07727e-07	-2.07726e-07
-2.07716e-07	-2.07716e-07	-2.07715e-07	-2.07715e-07	-2.07714e-07	-2.07709e-07	-2.07713e-07	-2.07714e-07	-2.07713e-07	-2.07713e-07	-2.07713e-07	-2.07714e-07	-2.07714e-07	-2.07716e-07	-2.07716e-07	-2.07717e-07	-2.07718e-07	-2.07719e-07	-2.0772e-07	-2.0772e-07	-2.07721e-07	-2.07721e-07	-2.0772e-07	-2.0772e-07	-2.07715e-07	-2.07713e-07	-2.07718e-07	-2.0772e-07	-2.07719e-07	-2.07719e-07	-2.0772e-07	-2.07721e-07	-2.07722e-07	-2.07722e-07	-2.07724e-07	-2.07726e-07	-2.07726e-07	-2.07726e-07	-2.07727e-07	-2.07727e-07	-2.07728e-07	-2.07729e-07	-2.07729e-07	-2.07729e-07	-2.0773e-07	-2.0773e-07	-2.07729e-07	-2.07729e-07	-2.07729e-07	-2.07728e-07
-2.07721e-07	-2.0772e-07	-2.0772e-07	-2.0772e-07	-2.0772e-07	-2.07721e-07	-2.07721e-07	-2.07721e-07	-2.07721e-07	-2.0772e-07	-2.07721e-07	-2.07721e-07	-2.07721e-07	-2.0772e-07	-2.07721e-07	-2.07722e-07	-2.07722e-07	-2.07723e-07	-2.07723e-07	-2.07723e-07	-2.07723e-07	-2.07722e-07	-2.07722e-07	-2.0772e-07	-2.0772e-07	-2.07719e-07	-2.07719e-07	-2.07719e-07	-2.07719e-07	-2.07719e-07	-2.0772e-07	-2.07721e-07	-2.07721e-07	-2.07722e-07	-2.07723e-07	-2.07724e-07	-2.07726e-07	-2.07727e-07	-2.07728e-07	-2.07728e-07	-2.07729e-07	-2.0773e-07	-2.07731e-07	-2.07732e-07	-2.07733e-07	-2.07734e-07	-2.07734e-07	-2.07733e-07	-2.07733e-07	-2.07733e-07
-2.07725e-07	-2.07725e-07	-2.07725e-07	-2.07725e-07	-2.07725e-07	-2.07724e-07	-2.07724e-07	-2.07723e-07	-2.07723e-07	-2.07723e-07	-2.07723e-07	-2.07722e-07	-2.07722e-07	-2.07722e-07	-2.07721e-07	-2.07722e-07	-2.07722e-07	-2.07722e-07	-2.07722e-07	-2.07722e-07	-2.07722e-07	-2.07721e-07	-2.07721e-07	-2.07721e-07	-2.07721e-07	-2.07721e-07	-2.07721e-07	-2.07721e-07	-2.07721e-07	-2.07721e-07	-2.07722e-07	-2.07723e-07	-2.07724e-07	-2.07725e-07	-2.07726e-07	-2.07728e-07	-2.07728e-07	-2.0773e-07	-2.07731e-07	-2.07731e-07	-2.07732e-07	-2.07732e-07	-2.07733e-07	-2.07734e-07	-2.07734e-07	-2.07735e-07	-2.07735e-07	-2.07735e-07	-2.07735e-07	-2.07735e-07
-2.07722e-07	-2.07722e-07	-2.07723e-07	-2.07724e-07	-2.07725e-07	-2.07725e-07	-2.07726e-07	-2.07726e-07	-2.07726e-07	-2.07727e-07	-2.07727e-07	-2.07727e-07	-2.07728e-07	-2.07729e-07	-2.07729e-07	-2.07729e-07	-2.0773e-07	-2.0773e-07	-2.07731e-07	-2.07732e-07	-2.07732e-07	-2.07732e-07	-2.07732e-07	-2.07731e-07	-2.0773e-07	-2.0773e-07	-2.07729e-07	-2.07729e-07	-2.07729e-07	-2.07728e-07	-2.07728e-07	-2.07728e-07	-2.07727e-07	-2.07727e-07	-2.07727e-07	-2.07727e-07	-2.07727e-07	-2.07727e-07	-2.07728e-07	-2.07727e-07	-2.07727e-07	-2.07727e-07	-2.07727e-07	-2.07728e-07	-2.07728e-07	-2.07729e-07	-2.0773e-07	-2.07731e-07	-2.07732e-07	-2.07732e-07
-2.07726e-07	-2.07725e-07	-2.07725e-07	-2.07726e-07	-2.07725e-07	-2.07725e-07	-2.07725e-07	-2.07725e-07	-2.07724e-07	-2.07724e-07	-2.07723e-07	-2.07723e-07	-2.07723e-07	-2.07722e-07	-2.07723e-07	-2.07723e-07	-2.07723e-07	-2.07723e-07	-2.07724e-07	-2.07725e-07	-2.07726e-07	-2.07726e-07	-2.07727e-07	-2.07727e-07	-2.07728e-07	-2.07729e-07	-2.0773e-07	-2.07731e-07	-2.07732e-07	-2.07732e-07	-2.07733e-07	-2.07733e-07	-2.07734e-07	-2.07735e-07	-2.07735e-07	-2.07735e-07	-2.07735e-07	-2.07735e-07	-2.07734e-07	-2.07733e-07	-2.07733e-07	-2.07733e-07	-2.07732e-07	-2.07732e-07	-2.07731e-07	-2.07731e-07	-2.07731e-07	-2.0773e-07	-2.0773e-07	-2.07729e-07
-2.07728e-07	-2.07728e-07	-2.07728e-07	-2.07728e-07	-2.07727e-07	-2.07727e-07	-2.07727e-07	-2.07726e-07	-2.07726e-07	-2.07726e-07	-2.07725e-07	-2.07724e-07	-2.07723e-07	-2.07723e-07	-2.07723e-07	-2.07723e-07	-2.07724e-07	-2.07723e-07	-2.07723e-07	-2.07725e-07	-2.07725e-07	-2.07726e-07	-2.07727e-07	-2.07729e-07	-2.0773e-07	-2.0773e-07	-2.07731e-07	-2.07732e-07	-2.07733e-07	-2.07734e-07	-2.07734e-07	-2.07735e-07	-2.07736e-07	-2.07737e-07	-2.07736e-07	-2.07737e-07	-2.07737e-07	-2.07736e-07	-2.07736e-07	-2.07735e-07	-2.07735e-07	-2.07733e-07	-2.07733e-07	-2.07732e-07	-2.07731e-07	-2.0773e-07	-2.07729e-07	-2.07729e-07	-2.07729e-07	-2.07729e-07
-2.07732e-07	-2.07732e-07	-2.07732e-07	-2.07733e-07	-2.07733e-07	-2.07732e-07	-2.07731e-07	-2.07731e-07	-2.07729e-07	-2.07727e-07	-2.07726e-07	-2.07725e-07	-2.07723e-07	-2.07722e-07	-2.0772e-07	-2.07719e-07	-2.07718e-07	-2.07719e-07	-2.07719e-07	-2.07719e-07	-2.0772e-07	-2.0772e-07	-2.07721e-07	-2.07723e-07	-2.07724e-07	-2.07725e-07	-2.07727e-07	-2.07729e-07	-2.0773e-07	-2.07731e-07	-2.07733e-07	-2.07734e-07	-2.07735e-07	-2.07736e-07	-2.07736e-07	-2.07738e-07	-2.07738e-07	-2.07738e-07	-2.07738e-07	-2.07737e-07	-2.07737e-07	-2.07736e-07	-2.07735e-07	-2.07734e-07	-2.07733e-07	-2.07733e-07	-2.07732e-07	-2.07731e-07	-2.07731e-07	-2.07731e-07
-2.07734e-07	-2.07733e-07	-2.07734e-07	-2.07733e-07	-2.07733e-07	-2.07732e-07	-2.07731e-07	-2.0773e-07	-2.07729e-07	-2.07727e-07	-2.07725e-07	-2.07723e-07	-2.07721e-07	-2.0772e-07	-2.07719e-07	-2.07717e-07	-2.07716e-07	-2.07715e-07	-2.07714e-07	-2.07714e-07	-2.07715e-07	-2.07716e-07	-2.07717e-07	-2.07719e-07	-2.07721e-07	-2.07723e-07	-2.07725e-07	-2.07727e-07	-2.07729e-07	-2.07732e-07	-2.07733e-07	-2.07734e-07	-2.07735e-07	-2.07736e-07	-2.07738e-07	-2.07739e-07	-2.07739e-07	-2.0774e-07	-2.07739e-07	-2.07739e-07	-2.07738e-07	-2.07737e-07	-2.07736e-07	-2.07735e-07	-2.07734e-07	-2.07732e-07	-2.07731e-07	-2.0773e-07	-2.07729e-07	-2.07729e-07
-2.07729e-07	-2.0773e-07	-2.07731e-07	-2.07731e-07	-2.07732e-07	-2.07733e-07	-2.07733e-07	-2.07732e-07	-2.07732e-07	-2.07731e-07	-2.0773e-07	-2.07729e-07	-2.07727e-07	-2.07726e-07	-2.07724e-07	-2.07722e-07	-2.0772e-07	-2.07719e-07	-2.07718e-07	-2.07718e-07	-2.07718e-07	-2.07718e-07	-2.07719e-07	-2.0772e-07	-2.07721e-07	-2.07722e-07	-2.07724e-07	-2.07725e-07	-2.07726e-07	-2.07727e-07	-2.07728e-07	-2.07729e-07	-2.0773e-07	-2.07731e-07	-2.07732e-07	-2.07732e-07	-2.07732e-07	-2.07733e-07	-2.07732e-07	-2.07732e-07	-2.07732e-07	-2.07731e-07	-2.0773e-07	-2.07729e-07	-2.07728e-07	-2.07727e-07	-2.07728e-07	-2.07727e-07	-2.07727e-07	-2.07728e-07
-2.07722e-07	-2.07722e-07	-2.07722e-07	-2.07723e-07	-2.07722e-07	-2.07723e-07	-2.07722e-07	-2.07723e-07	-2.07722e-07	-2.07721e-07	-2.07721e-07	-2.0772e-07	-2.07719e-07	-2.07719e-07	-2.07717e-07	-2.07717e-07	-2.07717e-07	-2.07716e-07	-2.07716e-07	-2.07716e-07	-2.07717e-07	-2.07717e-07	-2.07718e-07	-2.0772e-07	-2.07722e-07	-2.07723e-07	-2.07725e-07	-2.07727e-07	-2.07728e-07	-2.07729e-07	-2.07729e-07	-2.0773e-07	-2.0773e-07	-2.0773e-07	-2.0773e-07	-2.0773e-07	-2.0773e-07	-2.07729e-07	-2.07727e-07	-2.07727e-07	-2.07726e-07	-2.07724e-07	-2.07722e-07	-2.07721e-07	-2.07719e-07	-2.07718e-07	-2.07717e-07	-2.07716e-07	-2.07716e-07	-2.07717e-07
-2.07716e-07	-2.07716e-07	-2.07717e-07	-2.07716e-07	-2.07716e-07	-2.07716e-07	-2.07717e-07	-2.07717e-07	-2.07716e-07	-2.07715e-07	-2.07714e-07	-2.07714e-07	-2.07713e-07	-2.07713e-07	-2.07712e-07	-2.07711e-07	-2.07712e-07	-2.07712e-07	-2.07712e-07	-2.07713e-07	-2.07714e-07	-2.07715e-07	-2.07716e-07	-2.07718e-07	-2.0772e-07	-2.07722e-07	-2.07724e-07	-2.07726e-07	-2.07728e-07	-2.07729e-07	-2.0773e-07	-2.07731e-07	-2.07731e-07	-2.07731e-07	-2.07731e-07	-2.07731e-07	-2.0773e-07	-2.07729e-07	-2.07727e-07	-2.07726e-07	-2.07724e-07	-2.07722e-07	-2.07719e-07	-2.07717e-07	-2.07716e-07	-2.07714e-07	-2.07713e-07	-2.07712e-07	-2.07713e-07	-2.07714e-07
-2.07719e-07	-2.0772e-07	-2.07722e-07	-2.07721e-07	-2.07721e-07	-2.07719e-07	-2.07718e-07	-2.07717e-07	-2.07716e-07	-2.07715e-07	-2.07713e-07	-2.07712e-07	-2.0771e-07	-2.07708e-07	-2.07707e-07	-2.07706e-07	-2.07705e-07	-2.07704e-07	-2.07704e-07	-2.07705e-07	-2.07706e-07	-2.07707e-07	-2.07709e-07	-2.07711e-07	-2.07714e-07	-2.07717e-07	-2.0772e-07	-2.07723e-07	-2.07725e-07	-2.07727e-07	-2.0773e-07	-2.07731e-07	-2.07732e-07	-2.07733e-07	-2.07733e-07	-2.07734e-07	-2.07734e-07	-2.07733e-07	-2.07732e-07	-2.07731e-07	-2.0773e-07	-2.07727e-07	-2.07725e-07	-2.07722e-07	-2.0772e-07	-2.07718e-07	-2.07715e-07	-2.07713e-07	-2.07712e-07	-2.07712e-07
-2.07718e-07	-2.07719e-07	-2.07719e-07	-2.07719e-07	-2.07718e-07	-2.07718e-07	-2.07717e-07	-2.07716e-07	-2.07716e-07	-2.07714e-07	-2.07713e-07	-2.07711e-07	-2.0771e-07	-2.07708e-07	-2.07706e-07	-2.07704e-07	-2.07703e-07	-2.07702e-07	-2.07701e-07	-2.07701e-07	-2.07702e-07	-2.07703e-07	-2.07705e-07	-2.07707e-07	-2.07709e-07	-2.07712e-07	-2.07715e-07	-2.07717e-07	-2.07719e-07	-2.07721e-07	-2.07723e-07	-2.07725e-07	-2.07726e-07	-2.07727e-07	-2.07728e-07	-2.07729e-07	-2.07729e-07	-2.07729e-07	-2.07728e-07	-2.07728e-07	-2.07727e-07	-2.07725e-07	-2.07723e-07	-2.0772e-07	-2.07717e-07	-2.07715e-07	-2.07714e-07	-2.07713e-07	-2.07711e-07	-2.07711e-07
-2.07721e-07	-2.07721e-07	-2.07721e-07	-2.07722e-07	-2.07721e-07	-2.0772e-07	-2.0772e-07	-2.0772e-07	-2.07719e-07	-2.07718e-07	-2.07716e-07	-2.07714e-07	-2.07711e-07	-2.07708e-07	-2.07706e-07	-2.07703e-07	-2.07702e-07	-2.07701e-07	-2.07698e-07	-2.07697e-07	-2.07697e-07	-2.07698e-07	-2.07699e-07	-2.077e-07	-2.07702e-07	-2.07704e-07	-2.07706e-07	-2.07709e-07	-2.07711e-07	-2.07713e-07	-2.07716e-07	-2.07717e-07	-2.07719e-07	-2.07721e-07	-2.07723e-07	-2.07724e-07	-2.07725e-07	-2.07726e-07	-2.07726e-07	-2.07726e-07	-2.07726e-07	-2.07725e-07	-2.07724e-07	-2.07722e-07	-2.07721e-07	-2.07719e-07	-2.07717e-07	-2.07716e-07	-2.07716e-07	-2.07716e-07
-2.07711e-07	-2.07712e-07	-2.07712e-07	-2.07712e-07	-2.07713e-07	-2.07714e-07	-2.07714e-07	-2.07714e-07	-2.07714e-07	-2.07714e-07	-2.07713e-07	-2.07712e-07	-2.07711e-07	-2.07709e-07	-2.07707e-07	-2.07706e-07	-2.07703e-07	-2.07702e-07	-2.07702e-07	-2.07701e-07	-2.07701e-07	-2.07701e-07	-2.07702e-07	-2.07704e-07	-2.07705e-07	-2.07707e-07	-2.07708e-07	-2.0771e-07	-2.07712e-07	-2.07713e-07	-2.07714e-07	-2.07715e-07	-2.07716e-07	-2.07717e-07	-2.07717e-07	-2.07718e-07	-2.07719e-07	-2.07719e-07	-2.07718e-07	-2.07718e-07	-2.07717e-07	-2.07716e-07	-2.07714e-07	-2.07713e-07	-2.07711e-07	-2.07709e-07	-2.07709e-07	-2.07708e-07	-2.07708e-07	-2.07708e-07
-2.07706e-07	-2.07707e-07	-2.07707e-07	-2.07708e-07	-2.07709e-07	-2.0771e-07	-2.07711e-07	-2.07711e-07	-2.07711e-07	-2.07711e-07	-2.0771e-07	-2.0771e-07	-2.07709e-07	-2.07707e-07	-2.07706e-07	-2.07704e-07	-2.07702e-07	-2.07701e-07	-2.077e-07	-2.07699e-07	-2.07699e-07	-2.07699e-07	-2.077e-07	-2.07701e-07	-2.07702e-07	-2.07704e-07	-2.07706e-07	-2.07707e-07	-2.07709e-07	-2.0771e-07	-2.07711e-07	-2.07712e-07	-2.07713e-07	-2.07714e-07	-2.07715e-07	-2.07715e-07	-2.07715e-07	-2.07716e-07	-2.07716e-07	-2.07715e-07	-2.07715e-07	-2.07714e-07	-2.07712e-07	-2.07711e-07	-2.07709e-07	-2.07708e-07	-2.07707e-07	-2.07706e-07	-2.07706e-07	-2.07707e-07
-2.07705e-07	-2.07705e-07	-2.07705e-07	-2.07704e-07	-2.07705e-07	-2.07705e-07	-2.07705e-07	-2.07705e-07	-2.07705e-07	-2.07704e-07	-2.07704e-07	-2.07704e-07	-2.07703e-07	-2.07701e-07	-2.077e-07	-2.07699e-07	-2.07698e-07	-2.07697e-07	-2.07696e-07	-2.07697e-07	-2.07698e-07	-2.07698e-07	-2.077e-07	-2.07702e-07	-2.07704e-07	-2.07706e-07	-2.07708e-07	-2.0771e-07	-2.07712e-07	-2.07713e-07	-2.07715e-07	-2.07715e-07	-2.07716e-07	-2.07716e-07	-2.07717e-07	-2.07717e-07	-2.07717e-07	-2.07717e-07	-2.07717e-07	-2.07716e-07	-2.07715e-07	-2.07712e-07	-2.07711e-07	-2.07708e-07	-2.07706e-07	-2.07703e-07	-2.07702e-07	-2.07701e-07	-2.07701e-07	-2.07701e-07
-2.07709e-07	-2.07708e-07	-2.07708e-07	-2.07709e-07	-2.07709e-07	-2.07709e-07	-2.07708e-07	-2.07709e-07	-2.07709e-07	-2.07708e-07	-2.07707e-07	-2.07705e-07	-2.07704e-07	-2.07702e-07	-2.07701e-07	-2.07699e-07	-2.07697e-07	-2.07696e-07	-2.07695e-07	-2.07694e-07	-2.07695e-07	-2.07696e-07	-2.07696e-07	-2.07697e-07	-2.077e-07	-2.07702e-07	-2.07704e-07	-2.07706e-07	-2.07707e-07	-2.07709e-07	-2.0771e-07	-2.07712e-07	-2.07714e-07	-2.07715e-07	-2.07715e-07	-2.07716e-07	-2.07717e-07	-2.07717e-07	-2.07717e-07	-2.07716e-07	-2.07715e-07	-2.07714e-07	-2.07712e-07	-2.0771e-07	-2.07708e-07	-2.07706e-07	-2.07705e-07	-2.07704e-07	-2.07704e-07	-2.07704e-07
-2.07709e-07	-2.07708e-07	-2.07707e-07	-2.07707e-07	-2.07707e-07	-2.07706e-07	-2.07706e-07	-2.07706e-07	-2.07705e-07	-2.07704e-07	-2.07703e-07	-2.07702e-07	-2.077e-07	-2.07697e-07	-2.07695e-07	-2.07693e-07	-2.07691e-07	-2.0769e-07	-2.0769e-07	-2.0769e-07	-2.0769e-07	-2.07691e-07	-2.07693e-07	-2.07695e-07	-2.07697e-07	-2.077e-07	-2.07702e-07	-2.07704e-07	-2.07707e-07	-2.07709e-07	-2.07711e-07	-2.07713e-07	-2.07715e-07	-2.07717e-07	-2.07717e-07	-2.07719e-07	-2.0772e-07	-2.0772e-07	-2.0772e-07	-2.07719e-07	-2.07719e-07	-2.07717e-07	-2.07716e-07	-2.07713e-07	-2.0771e-07	-2.07708e-07	-2.07706e-07	-2.07704e-07	-2.07704e-07	-2.07703e-07
-2.07708e-07	-2.07708e-07	-2.07709e-07	-2.0771e-07	-2.07711e-07	-2.07711e-07	-2.07711e-07	-2.07711e-07	-2.07711e-07	-2.07711e-07	-2.07709e-07	-2.07708e-07	-2.07707e-07	-2.07705e-07	-2.07703e-07	-2.077e-07	-2.07698e-07	-2.07696e-07	-2.07695e-07	-2.07694e-07	-2.07693e-07	-2.07694e-07	-2.07695e-07	-2.07696e-07	-2.07697e-07	-2.07698e-07	-2.077e-07	-2.07701e-07	-2.07703e-07	-2.07704e-07	-2.07706e-07	-2.07707e-07	-2.07708e-07	-2.07709e-07	-2.0771e-07	-2.07711e-07	-2.07711e-07	-2.07712e-07	-2.07713e-07	-2.07712e-07	-2.07712e-07	-2.07711e-07	-2.0771e-07	-2.07709e-07	-2.07707e-07	-2.07706e-07	-2.07705e-07	-2.07705e-07	-2.07705e-07	-2.07705e-07
-2.07704e-07	-2.07704e-07	-2.07704e-07	-2.07705e-07	-2.07706e-07	-2.07707e-07	-2.07707e-07	-2.07708e-07	-2.07708e-07	-2.07708e-07	-2.07706e-07	-2.07705e-07	-2.07705e-07	-2.07704e-07	-2.07702e-07	-2.077e-07	-2.07699e-07	-2.07698e-07	-2.07696e-07	-2.07696e-07	-2.07696e-07	-2.07697e-07	-2.07698e-07	-2.077e-07	-2.07701e-07	-2.07702e-07	-2.07703e-07	-2.07705e-07	-2.07707e-07	-2.07708e-07	-2.07709e-07	-2.0771e-07	-2.07711e-07	-2.07711e-07	-2.07712e-07	-2.07712e-07	-2.07712e-07	-2.07712e-07	-2.07712e-07	-2.07712e-07	-2.0771e-07	-2.07709e-07	-2.07707e-07	-2.07705e-07	-2.07704e-07	-2.07703e-07	-2.07702e-07	-2.07701e-07	-2.07701e-07	-2.07702e-07
-2.07699e-07	-2.07699e-07	-2.07699e-07	-2.077e-07	-2.07701e-07	-2.07702e-07	-2.07703e-07	-2.07704e-07	-2.07705e-07	-2.07705e-07	-2.07705e-07	-2.07703e-07	-2.07703e-07	-2.07703e-07	-2.07702e-07	-2.07701e-07	-2.077e-07	-2.07699e-07	-2.07699e-07	-2.07698e-07	-2.07699e-07	-2.07698e-07	-2.077e-07	-2.07701e-07	-2.07703e-07	-2.07705e-07	-2.07706e-07	-2.07707e-07	-2.07708e-07	-2.07709e-07	-2.0771e-07	-2.07711e-07	-2.07712e-07	-2.07712e-07	-2.07711e-07	-2.07711e-07	-2.07711e-07	-2.07711e-07	-2.0771e-07	-2.07709e-07	-2.07707e-07	-2.07705e-07	-2.07703e-07	-2.07701e-07	-2.077e-07	-2.07698e-07	-2.07698e-07	-2.07698e-07	-2.07698e-07	-2.07698e-07
-2.07705e-07	-2.07704e-07	-2.07704e-07	-2.07704e-07	-2.07704e-07	-2.07705e-07	-2.07705e-07	-2.07705e-07	-2.07705e-07	-2.07705e-07	-2.07704e-07	-2.07702e-07	-2.07701e-07	-2.07699e-07	-2.07698e-07	-2.07697e-07	-2.07695e-07	-2.07694e-07	-2.07694e-07	-2.07695e-07	-2.07695e-07	-2.07696e-07	-2.07698e-07	-2.077e-07	-2.07701e-07	-2.07703e-07	-2.07706e-07	-2.07708e-07	-2.0771e-07	-2.07711e-07	-2.07712e-07	-2.07714e-07	-2.07715e-07	-2.07716e-07	-2.07716e-07	-2.07716e-07	-2.07717e-07	-2.07716e-07	-2.07715e-07	-2.07714e-07	-2.07713e-07	-2.07711e-07	-2.07709e-07	-2.07707e-07	-2.07705e-07	-2.07702e-07	-2.07701e-07	-2.07699e-07	-2.07699e-07	-2.077e-07
-2.07706e-07	-2.07705e-07	-2.07704e-07	-2.07704e-07	-2.07705e-07	-2.07705e-07	-2.07704e-07	-2.07704e-07	-2.07704e-07	-2.07703e-07	-2.07702e-07	-2.077e-07	-2.07697e-07	-2.07696e-07	-2.07695e-07	-2.07693e-07	-2.07692e-07	-2.0769e-07	-2.0769e-07	-2.07691e-07	-2.07691e-07	-2.07692e-07	-2.07694e-07	-2.07697e-07	-2.07698e-07	-2.07701e-07	-2.07703e-07	-2.07706e-07	-2.07708e-07	-2.0771e-07	-2.07711e-07	-2.07713e-07	-2.07715e-07	-2.07716e-07	-2.07717e-07	-2.07718e-07	-2.07718e-07	-2.07717e-07	-2.07716e-07	-2.07714e-07	-2.07713e-07	-2.07711e-07	-2.07709e-07	-2.07706e-07	-2.07704e-07	-2.07702e-07	-2.077e-07	-2.07699e-07	-2.07699e-07	-2.07699e-07
-2.07713e-07	-2.07712e-07	-2.07711e-07	-2.07712e-07	-2.07713e-07	-2.07713e-07	-2.07712e-07	-2.07712e-07	-2.07711e-07	-2.07709e-07	-2.07707e-07	-2.07705e-07	-2.07703e-07	-2.07699e-07	-2.07696e-07	-2.07693e-07	-2.07692e-07	-2.0769e-07	-2.07688e-07	-2.07688e-07	-2.07688e-07	-2.07688e-07	-2.07689e-07	-2.0769e-07	-2.07692e-07	-2.07694e-07	-2.07697e-07	-2.07699e-07	-2.07702e-07	-2.07704e-07	-2.07706e-07	-2.07708e-07	-2.0771e-07	-2.07711e-07	-2.07713e-07	-2.07714e-07	-2.07715e-07	-2.07716e-07	-2.07715e-07	-2.07715e-07	-2.07715e-07	-2.07713e-07	-2.07711e-07	-2.0771e-07	-2.07709e-07	-2.07707e-07	-2.07705e-07	-2.07704e-07	-2.07704e-07	-2.07704e-07
-2.07706e-07	-2.07706e-07	-2.07707e-07	-2.07708e-07	-2.07709e-07	-2.0771e-07	-2.0771e-07	-2.07709e-07	-2.07709e-07	-2.07708e-07	-2.07707e-07	-2.07705e-07	-2.07703e-07	-2.07701e-07	-2.07699e-07	-2.07697e-07	-2.07696e-07	-2.07694e-07	-2.07693e-07	-2.07693e-07	-2.07694e-07	-2.07694e-07	-2.07694e-07	-2.07695e-07	-2.07696e-07	-2.07698e-07	-2.07699e-07	-2.07701e-07	-2.07703e-07	-2.07704e-07	-2.07706e-07	-2.07706e-07	-2.07707e-07	-2.07708e-07	-2.07709e-07	-2.07709e-07	-2.07709e-07	-2.07709e-07	-2.07708e-07	-2.07707e-07	-2.07706e-07	-2.07705e-07	-2.07704e-07	-2.07703e-07	-2.07702e-07	-2.07701e-07	-2.07701e-07	-2.07702e-07	-2.07702e-07	-2.07702e-07
-2.07705e-07	-2.07704e-07	-2.07705e-07	-2.07707e-07	-2.07708e-07	-2.07709e-07	-2.07709e-07	-2.0771e-07	-2.07709e-07	-2.07709e-07	-2.07707e-07	-2.07706e-07	-2.07704e-07	-2.07702e-07	-2.07701e-07	-2.07699e-07	-2.07697e-07	-2.07696e-07	-2.07695e-07	-2.07694e-07	-2.07693e-07	-2.07694e-07	-2.07695e-07	-2.07695e-07	-2.07696e-07	-2.07697e-07	-2.07699e-07	-2.077e-07	-2.07702e-07	-2.07703e-07	-2.07704e-07	-2.07705e-07	-2.07705e-07	-2.07706e-07	-2.07707e-07	-2.07707e-07	-2.07707e-07	-2.07706e-07	-2.07705e-07	-2.07704e-07	-2.07704e-07	-2.07703e-07	-2.07702e-07	-2.07701e-07	-2.077e-07	-2.077e-07	-2.077e-07	-2.077e-07	-2.07701e-07	-2.07702e-07
-2.07704e-07	-2.07703e-07	-2.07703e-07	-2.07704e-07	-2.07705e-07	-2.07706e-07	-2.07706e-07	-2.07706e-07	-2.07705e-07	-2.07705e-07	-2.07704e-07	-2.07704e-07	-2.07702e-07	-2.07701e-07	-2.077e-07	-2.07699e-07	-2.07699e-07	-2.07698e-07	-2.07698e-07	-2.07699e-07	-2.07699e-07	-2.077e-07	-2.07701e-07	-2.07703e-07	-2.07704e-07	-2.07705e-07	-2.07706e-07	-2.07707e-07	-2.07708e-07	-2.0771e-07	-2.07711e-07	-2.07712e-07	-2.07713e-07	-2.07713e-07	-2.07712e-07	-2.07712e-07	-2.0771e-07	-2.07709e-07	-2.07707e-07	-2.07705e-07	-2.07703e-07	-2.07701e-07	-2.07699e-07	-2.07698e-07	-2.07697e-07	-2.07696e-07	-2.07695e-07	-2.07695e-07	-2.07697e-07	-2.07698e-07
-2.07706e-07	-2.07705e-07	-2.07705e-07	-2.07707e-07	-2.07707e-07	-2.07707e-07	-2.07707e-07	-2.07706e-07	-2.07706e-07	-2.07704e-07	-2.07702e-07	-2.077e-07	-2.07699e-07	-2.07698e-07	-2.07696e-07	-2.07695e-07	-2.07694e-07	-2.07694e-07	-2.07693e-07	-2.07694e-07	-2.07694e-07	-2.07695e-07	-2.07696e-07	-2.07698e-07	-2.07699e-07	-2.077e-07	-2.07702e-07	-2.07704e-07	-2.07705e-07	-2.07706e-07	-2.07707e-07	-2.07708e-07	-2.0771e-07	-2.0771e-07	-2.0771e-07	-2.0771e-07	-2.07708e-07	-2.07708e-07	-2.07706e-07	-2.07705e-07	-2.07703e-07	-2.07701e-07	-2.077e-07	-2.07698e-07	-2.07698e-07	-2.07697e-07	-2.07697e-07	-2.07698e-07	-2.07698e-07	-2.07699e-07
-2.0771e-07	-2.07709e-07	-2.07709e-07	-2.07709e-07	-2.07709e-07	-2.07709e-07	-2.07708e-07	-2.07706e-07	-2.07704e-07	-2.07702e-07	-2.07701e-07	-2.07698e-07	-2.07697e-07	-2.07695e-07	-2.07693e-07	-2.07692e-07	-2.07691e-07	-2.07691e-07	-2.07691e-07	-2.07692e-07	-2.07693e-07	-2.07694e-07	-2.07696e-07	-2.07698e-07	-2.077e-07	-2.07702e-07	-2.07704e-07	-2.07706e-07	-2.07708e-07	-2.0771e-07	-2.07712e-07	-2.07713e-07	-2.07714e-07	-2.07715e-07	-2.07715e-07	-2.07714e-07	-2.07713e-07	-2.07712e-07	-2.0771e-07	-2.07708e-07	-2.07706e-07	-2.07703e-07	-2.07702e-07	-2.077e-07	-2.07699e-07	-2.07698e-07	-2.07698e-07	-2.07697e-07	-2.07697e-07	-2.07697e-07
-2.07712e-07	-2.07712e-07	-2.07711e-07	-2.07711e-07	-2.07712e-07	-2.07712e-07	-2.07712e-07	-2.0771e-07	-2.07707e-07	-2.07706e-07	-2.07703e-07	-2.077e-07	-2.07698e-07	-2.07696e-07	-2.07694e-07	-2.07692e-07	-2.07691e-07	-2.0769e-07	-2.0769e-07	-2.07691e-07	-2.07691e-07	-2.07691e-07	-2.07693e-07	-2.07695e-07	-2.07697e-07	-2.07698e-07	-2.077e-07	-2.07702e-07	-2.07704e-07	-2.07706e-07	-2.07707e-07	-2.07709e-07	-2.0771e-07	-2.07711e-07	-2.07711e-07	-2.0771e-07	-2.07709e-07	-2.07708e-07	-2.07708e-07	-2.07706e-07	-2.07704e-07	-2.07702e-07	-2.07701e-07	-2.07701e-07	-2.07699e-07	-2.07699e-07	-2.07699e-07	-2.07699e-07	-2.077e-07	-2.077e-07
-2.07712e-07	-2.07711e-07	-2.07712e-07	-2.07713e-07	-2.07713e-07	-2.07712e-07	-2.07712e-07	-2.0771e-07	-2.07708e-07	-2.07706e-07	-2.07703e-07	-2.07701e-07	-2.07699e-07	-2.07696e-07	-2.07694e-07	-2.07693e-07	-2.07692e-07	-2.07691e-07	-2.0769e-07	-2.0769e-07	-2.07691e-07	-2.07691e-07	-2.07692e-07	-2.07693e-07	-2.07694e-07	-2.07696e-07	-2.07698e-07	-2.07699e-07	-2.07701e-07	-2.07702e-07	-2.07704e-07	-2.07706e-07	-2.07707e-07	-2.07707e-07	-2.07707e-07	-2.07708e-07	-2.07708e-07	-2.07706e-07	-2.07705e-07	-2.07704e-07	-2.07703e-07	-2.07702e-07	-2.07701e-07	-2.07701e-07	-2.07701e-07	-2.07701e-07	-2.07701e-07	-2.07701e-07	-2.07702e-07	-2.07703e-07
-2.07708e-07	-2.07708e-07	-2.07709e-07	-2.0771e-07	-2.07711e-07	-2.07712e-07	-2.07711e-07	-2.07711e-07	-2.0771e-07	-2.07709e-07	-2.07707e-07	-2.07705e-07	-2.07704e-07	-2.07701e-07	-2.07701e-07	-2.07701e-07	-2.077e-07	-2.077e-07	-2.077e-07	-2.077e-07	-2.077e-07	-2.07701e-07	-2.077e-07	-2.07701e-07	-2.07702e-07	-2.07702e-07	-2.07703e-07	-2.07704e-07	-2.07705e-07	-2.07705e-07	-2.07706e-07	-2.07706e-07	-2.07706e-07	-2.07706e-07	-2.07705e-07	-2.07704e-07	-2.07702e-07	-2.077e-07	-2.077e-07	-2.07698e-07	-2.07696e-07	-2.07695e-07	-2.07696e-07	-2.07696e-07	-2.07696e-07	-2.07697e-07	-2.07698e-07	-2.07699e-07	-2.07701e-07	-2.07702e-07
-2.07709e-07	-2.07709e-07	-2.0771e-07	-2.07711e-07	-2.07711e-07	-2.0771e-07	-2.07709e-07	-2.07708e-07	-2.07707e-07	-2.07705e-07	-2.07703e-07	-2.07701e-07	-2.077e-07	-2.07699e-07	-2.07697e-07	-2.07696e-07	-2.07697e-07	-2.07697e-07	-2.07698e-07	-2.07699e-07	-2.077e-07	-2.07701e-07	-2.07702e-07	-2.07703e-07	-2.07704e-07	-2.07705e-07	-2.07707e-07	-2.07709e-07	-2.0771e-07	-2.07711e-07	-2.07712e-07	-2.07712e-07	-2.07713e-07	-2.07712e-07	-2.07711e-07	-2.0771e-07	-2.07708e-07	-2.07705e-07	-2.07703e-07	-2.07701e-07	-2.07698e-07	-2.07697e-07	-2.07696e-07	-2.07695e-07	-2.07695e-07	-2.07696e-07	-2.07696e-07	-2.07697e-07	-2.07698e-07	-2.07699e-07
-2.07709e-07	-2.07709e-07	-2.07709e-07	-2.0771e-07	-2.0771e-07	-2.07709e-07	-2.07708e-07	-2.07706e-07	-2.07703e-07	-2.07702e-07	-2.077e-07	-2.07698e-07	-2.07696e-07	-2.07696e-07	-2.07696e-07	-2.07696e-07	-2.07696e-07	-2.07697e-07	-2.07698e-07	-2.07699e-07	-2.077e-07	-2.07702e-07	-2.07703e-07	-2.07704e-07	-2.07706e-07	-2.07707e-07	-2.07709e-07	-2.07711e-07	-2.07712e-07	-2.07713e-07	-2.07714e-07	-2.07714e-07	-2.07714e-07	-2.07714e-07	-2.07712e-07	-2.07711e-07	-2.07709e-07	-2.07706e-07	-2.07704e-07	-2.07702e-07	-2.077e-07	-2.07698e-07	-2.07697e-07	-2.07697e-07	-2.07697e-07	-2.07698e-07	-2.07698e-07	-2.07699e-07	-2.077e-07	-2.07702e-07
-2.07711e-07	-2.07713e-07	-2.07714e-07	-2.07715e-07	-2.07715e-07	-2.07714e-07	-2.07713e-07	-2.07711e-07	-2.07708e-07	-2.07705e-07	-2.07702e-07	-2.077e-07	-2.07697e-07	-2.07695e-07	-2.07694e-07	-2.07694e-07	-2.07694e-07	-2.07694e-07	-2.07694e-07	-2.07695e-07	-2.07696e-07	-2.07698e-07	-2.077e-07	-2.07702e-07	-2.07703e-07	-2.07705e-07	-2.07706e-07	-2.07707e-07	-2.07709e-07	-2.07711e-07	-2.07712e-07	-2.07714e-07	-2.07714e-07	-2.07714e-07	-2.07713e-07	-2.07712e-07	-2.07711e-07	-2.0771e-07	-2.07708e-07	-2.07705e-07	-2.07703e-07	-2.07702e-07	-2.07701e-07	-2.077e-07	-2.07699e-07	-2.077e-07	-2.07701e-07	-2.07701e-07	-2.07702e-07	-2.07704e-07
-2.07701e-07	-2.07705e-07	-2.07707e-07	-2.07706e-07	-2.07703e-07	-2.07708e-07	-2.07709e-07	-2.07707e-07	-2.07704e-07	-2.07702e-07	-2.077e-07	-2.07698e-07	-2.07696e-07	-2.07695e-07	-2.07695e-07	-2.07695e-07	-2.07696e-07	-2.07696e-07	-2.07697e-07	-2.07699e-07	-2.077e-07	-2.07701e-07	-2.07702e-07	-2.07704e-07	-2.07705e-07	-2.07707e-07	-2.07709e-07	-2.0771e-07	-2.07708e-07	-2.07708e-07	-2.07712e-07	-2.07714e-07	-2.07715e-07	-2.07715e-07	-2.07714e-07	-2.07713e-07	-2.07711e-07	-2.07709e-07	-2.07707e-07	-2.07705e-07	-2.07704e-07	-2.07702e-07	-2.07701e-07	-2.07701e-07	-2.07701e-07	-2.07701e-07	-2.07701e-07	-2.07703e-07	-2.07704e-07	-2.07706e-07
-2.07716e-07	-2.07718e-07	-2.07718e-07	-2.07718e-07	-2.07718e-07	-2.07718e-07	-2.07716e-07	-2.07714e-07	-2.07711e-07	-2.0771e-07	-2.07706e-07	-2.07704e-07	-2.07701e-07	-2.077e-07	-2.077e-07	-2.07699e-07	-2.07699e-07	-2.07699e-07	-2.07699e-07	-2.077e-07	-2.07701e-07	-2.07702e-07	-2.07703e-07	-2.07704e-07	-2.07705e-07	-2.07706e-07	-2.07707e-07	-2.07708e-07	-2.0771e-07	-2.0771e-07	-2.07711e-07	-2.07712e-07	-2.07712e-07	-2.07712e-07	-2.07712e-07	-2.07711e-07	-2.07709e-07	-2.07708e-07	-2.07707e-07	-2.07706e-07	-2.07706e-07	-2.07705e-07	-2.07705e-07	-2.07705e-07	-2.07706e-07	-2.07707e-07	-2.07708e-07	-2.07709e-07	-2.07711e-07	-2.07712e-07
-2.07714e-07	-2.07715e-07	-2.07716e-07	-2.07717e-07	-2.07717e-07	-2.07716e-07	-2.07714e-07	-2.07712e-07	-2.0771e-07	-2.07709e-07	-2.07706e-07	-2.07705e-07	-2.07704e-07	-2.07702e-07	-2.07702e-07	-2.07702e-07	-2.07703e-07	-2.07704e-07	-2.07705e-07	-2.07706e-07	-2.07706e-07	-2.07708e-07	-2.07708e-07	-2.07709e-07	-2.0771e-07	-2.07711e-07	-2.07711e-07	-2.07711e-07	-2.07712e-07	-2.07713e-07	-2.07714e-07	-2.07714e-07	-2.07714e-07	-2.07713e-07	-2.07712e-07	-2.0771e-07	-2.07708e-07	-2.07706e-07	-2.07704e-07	-2.07702e-07	-2.07702e-07	-2.07701e-07	-2.07701e-07	-2.07702e-07	-2.07703e-07	-2.07704e-07	-2.07705e-07	-2.07707e-07	-2.07709e-07	-2.0771e-07
-2.07714e-07	-2.07716e-07	-2.07717e-07	-2.07718e-07	-2.07718e-07	-2.07718e-07	-2.07716e-07	-2.07716e-07	-2.07714e-07	-2.07712e-07	-2.07711e-07	-2.07711e-07	-2.0771e-07	-2.07709e-07	-2.07709e-07	-2.0771e-07	-2.0771e-07	-2.07711e-07	-2.07712e-07	-2.07713e-07	-2.07713e-07	-2.07714e-07	-2.07715e-07	-2.07715e-07	-2.07715e-07	-2.07715e-07	-2.07715e-07	-2.07715e-07	-2.07715e-07	-2.07716e-07	-2.07716e-07	-2.07715e-07	-2.07715e-07	-2.07714e-07	-2.07712e-07	-2.07711e-07	-2.07709e-07	-2.07707e-07	-2.07706e-07	-2.07705e-07	-2.07704e-07	-2.07703e-07	-2.07703e-07	-2.07705e-07	-2.07706e-07	-2.07708e-07	-2.0771e-07	-2.07712e-07	-2.07714e-07	-2.07716e-07
-2.07712e-07	-2.07712e-07	-2.07713e-07	-2.07713e-07	-2.07712e-07	-2.07711e-07	-2.07709e-07	-2.07707e-07	-2.07706e-07	-2.07704e-07	-2.07702e-07	-2.07701e-07	-2.07701e-07	-2.07701e-07	-2.07701e-07	-2.07702e-07	-2.07704e-07	-2.07706e-07	-2.07708e-07	-2.07711e-07	-2.07713e-07	-2.07714e-07	-2.07715e-07	-2.07717e-07	-2.07719e-07	-2.0772e-07	-2.07721e-07	-2.07721e-07	-2.07722e-07	-2.07723e-07	-2.07724e-07	-2.07724e-07	-2.07723e-07	-2.07722e-07	-2.0772e-07	-2.07717e-07	-2.07715e-07	-2.07713e-07	-2.07711e-07	-2.07709e-07	-2.07707e-07	-2.07706e-07	-2.07705e-07	-2.07704e-07	-2.07705e-07	-2.07705e-07	-2.07706e-07	-2.07708e-07	-2.07709e-07	-2.07711e-07
-2.07718e-07	-2.07719e-07	-2.07719e-07	-2.07718e-07	-2.07717e-07	-2.07716e-07	-2.07714e-07	-2.07712e-07	-2.0771e-07	-2.07708e-07	-2.07707e-07	-2.07706e-07	-2.07705e-07	-2.07705e-07	-2.07705e-07	-2.07706e-07	-2.07707e-07	-2.07708e-07	-2.0771e-07	-2.07712e-07	-2.07713e-07	-2.07715e-07	-2.07717e-07	-2.07718e-07	-2.07719e-07	-2.0772e-07	-2.0772e-07	-2.07721e-07	-2.07722e-07	-2.07722e-07	-2.07722e-07	-2.07723e-07	-2.07723e-07	-2.07722e-07	-2.07721e-07	-2.0772e-07	-2.07718e-07	-2.07716e-07	-2.07715e-07	-2.07712e-07	-2.07711e-07	-2.0771e-07	-2.0771e-07	-2.0771e-07	-2.0771e-07	-2.0771e-07	-2.07711e-07	-2.07712e-07	-2.07714e-07	-2.07715e-07
-2.07724e-07	-2.07725e-07	-2.07725e-07	-2.07725e-07	-2.07724e-07	-2.07722e-07	-2.07719e-07	-2.07716e-07	-2.07714e-07	-2.07712e-07	-2.07709e-07	-2.07707e-07	-2.07706e-07	-2.07705e-07	-2.07704e-07	-2.07705e-07	-2.07705e-07	-2.07706e-07	-2.07707e-07	-2.07709e-07	-2.0771e-07	-2.07712e-07	-2.07713e-07	-2.07714e-07	-2.07715e-07	-2.07716e-07	-2.07717e-07	-2.07718e-07	-2.0772e-07	-2.07721e-07	-2.07722e-07	-2.07723e-07	-2.07724e-07	-2.07725e-07	-2.07724e-07	-2.07724e-07	-2.07723e-07	-2.07722e-07	-2.07721e-07	-2.07719e-07	-2.07719e-07	-2.07719e-07	-2.07719e-07	-2.07718e-07	-2.07719e-07	-2.0772e-07	-2.0772e-07	-2.07721e-07	-2.07721e-07	-2.07722e-07
-2.07723e-07	-2.07724e-07	-2.07725e-07	-2.07725e-07	-2.07725e-07	-2.07723e-07	-2.07722e-07	-2.07721e-07	-2.07719e-07	-2.07718e-07	-2.07716e-07	-2.07715e-07	-2.07713e-07	-2.07713e-07	-2.07713e-07	-2.07713e-07	-2.07714e-07	-2.07714e-07	-2.07715e-07	-2.07716e-07	-2.07717e-07	-2.07718e-07	-2.07718e-07	-2.07718e-07	-2.07718e-07	-2.07718e-07	-2.07718e-07	-2.07718e-07	-2.07719e-07	-2.0772e-07	-2.0772e-07	-2.0772e-07	-2.07721e-07	-2.07721e-07	-2.07721e-07	-2.07721e-07	-2.0772e-07	-2.07719e-07	-2.07718e-07	-2.07718e-07	-2.07719e-07	-2.07719e-07	-2.07719e-07	-2.0772e-07	-2.07721e-07	-2.07723e-07	-2.07724e-07	-2.07725e-07	-2.07726e-07	-2.07727e-07
-2.07724e-07	-2.07725e-07	-2.07725e-07	-2.07725e-07	-2.07725e-07	-2.07725e-07	-2.07724e-07	-2.07722e-07	-2.07721e-07	-2.07719e-07	-2.07718e-07	-2.07717e-07	-2.07716e-07	-2.07717e-07	-2.07716e-07	-2.07717e-07	-2.07717e-07	-2.07717e-07	-2.07718e-07	-2.07718e-07	-2.07719e-07	-2.07719e-07	-2.07719e-07	-2.07719e-07	-2.07719e-07	-2.07719e-07	-2.07719e-07	-2.07719e-07	-2.07719e-07	-2.0772e-07	-2.0772e-07	-2.07721e-07	-2.07721e-07	-2.07722e-07	-2.07722e-07	-2.07722e-07	-2.07721e-07	-2.07721e-07	-2.07721e-07	-2.07721e-07	-2.07721e-07	-2.07722e-07	-2.07722e-07	-2.07723e-07	-2.07725e-07	-2.07727e-07	-2.07729e-07	-2.0773e-07	-2.07731e-07	-2.07732e-07
-2.07717e-07	-2.07718e-07	-2.07719e-07	-2.07718e-07	-2.07718e-07	-2.07718e-07	-2.07717e-07	-2.07718e-07	-2.07718e-07	-2.07717e-07	-2.07717e-07	-2.07717e-07	-2.07718e-07	-2.07718e-07	-2.07719e-07	-2.07721e-07	-2.07722e-07	-2.07724e-07	-2.07725e-07	-2.07726e-07	-2.07727e-07	-2.07728e-07	-2.07728e-07	-2.07728e-07	-2.07728e-07	-2.07728e-07	-2.07727e-07	-2.07727e-07	-2.07726e-07	-2.07726e-07	-2.07726e-07	-2.07726e-07	-2.07725e-07	-2.07724e-07	-2.07724e-07	-2.07723e-07	-2.07723e-07	-2.07721e-07	-2.07721e-07	-2.0772e-07	-2.0772e-07	-2.0772e-07	-2.07721e-07	-2.07722e-07	-2.07723e-07	-2.07724e-07	-2.07726e-07	-2.07728e-07	-2.07729e-07	-2.0773e-07
-2.07722e-07	-2.07723e-07	-2.07723e-07	-2.07723e-07	-2.07722e-07	-2.07718e-07	-2.07719e-07	-2.0772e-07	-2.0772e-07	-2.07718e-07	-2.07718e-07	-2.07717e-07	-2.07718e-07	-2.07718e-07	-2.07719e-07	-2.07721e-07	-2.07722e-07	-2.07723e-07	-2.07725e-07	-2.07725e-07	-2.07726e-07	-2.07726e-07	-2.07727e-07	-2.07726e-07	-2.07726e-07	-2.07726e-07	-2.07726e-07	-2.07726e-07	-2.07726e-07	-2.07727e-07	-2.07726e-07	-2.07727e-07	-2.07728e-07	-2.07728e-07	-2.07728e-07	-2.07728e-07	-2.07728e-07	-2.07727e-07	-2.07727e-07	-2.07727e-07	-2.07727e-07	-2.07727e-07	-2.07728e-07	-2.07728e-07	-2.07729e-07	-2.0773e-07	-2.07731e-07	-2.07732e-07	-2.07732e-07	-2.07732e-07
-2.07721e-07	-2.07721e-07	-2.07721e-07	-2.07721e-07	-2.07719e-07	-2.07719e-07	-2.07718e-07	-2.07717e-07	-2.07717e-07	-2.07716e-07	-2.07716e-07	-2.07717e-07	-2.07717e-07	-2.07718e-07	-2.07719e-07	-2.07721e-07	-2.07723e-07	-2.07724e-07	-2.07725e-07	-2.07726e-07	-2.07728e-07	-2.07729e-07	-2.07729e-07	-2.07729e-07	-2.07729e-07	-2.07729e-07	-2.07729e-07	-2.07729e-07	-2.07729e-07	-2.07728e-07	-2.07729e-07	-2.07729e-07	-2.0773e-07	-2.0773e-07	-2.07729e-07	-2.0773e-07	-2.0773e-07	-2.0773e-07	-2.0773e-07	-2.07731e-07	-2.07731e-07	-2.07731e-07	-2.07732e-07	-2.07732e-07	-2.07733e-07	-2.07734e-07	-2.07734e-07	-2.07734e-07	-2.07735e-07	-2.07735e-07
-2.07723e-07	-2.07723e-07	-2.07723e-07	-2.07723e-07	-2.07723e-07	-2.07723e-07	-2.07723e-07	-2.07723e-07	-2.07722e-07	-2.07722e-07	-2.07722e-07	-2.07722e-07	-2.07722e-07	-2.07723e-07	-2.07724e-07	-2.07725e-07	-2.07725e-07	-2.07726e-07	-2.07726e-07	-2.07727e-07	-2.07727e-07	-2.07726e-07	-2.07726e-07	-2.07725e-07	-2.07724e-07	-2.07723e-07	-2.07722e-07	-2.07722e-07	-2.07721e-07	-2.07722e-07	-2.07722e-07	-2.07723e-07	-2.07723e-07	-2.07724e-07	-2.07725e-07	-2.07726e-07	-2.07727e-07	-2.07728e-07	-2.07729e-07	-2.07731e-07	-2.07732e-07	-2.07733e-07	-2.07735e-07	-2.07736e-07	-2.07738e-07	-2.07739e-07	-2.0774e-07	-2.0774e-07	-2.07741e-07	-2.07741e-07
-2.07721e-07	-2.0772e-07	-2.07721e-07	-2.07721e-07	-2.0772e-07	-2.0772e-07	-2.0772e-07	-2.0772e-07	-2.0772e-07	-2.07721e-07	-2.07721e-07	-2.07722e-07	-2.07723e-07	-2.07724e-07	-2.07725e-07	-2.07726e-07	-2.07727e-07	-2.07728e-07	-2.07729e-07	-2.07729e-07	-2.07729e-07	-2.07728e-07	-2.07727e-07	-2.07727e-07	-2.07726e-07	-2.07725e-07	-2.07725e-07	-2.07724e-07	-2.07724e-07	-2.07724e-07	-2.07723e-07	-2.07724e-07	-2.07723e-07	-2.07724e-07	-2.07725e-07	-2.07726e-07	-2.07727e-07	-2.07728e-07	-2.0773e-07	-2.07731e-07	-2.07732e-07	-2.07733e-07	-2.07735e-07	-2.07737e-07	-2.07738e-07	-2.0774e-07	-2.07741e-07	-2.07741e-07	-2.07742e-07	-2.07742e-07
-2.07712e-07	-2.07713e-07	-2.07714e-07	-2.07714e-07	-2.07715e-07	-2.07716e-07	-2.07717e-07	-2.07718e-07	-2.07719e-07	-2.0772e-07	-2.07721e-07	-2.07723e-07	-2.07724e-07	-2.07726e-07	-2.07727e-07	-2.07728e-07	-2.07729e-07	-2.0773e-07	-2.07731e-07	-2.07731e-07	-2.07731e-07	-2.0773e-07	-2.07729e-07	-2.07728e-07	-2.07726e-07	-2.07725e-07	-2.07722e-07	-2.07721e-07	-2.07719e-07	-2.07718e-07	-2.07718e-07	-2.07717e-07	-2.07717e-07	-2.07717e-07	-2.07717e-07	-2.07718e-07	-2.07719e-07	-2.0772e-07	-2.07721e-07	-2.07723e-07	-2.07725e-07	-2.07726e-07	-2.07728e-07	-2.0773e-07	-2.07732e-07	-2.07734e-07	-2.07735e-07	-2.07736e-07	-2.07737e-07	-2.07738e-07
-2.0771e-07	-2.0771e-07	-2.07709e-07	-2.07709e-07	-2.07709e-07	-2.07709e-07	-2.07709e-07	-2.0771e-07	-2.07711e-07	-2.07712e-07	-2.07713e-07	-2.07715e-07	-2.07717e-07	-2.07719e-07	-2.07721e-07	-2.07722e-07	-2.07723e-07	-2.07725e-07	-2.07726e-07	-2.07727e-07	-2.07727e-07	-2.07726e-07	-2.07727e-07	-2.07727e-07	-2.07726e-07	-2.07725e-07	-2.07724e-07	-2.07723e-07	-2.07722e-07	-2.0772e-07	-2.07718e-07	-2.07719e-07	-2.0772e-07	-2.0772e-07	-2.0772e-07	-2.0772e-07	-2.0772e-07	-2.07721e-07	-2.07723e-07	-2.07724e-07	-2.07726e-07	-2.07727e-07	-2.07728e-07	-2.07729e-07	-2.0773e-07	-2.07732e-07	-2.07732e-07	-2.07732e-07	-2.07733e-07	-2.07732e-07
-2.07707e-07	-2.07707e-07	-2.07706e-07	-2.07706e-07	-2.07705e-07	-2.07705e-07	-2.07706e-07	-2.07707e-07	-2.07708e-07	-2.07709e-07	-2.07711e-07	-2.07712e-07	-2.07714e-07	-2.07716e-07	-2.07717e-07	-2.0772e-07	-2.07721e-07	-2.07722e-07	-2.07723e-07	-2.07724e-07	-2.07725e-07	-2.07725e-07	-2.07725e-07	-2.07724e-07	-2.07723e-07	-2.07722e-07	-2.07721e-07	-2.0772e-07	-2.07719e-07	-2.07719e-07	-2.07718e-07	-2.07717e-07	-2.07717e-07	-2.07717e-07	-2.07717e-07	-2.07718e-07	-2.07718e-07	-2.07719e-07	-2.07719e-07	-2.07721e-07	-2.07722e-07	-2.07724e-07	-2.07725e-07	-2.07726e-07	-2.07728e-07	-2.07729e-07	-2.07729e-07	-2.0773e-07	-2.0773e-07	-2.0773e-07
-2.07709e-07	-2.07709e-07	-2.07708e-07	-2.07707e-07	-2.07706e-07	-2.07707e-07	-2.07707e-07	-2.07707e-07	-2.07708e-07	-2.07709e-07	-2.07709e-07	-2.0771e-07	-2.07711e-07	-2.07713e-07	-2.07713e-07	-2.07714e-07	-2.07715e-07	-2.07715e-07	-2.07716e-07	-2.07716e-07	-2.07716e-07	-2.07716e-07	-2.07715e-07	-2.07714e-07	-2.07714e-07	-2.07714e-07	-2.07713e-07	-2.07712e-07	-2.07712e-07	-2.07711e-07	-2.07711e-07	-2.07711e-07	-2.07712e-07	-2.07712e-07	-2.07714e-07	-2.07715e-07	-2.07716e-07	-2.07718e-07	-2.0772e-07	-2.07722e-07	-2.07724e-07	-2.07726e-07	-2.07728e-07	-2.07729e-07	-2.0773e-07	-2.07731e-07	-2.07732e-07	-2.07732e-07	-2.07731e-07	-2.07731e-07
-2.07704e-07	-2.07703e-07	-2.07703e-07	-2.07702e-07	-2.07702e-07	-2.07703e-07	-2.07703e-07	-2.07704e-07	-2.07705e-07	-2.07707e-07	-2.07707e-07	-2.07709e-07	-2.0771e-07	-2.07711e-07	-2.07711e-07	-2.07712e-07	-2.07713e-07	-2.07713e-07	-2.07714e-07	-2.07714e-07	-2.07714e-07	-2.07714e-07	-2.07713e-07	-2.07712e-07	-2.07711e-07	-2.0771e-07	-2.07709e-07	-2.07708e-07	-2.07707e-07	-2.07707e-07	-2.07706e-07	-2.07706e-07	-2.07706e-07	-2.07706e-07	-2.07707e-07	-2.07708e-07	-2.0771e-07	-2.07712e-07	-2.07713e-07	-2.07716e-07	-2.07717e-07	-2.07719e-07	-2.07721e-07	-2.07723e-07	-2.07725e-07	-2.07726e-07	-2.07727e-07	-2.07728e-07	-2.07728e-07	-2.07728e-07
-2.07701e-07	-2.07702e-07	-2.07703e-07	-2.07702e-07	-2.07703e-07	-2.07703e-07	-2.07704e-07	-2.07705e-07	-2.07706e-07	-2.07707e-07	-2.07708e-07	-2.0771e-07	-2.07711e-07	-2.07712e-07	-2.07713e-07	-2.07713e-07	-2.07713e-07	-2.07712e-07	-2.07712e-07	-2.07711e-07	-2.0771e-07	-2.07709e-07	-2.07708e-07	-2.07707e-07	-2.07705e-07	-2.07704e-07	-2.07703e-07	-2.07701e-07	-2.07701e-07	-2.077e-07	-2.07699e-07	-2.07698e-07	-2.07698e-07	-2.07699e-07	-2.077e-07	-2.07701e-07	-2.07703e-07	-2.07706e-07	-2.07708e-07	-2.07711e-07	-2.07713e-07	-2.07716e-07	-2.07718e-07	-2.07721e-07	-2.07723e-07	-2.07725e-07	-2.07726e-07	-2.07727e-07	-2.07728e-07	-2.07728e-07
-2.07693e-07	-2.07693e-07	-2.07693e-07	-2.07692e-07	-2.07693e-07	-2.07693e-07	-2.07694e-07	-2.07696e-07	-2.07697e-07	-2.07699e-07	-2.077e-07	-2.07702e-07	-2.07704e-07	-2.07705e-07	-2.07707e-07	-2.07709e-07	-2.0771e-07	-2.0771e-07	-2.0771e-07	-2.0771e-07	-2.0771e-07	-2.07711e-07	-2.0771e-07	-2.0771e-07	-2.07709e-07	-2.07707e-07	-2.07706e-07	-2.07704e-07	-2.07702e-07	-2.07701e-07	-2.077e-07	-2.07699e-07	-2.07697e-07	-2.07698e-07	-2.07697e-07	-2.07698e-07	-2.07699e-07	-2.07701e-07	-2.07703e-07	-2.07705e-07	-2.07707e-07	-2.07709e-07	-2.07711e-07	-2.07713e-07	-2.07715e-07	-2.07717e-07	-2.07718e-07	-2.07719e-07	-2.0772e-07	-2.0772e-07
-2.07691e-07	-2.07691e-07	-2.0769e-07	-2.0769e-07	-2.07691e-07	-2.07691e-07	-2.07692e-07	-2.07693e-07	-2.07695e-07	-2.07696e-07	-2.07698e-07	-2.077e-07	-2.07702e-07	-2.07703e-07	-2.07704e-07	-2.07705e-07	-2.07706e-07	-2.07706e-07	-2.07707e-07	-2.07707e-07	-2.07708e-07	-2.07707e-07	-2.07707e-07	-2.07707e-07	-2.07705e-07	-2.07704e-07	-2.07703e-07	-2.07701e-07	-2.077e-07	-2.07699e-07	-2.07697e-07	-2.07696e-07	-2.07696e-07	-2.07695e-07	-2.07696e-07	-2.07696e-07	-2.07697e-07	-2.07699e-07	-2.07701e-07	-2.07703e-07	-2.07704e-07	-2.07707e-07	-2.07709e-07	-2.07711e-07	-2.07712e-07	-2.07713e-07	-2.07714e-07	-2.07716e-07	-2.07716e-07	-2.07717e-07
-2.07687e-07	-2.07687e-07	-2.07686e-07	-2.07686e-07	-2.07685e-07	-2.07686e-07	-2.07686e-07	-2.07687e-07	-2.07688e-07	-2.07689e-07	-2.07691e-07	-2.07693e-07	-2.07694e-07	-2.07696e-07	-2.07698e-07	-2.07699e-07	-2.07699e-07	-2.07701e-07	-2.07702e-07	-2.07703e-07	-2.07703e-07	-2.07704e-07	-2.07704e-07	-2.07704e-07	-2.07705e-07	-2.07704e-07	-2.07703e-07	-2.07702e-07	-2.07701e-07	-2.07701e-07	-2.07699e-07	-2.07699e-07	-2.07698e-07	-2.07697e-07	-2.07697e-07	-2.07697e-07	-2.07699e-07	-2.077e-07	-2.077e-07	-2.07702e-07	-2.07704e-07	-2.07705e-07	-2.07707e-07	-2.07708e-07	-2.07709e-07	-2.0771e-07	-2.07711e-07	-2.07711e-07	-2.07711e-07	-2.07712e-07
-2.07685e-07	-2.07685e-07	-2.07685e-07	-2.07685e-07	-2.07684e-07	-2.07684e-07	-2.07685e-07	-2.07686e-07	-2.07688e-07	-2.07689e-07	-2.07691e-07	-2.07692e-07	-2.07695e-07	-2.07695e-07	-2.07696e-07	-2.07698e-07	-2.07699e-07	-2.077e-07	-2.077e-07	-2.07701e-07	-2.07702e-07	-2.07701e-07	-2.07702e-07	-2.07701e-07	-2.07702e-07	-2.07701e-07	-2.07699e-07	-2.07699e-07	-2.07697e-07	-2.07697e-07	-2.07695e-07	-2.07694e-07	-2.07693e-07	-2.07692e-07	-2.07692e-07	-2.07692e-07	-2.07694e-07	-2.07695e-07	-2.07696e-07	-2.07698e-07	-2.077e-07	-2.07702e-07	-2.07704e-07	-2.07705e-07	-2.07706e-07	-2.07708e-07	-2.0771e-07	-2.07709e-07	-2.0771e-07	-2.07711e-07
-2.0769e-07	-2.0769e-07	-2.07689e-07	-2.07688e-07	-2.07688e-07	-2.07688e-07	-2.07688e-07	-2.07688e-07	-2.07688e-07	-2.07689e-07	-2.0769e-07	-2.0769e-07	-2.07691e-07	-2.07691e-07	-2.07692e-07	-2.07691e-07	-2.07692e-07	-2.07692e-07	-2.07693e-07	-2.07692e-07	-2.07693e-07	-2.07693e-07	-2.07694e-07	-2.07695e-07	-2.07694e-07	-2.07693e-07	-2.07693e-07	-2.07693e-07	-2.07692e-07	-2.07691e-07	-2.0769e-07	-2.0769e-07	-2.0769e-07	-2.07691e-07	-2.07692e-07	-2.07692e-07	-2.07695e-07	-2.07697e-07	-2.07699e-07	-2.07701e-07	-2.07703e-07	-2.07705e-07	-2.07708e-07	-2.07709e-07	-2.0771e-07	-2.07711e-07	-2.07712e-07	-2.07712e-07	-2.07711e-07	-2.07712e-07
-2.07684e-07	-2.07685e-07	-2.07686e-07	-2.07685e-07	-2.07685e-07	-2.07686e-07	-2.07687e-07	-2.07688e-07	-2.0769e-07	-2.07691e-07	-2.07692e-07	-2.07693e-07	-2.07694e-07	-2.07695e-07	-2.07696e-07	-2.07696e-07	-2.07697e-07	-2.07697e-07	-2.07698e-07	-2.07697e-07	-2.07697e-07	-2.07697e-07	-2.07697e-07	-2.07696e-07	-2.07696e-07	-2.07695e-07	-2.07693e-07	-2.07691e-07	-2.07689e-07	-2.07687e-07	-2.07686e-07	-2.07685e-07	-2.07684e-07	-2.07684e-07	-2.07684e-07	-2.07685e-07	-2.07687e-07	-2.07689e-07	-2.0769e-07	-2.07694e-07	-2.07698e-07	-2.077e-07	-2.07702e-07	-2.07705e-07	-2.07707e-07	-2.07709e-07	-2.07711e-07	-2.07712e-07	-2.07713e-07	-2.07715e-07
-2.07682e-07	-2.07683e-07	-2.07683e-07	-2.07684e-07	-2.07683e-07	-2.07684e-07	-2.07685e-07	-2.07686e-07	-2.07687e-07	-2.07688e-07	-2.0769e-07	-2.07691e-07	-2.07692e-07	-2.07694e-07	-2.07695e-07	-2.07696e-07	-2.07696e-07	-2.07697e-07	-2.07697e-07	-2.07698e-07	-2.07698e-07	-2.07698e-07	-2.07699e-07	-2.07698e-07	-2.07697e-07	-2.07696e-07	-2.07695e-07	-2.07693e-07	-2.07692e-07	-2.07689e-07	-2.07687e-07	-2.07685e-07	-2.07683e-07	-2.07683e-07	-2.07683e-07	-2.07683e-07	-2.07685e-07	-2.07686e-07	-2.07688e-07	-2.0769e-07	-2.07693e-07	-2.07695e-07	-2.07698e-07	-2.077e-07	-2.07702e-07	-2.07703e-07	-2.07705e-07	-2.07707e-07	-2.07709e-07	-2.0771e-07
-2.07678e-07	-2.07678e-07	-2.07677e-07	-2.07677e-07	-2.07676e-07	-2.07677e-07	-2.07677e-07	-2.07677e-07	-2.07679e-07	-2.07681e-07	-2.07682e-07	-2.07684e-07	-2.07687e-07	-2.07689e-07	-2.07691e-07	-2.07693e-07	-2.07694e-07	-2.07696e-07	-2.07697e-07	-2.07699e-07	-2.077e-07	-2.077e-07	-2.07701e-07	-2.07701e-07	-2.07701e-07	-2.077e-07	-2.07698e-07	-2.07697e-07	-2.07694e-07	-2.07692e-07	-2.0769e-07	-2.07688e-07	-2.07687e-07	-2.07686e-07	-2.07685e-07	-2.07685e-07	-2.07685e-07	-2.07686e-07	-2.07686e-07	-2.07688e-07	-2.0769e-07	-2.07692e-07	-2.07694e-07	-2.07695e-07	-2.07696e-07	-2.07698e-07	-2.077e-07	-2.07701e-07	-2.07702e-07	-2.07703e-07
-2.07683e-07	-2.07683e-07	-2.07683e-07	-2.07682e-07	-2.0768e-07	-2.0768e-07	-2.0768e-07	-2.07681e-07	-2.07682e-07	-2.07683e-07	-2.07684e-07	-2.07685e-07	-2.07687e-07	-2.07688e-07	-2.0769e-07	-2.07691e-07	-2.07692e-07	-2.07694e-07	-2.07695e-07	-2.07695e-07	-2.07697e-07	-2.07698e-07	-2.07699e-07	-2.07699e-07	-2.07699e-07	-2.07698e-07	-2.07697e-07	-2.07695e-07	-2.07694e-07	-2.07692e-07	-2.0769e-07	-2.07689e-07	-2.07688e-07	-2.07687e-07	-2.07687e-07	-2.07687e-07	-2.07688e-07	-2.07689e-07	-2.07691e-07	-2.07693e-07	-2.07695e-07	-2.07697e-07	-2.07699e-07	-2.077e-07	-2.07702e-07	-2.07703e-07	-2.07704e-07	-2.07705e-07	-2.07706e-07	-2.07708e-07
-2.07682e-07	-2.07682e-07	-2.07681e-07	-2.0768e-07	-2.07678e-07	-2.07678e-07	-2.07678e-07	-2.07679e-07	-2.0768e-07	-2.07681e-07	-2.07682e-07	-2.07683e-07	-2.07684e-07	-2.07685e-07	-2.07687e-07	-2.07688e-07	-2.07689e-07	-2.07691e-07	-2.07693e-07	-2.07695e-07	-2.07695e-07	-2.07696e-07	-2.07697e-07	-2.07699e-07	-2.07699e-07	-2.07698e-07	-2.07698e-07	-2.07697e-07	-2.07695e-07	-2.07693e-07	-2.07691e-07	-2.0769e-07	-2.07688e-07	-2.07688e-07	-2.07688e-07	-2.07687e-07	-2.07688e-07	-2.07689e-07	-2.0769e-07	-2.07691e-07	-2.07693e-07	-2.07694e-07	-2.07696e-07	-2.07697e-07	-2.07699e-07	-2.077e-07	-2.07701e-07	-2.07702e-07	-2.07703e-07	-2.07705e-07
-2.07685e-07	-2.07686e-07	-2.07685e-07	-2.07684e-07	-2.07684e-07	-2.07684e-07	-2.07684e-07	-2.07684e-07	-2.07686e-07	-2.07686e-07	-2.07687e-07	-2.07687e-07	-2.07688e-07	-2.07689e-07	-2.07689e-07	-2.0769e-07	-2.0769e-07	-2.0769e-07	-2.07692e-07	-2.07692e-07	-2.07692e-07	-2.07693e-07	-2.07693e-07	-2.07693e-07	-2.07693e-07	-2.07691e-07	-2.07689e-07	-2.07689e-07	-2.07687e-07	-2.07685e-07	-2.07684e-07	-2.07683e-07	-2.07682e-07	-2.07682e-07	-2.07682e-07	-2.07683e-07	-2.07684e-07	-2.07686e-07	-2.07689e-07	-2.07691e-07	-2.07694e-07	-2.07697e-07	-2.07699e-07	-2.07701e-07	-2.07702e-07	-2.07704e-07	-2.07706e-07	-2.07707e-07	-2.07708e-07	-2.07709e-07
-2.07686e-07	-2.07687e-07	-2.07688e-07	-2.07688e-07	-2.07688e-07	-2.07687e-07	-2.07687e-07	-2.07688e-07	-2.07689e-07	-2.07689e-07	-2.07689e-07	-2.0769e-07	-2.07691e-07	-2.07691e-07	-2.07691e-07	-2.07691e-07	-2.07692e-07	-2.07693e-07	-2.07694e-07	-2.07694e-07	-2.07695e-07	-2.07696e-07	-2.07696e-07	-2.07695e-07	-2.07695e-07	-2.07693e-07	-2.07692e-07	-2.07691e-07	-2.0769e-07	-2.07688e-07	-2.07686e-07	-2.07685e-07	-2.07684e-07	-2.07684e-07	-2.07684e-07	-2.07685e-07	-2.07687e-07	-2.07688e-07	-2.0769e-07	-2.07692e-07	-2.07695e-07	-2.07697e-07	-2.07698e-07	-2.07701e-07	-2.07703e-07	-2.07704e-07	-2.07705e-07	-2.07707e-07	-2.07709e-07	-2.0771e-07
-2.07681e-07	-2.07682e-07	-2.07682e-07	-2.07683e-07	-2.07683e-07	-2.07683e-07	-2.07685e-07	-2.07685e-07	-2.07686e-07	-2.07688e-07	-2.07689e-07	-2.07691e-07	-2.07692e-07	-2.07693e-07	-2.07695e-07	-2.07696e-07	-2.07697e-07	-2.07697e-07	-2.07698e-07	-2.07699e-07	-2.07699e-07	-2.07699e-07	-2.07699e-07	-2.07699e-07	-2.07698e-07	-2.07697e-07	-2.07695e-07	-2.07693e-07	-2.0769e-07	-2.07688e-07	-2.07686e-07	-2.07684e-07	-2.07683e-07	-2.07681e-07	-2.07681e-07	-2.0768e-07	-2.07681e-07	-2.07682e-07	-2.07683e-07	-2.07685e-07	-2.07687e-07	-2.07689e-07	-2.0769e-07	-2.07692e-07	-2.07695e-07	-2.07696e-07	-2.07698e-07	-2.077e-07	-2.07702e-07	-2.07704e-07
-2.07682e-07	-2.07682e-07	-2.07682e-07	-2.07682e-07	-2.07681e-07	-2.07682e-07	-2.07681e-07	-2.07681e-07	-2.07683e-07	-2.07684e-07	-2.07685e-07	-2.07686e-07	-2.07687e-07	-2.07689e-07	-2.0769e-07	-2.07691e-07	-2.07692e-07	-2.07693e-07	-2.07695e-07	-2.07695e-07	-2.07696e-07	-2.07697e-07	-2.07698e-07	-2.07699e-07	-2.07699e-07	-2.07697e-07	-2.07696e-07	-2.07695e-07	-2.07694e-07	-2.07692e-07	-2.0769e-07	-2.07689e-07	-2.07688e-07	-2.07686e-07	-2.07686e-07	-2.07686e-07	-2.07686e-07	-2.07686e-07	-2.07687e-07	-2.07688e-07	-2.07689e-07	-2.0769e-07	-2.07692e-07	-2.07693e-07	-2.07694e-07	-2.07695e-07	-2.07697e-07	-2.07699e-07	-2.077e-07	-2.07701e-07
-2.07682e-07	-2.07682e-07	-2.07681e-07	-2.07681e-07	-2.0768e-07	-2.0768e-07	-2.07681e-07	-2.07681e-07	-2.07681e-07	-2.07682e-07	-2.07683e-07	-2.07684e-07	-2.07685e-07	-2.07687e-07	-2.07688e-07	-2.07689e-07	-2.07691e-07	-2.07693e-07	-2.07695e-07	-2.07696e-07	-2.07696e-07	-2.07697e-07	-2.07698e-07	-2.07698e-07	-2.07698e-07	-2.07699e-07	-2.07698e-07	-2.07697e-07	-2.07696e-07	-2.07695e-07	-2.07694e-07	-2.07693e-07	-2.07691e-07	-2.0769e-07	-2.0769e-07	-2.0769e-07	-2.07689e-07	-2.07689e-07	-2.0769e-07	-2.07691e-07	-2.07691e-07	-2.07691e-07	-2.07692e-07	-2.07693e-07	-2.07694e-07	-2.07694e-07	-2.07695e-07	-2.07695e-07	-2.07697e-07	-2.07698e-07
-2.07688e-07	-2.07687e-07	-2.07687e-07	-2.07687e-07	-2.07687e-07	-2.07686e-07	-2.07686e-07	-2.07686e-07	-2.07686e-07	-2.07686e-07	-2.07686e-07	-2.07686e-07	-2.07686e-07	-2.07686e-07	-2.07686e-07	-2.07687e-07	-2.07687e-07	-2.07686e-07	-2.07687e-07	-2.07687e-07	-2.07688e-07	-2.07688e-07	-2.07687e-07	-2.07688e-07	-2.07688e-07	-2.07688e-07	-2.07688e-07	-2.07688e-07	-2.07688e-07	-2.07688e-07	-2.07688e-07	-2.07688e-07	-2.07688e-07	-2.07689e-07	-2.0769e-07	-2.0769e-07	-2.07691e-07	-2.07692e-07	-2.07693e-07	-2.07694e-07	-2.07695e-07	-2.07696e-07	-2.07696e-07	-2.07697e-07	-2.07698e-07	-2.07699e-07	-2.077e-07	-2.07701e-07	-2.07702e-07	-2.07702e-07
-2.07689e-07	-2.07689e-07	-2.07689e-07	-2.07689e-07	-2.0769e-07	-2.07689e-07	-2.0769e-07	-2.07689e-07	-2.0769e-07	-2.0769e-07	-2.07689e-07	-2.07689e-07	-2.07689e-07	-2.0769e-07	-2.0769e-07	-2.0769e-07	-2.0769e-07	-2.0769e-07	-2.0769e-07	-2.0769e-07	-2.0769e-07	-2.0769e-07	-2.07689e-07	-2.07689e-07	-2.07688e-07	-2.07688e-07	-2.07688e-07	-2.07688e-07	-2.07688e-07	-2.07688e-07	-2.07689e-07	-2.07689e-07	-2.07689e-07	-2.0769e-07	-2.07691e-07	-2.07692e-07	-2.07693e-07	-2.07694e-07	-2.07695e-07	-2.07696e-07	-2.07697e-07	-2.07698e-07	-2.077e-07	-2.07701e-07	-2.07701e-07	-2.07702e-07	-2.07703e-07	-2.07704e-07	-2.07704e-07	-2.07704e-07
-2.07688e-07	-2.07688e-07	-2.07688e-07	-2.07689e-07	-2.0769e-07	-2.07691e-07	-2.07692e-07	-2.07692e-07	-2.07693e-07	-2.07693e-07	-2.07693e-07	-2.07693e-07	-2.07693e-07	-2.07693e-07	-2.07693e-07	-2.07693e-07	-2.07693e-07	-2.07692e-07	-2.07692e-07	-2.0769e-07	-2.0769e-07	-2.07689e-07	-2.07688e-07	-2.07687e-07	-2.07686e-07	-2.07686e-07	-2.07686e-07	-2.07685e-07	-2.07686e-07	-2.07685e-07	-2.07686e-07	-2.07686e-07	-2.07687e-07	-2.07688e-07	-2.07689e-07	-2.07689e-07	-2.0769e-07	-2.07691e-07	-2.07691e-07	-2.07692e-07	-2.07693e-07	-2.07695e-07	-2.07696e-07	-2.07697e-07	-2.07698e-07	-2.07699e-07	-2.07699e-07	-2.07701e-07	-2.07702e-07	-2.07703e-07
-2.07685e-07	-2.07683e-07	-2.07683e-07	-2.07683e-07	-2.07684e-07	-2.07684e-07	-2.07685e-07	-2.07686e-07	-2.07687e-07	-2.07687e-07	-2.07687e-07	-2.07688e-07	-2.07689e-07	-2.07689e-07	-2.0769e-07	-2.0769e-07	-2.0769e-07	-2.07691e-07	-2.07691e-07	-2.07691e-07	-2.0769e-07	-2.07689e-07	-2.07689e-07	-2.07689e-07	-2.07688e-07	-2.07688e-07	-2.07688e-07	-2.07688e-07	-2.07689e-07	-2.0769e-07	-2.0769e-07	-2.07692e-07	-2.07693e-07	-2.07694e-07	-2.07695e-07	-2.07695e-07	-2.07695e-07	-2.07695e-07	-2.07695e-07	-2.07694e-07	-2.07694e-07	-2.07694e-07	-2.07694e-07	-2.07694e-07	-2.07694e-07	-2.07694e-07	-2.07694e-07	-2.07695e-07	-2.07695e-07	-2.07695e-07
-2.07687e-07	-2.07685e-07	-2.07684e-07	-2.07686e-07	-2.07686e-07	-2.07688e-07	-2.07688e-07	-2.07688e-07	-2.07688e-07	-2.07688e-07	-2.07688e-07	-2.07689e-07	-2.07689e-07	-2.0769e-07	-2.07689e-07	-2.07689e-07	-2.07689e-07	-2.07688e-07	-2.07688e-07	-2.07687e-07	-2.07687e-07	-2.07686e-07	-2.07685e-07	-2.07684e-07	-2.07684e-07	-2.07684e-07	-2.07684e-07	-2.07686e-07	-2.07686e-07	-2.07686e-07	-2.07687e-07	-2.07689e-07	-2.07691e-07	-2.07692e-07	-2.07693e-07	-2.07693e-07	-2.07693e-07	-2.07694e-07	-2.07694e-07	-2.07695e-07	-2.07694e-07	-2.07695e-07	-2.07695e-07	-2.07694e-07	-2.07695e-07	-2.07695e-07	-2.07695e-07	-2.07694e-07	-2.07694e-07	-2.07694e-07
-2.07692e-07	-2.07689e-07	-2.07689e-07	-2.0769e-07	-2.0769e-07	-2.0769e-07	-2.0769e-07	-2.07691e-07	-2.07691e-07	-2.0769e-07	-2.07689e-07	-2.07689e-07	-2.07689e-07	-2.07688e-07	-2.07687e-07	-2.07687e-07	-2.07685e-07	-2.07685e-07	-2.07684e-07	-2.07682e-07	-2.07682e-07	-2.07681e-07	-2.07681e-07	-2.07681e-07	-2.07681e-07	-2.07681e-07	-2.07682e-07	-2.07683e-07	-2.07685e-07	-2.07687e-07	-2.07689e-07	-2.07692e-07	-2.07694e-07	-2.07696e-07	-2.07697e-07	-2.07698e-07	-2.07699e-07	-2.07699e-07	-2.07699e-07	-2.07699e-07	-2.07698e-07	-2.07698e-07	-2.07697e-07	-2.07696e-07	-2.07696e-07	-2.07696e-07	-2.07695e-07	-2.07693e-07	-2.07693e-07	-2.07693e-07
-2.0769e-07	-2.07688e-07	-2.07688e-07	-2.07688e-07	-2.0769e-07	-2.07691e-07	-2.07691e-07	-2.07692e-07	-2.07692e-07	-2.07692e-07	-2.07692e-07	-2.07692e-07	-2.07691e-07	-2.07691e-07	-2.0769e-07	-2.07688e-07	-2.07688e-07	-2.07686e-07	-2.07685e-07	-2.07683e-07	-2.07682e-07	-2.0768e-07	-2.07678e-07	-2.07677e-07	-2.07677e-07	-2.07677e-07	-2.07677e-07	-2.07678e-07	-2.07679e-07	-2.07681e-07	-2.07684e-07	-2.07686e-07	-2.07689e-07	-2.07692e-07	-2.07694e-07	-2.07695e-07	-2.07697e-07	-2.07697e-07	-2.07698e-07	-2.07698e-07	-2.07699e-07	-2.07698e-07	-2.07698e-07	-2.07698e-07	-2.07698e-07	-2.07698e-07	-2.07697e-07	-2.07696e-07	-2.07696e-07	-2.07695e-07
-2.07691e-07	-2.07689e-07	-2.07689e-07	-2.07691e-07	-2.07694e-07	-2.07695e-07	-2.07695e-07	-2.07696e-07	-2.07697e-07	-2.07698e-07	-2.07698e-07	-2.07697e-07	-2.07696e-07	-2.07695e-07	-2.07694e-07	-2.07693e-07	-2.07691e-07	-2.07688e-07	-2.07686e-07	-2.07684e-07	-2.07682e-07	-2.0768e-07	-2.07678e-07	-2.07676e-07	-2.07676e-07	-2.07674e-07	-2.07674e-07	-2.07675e-07	-2.07677e-07	-2.07679e-07	-2.07681e-07	-2.07684e-07	-2.07686e-07	-2.07689e-07	-2.07691e-07	-2.07693e-07	-2.07695e-07	-2.07696e-07	-2.07697e-07	-2.07696e-07	-2.07697e-07	-2.07697e-07	-2.07698e-07	-2.07697e-07	-2.07697e-07	-2.07697e-07	-2.07697e-07	-2.07698e-07	-2.07698e-07	-2.07697e-07
-2.07682e-07	-2.0768e-07	-2.0768e-07	-2.07682e-07	-2.07684e-07	-2.07685e-07	-2.07688e-07	-2.07689e-07	-2.07691e-07	-2.07692e-07	-2.07693e-07	-2.07694e-07	-2.07694e-07	-2.07694e-07	-2.07694e-07	-2.07693e-07	-2.07693e-07	-2.07692e-07	-2.07691e-07	-2.07689e-07	-2.07687e-07	-2.07685e-07	-2.07684e-07	-2.07683e-07	-2.07681e-07	-2.07681e-07	-2.0768e-07	-2.0768e-07	-2.07681e-07	-2.07683e-07	-2.07685e-07	-2.07688e-07	-2.0769e-07	-2.07691e-07	-2.07693e-07	-2.07694e-07	-2.07695e-07	-2.07695e-07	-2.07695e-07	-2.07694e-07	-2.07694e-07	-2.07694e-07	-2.07693e-07	-2.07693e-07	-2.07693e-07	-2.07693e-07	-2.07693e-07	-2.07693e-07	-2.07692e-07	-2.07691e-07
-2.07683e-07	-2.07681e-07	-2.0768e-07	-2.07682e-07	-2.07684e-07	-2.07686e-07	-2.07688e-07	-2.0769e-07	-2.07692e-07	-2.07692e-07	-2.07693e-07	-2.07694e-07	-2.07694e-07	-2.07695e-07	-2.07694e-07	-2.07693e-07	-2.07693e-07	-2.07693e-07	-2.07692e-07	-2.0769e-07	-2.07688e-07	-2.07687e-07	-2.07686e-07	-2.07684e-07	-2.07683e-07	-2.07683e-07	-2.07683e-07	-2.07683e-07	-2.07683e-07	-2.07685e-07	-2.07687e-07	-2.07689e-07	-2.07691e-07	-2.07693e-07	-2.07695e-07	-2.07696e-07	-2.07696e-07	-2.07697e-07	-2.07697e-07	-2.07697e-07	-2.07696e-07	-2.07695e-07	-2.07694e-07	-2.07694e-07	-2.07694e-07	-2.07693e-07	-2.07692e-07	-2.07691e-07	-2.0769e-07	-2.0769e-07
-2.07688e-07	-2.07685e-07	-2.07684e-07	-2.07685e-07	-2.07686e-07	-2.07686e-07	-2.07687e-07	-2.07688e-07	-2.07689e-07	-2.07689e-07	-2.0769e-07	-2.0769e-07	-2.0769e-07	-2.07689e-07	-2.07689e-07	-2.07689e-07	-2.07688e-07	-2.07688e-07	-2.07687e-07	-2.07686e-07	-2.07685e-07	-2.07684e-07	-2.07684e-07	-2.07684e-07	-2.07684e-07	-2.07684e-07	-2.07685e-07	-2.07687e-07	-2.07688e-07	-2.07691e-07	-2.07693e-07	-2.07696e-07	-2.07699e-07	-2.07702e-07	-2.07703e-07	-2.07705e-07	-2.07705e-07	-2.07705e-07	-2.07704e-07	-2.07703e-07	-2.07702e-07	-2.07701e-07	-2.077e-07	-2.07698e-07	-2.07697e-07	-2.07695e-07	-2.07693e-07	-2.07691e-07	-2.07689e-07	-2.07687e-07
-2.07693e-07	-2.07691e-07	-2.0769e-07	-2.0769e-07	-2.07691e-07	-2.07692e-07	-2.07693e-07	-2.07694e-07	-2.07694e-07	-2.07694e-07	-2.07694e-07	-2.07693e-07	-2.07692e-07	-2.07693e-07	-2.07692e-07	-2.0769e-07	-2.07689e-07	-2.07687e-07	-2.07686e-07	-2.07684e-07	-2.07682e-07	-2.07679e-07	-2.07678e-07	-2.07678e-07	-2.07678e-07	-2.07678e-07	-2.07678e-07	-2.0768e-07	-2.07682e-07	-2.07685e-07	-2.07688e-07	-2.07691e-07	-2.07694e-07	-2.07697e-07	-2.077e-07	-2.07702e-07	-2.07704e-07	-2.07705e-07	-2.07706e-07	-2.07707e-07	-2.07706e-07	-2.07705e-07	-2.07705e-07	-2.07704e-07	-2.07703e-07	-2.07702e-07	-2.077e-07	-2.07699e-07	-2.07697e-07	-2.07694e-07
-2.07696e-07	-2.07694e-07	-2.07694e-07	-2.07695e-07	-2.07696e-07	-2.07696e-07	-2.07698e-07	-2.07699e-07	-2.07699e-07	-2.07699e-07	-2.07698e-07	-2.07697e-07	-2.07696e-07	-2.07695e-07	-2.07695e-07	-2.07693e-07	-2.07692e-07	-2.07689e-07	-2.07688e-07	-2.07685e-07	-2.07683e-07	-2.07682e-07	-2.0768e-07	-2.07678e-07	-2.07677e-07	-2.07678e-07	-2.07678e-07	-2.07679e-07	-2.07681e-07	-2.07683e-07	-2.07686e-07	-2.0769e-07	-2.07694e-07	-2.07696e-07	-2.07699e-07	-2.07703e-07	-2.07705e-07	-2.07707e-07	-2.07708e-07	-2.07709e-07	-2.0771e-07	-2.0771e-07	-2.0771e-07	-2.07711e-07	-2.0771e-07	-2.07709e-07	-2.07707e-07	-2.07706e-07	-2.07704e-07	-2.077e-07
-2.07689e-07	-2.07688e-07	-2.07688e-07	-2.0769e-07	-2.07693e-07	-2.07694e-07	-2.07696e-07	-2.07698e-07	-2.07699e-07	-2.077e-07	-2.07701e-07	-2.07701e-07	-2.07701e-07	-2.07702e-07	-2.07702e-07	-2.07701e-07	-2.07699e-07	-2.07698e-07	-2.07696e-07	-2.07694e-07	-2.07691e-07	-2.07689e-07	-2.07687e-07	-2.07685e-07	-2.07684e-07	-2.07682e-07	-2.07682e-07	-2.07682e-07	-2.07682e-07	-2.07684e-07	-2.07686e-07	-2.07688e-07	-2.0769e-07	-2.07693e-07	-2.07695e-07	-2.07697e-07	-2.07698e-07	-2.07699e-07	-2.07701e-07	-2.07702e-07	-2.07702e-07	-2.07703e-07	-2.07703e-07	-2.07703e-07	-2.07704e-07	-2.07703e-07	-2.07702e-07	-2.07701e-07	-2.077e-07	-2.07698e-07
-2.07691e-07	-2.07689e-07	-2.07689e-07	-2.0769e-07	-2.07692e-07	-2.07694e-07	-2.07695e-07	-2.07697e-07	-2.07698e-07	-2.07699e-07	-2.077e-07	-2.07701e-07	-2.07701e-07	-2.07701e-07	-2.077e-07	-2.07699e-07	-2.07699e-07	-2.07698e-07	-2.07696e-07	-2.07694e-07	-2.07692e-07	-2.07691e-07	-2.0769e-07	-2.07689e-07	-2.07688e-07	-2.07687e-07	-2.07687e-07	-2.07688e-07	-2.07689e-07	-2.0769e-07	-2.07692e-07	-2.07694e-07	-2.07696e-07	-2.07699e-07	-2.07701e-07	-2.07703e-07	-2.07704e-07	-2.07705e-07	-2.07706e-07	-2.07706e-07	-2.07706e-07	-2.07707e-07	-2.07707e-07	-2.07706e-07	-2.07705e-07	-2.07705e-07	-2.07704e-07	-2.07702e-07	-2.077e-07	-2.07698e-07
-2.0769e-07	-2.07688e-07	-2.07688e-07	-2.07689e-07	-2.07691e-07	-2.07692e-07	-2.07693e-07	-2.07694e-07	-2.07696e-07	-2.07697e-07	-2.07698e-07	-2.07699e-07	-2.077e-07	-2.07701e-07	-2.07701e-07	-2.07702e-07	-2.07702e-07	-2.07701e-07	-2.07701e-07	-2.07699e-07	-2.07699e-07	-2.07698e-07	-2.07696e-07	-2.07695e-07	-2.07694e-07	-2.07694e-07	-2.07694e-07	-2.07694e-07	-2.07694e-07	-2.07695e-07	-2.07697e-07	-2.07698e-07	-2.077e-07	-2.07701e-07	-2.07702e-07	-2.07704e-07	-2.07705e-07	-2.07705e-07	-2.07705e-07	-2.07706e-07	-2.07706e-07	-2.07706e-07	-2.07705e-07	-2.07705e-07	-2.07705e-07	-2.07703e-07	-2.07701e-07	-2.077e-07	-2.07698e-07	-2.07695e-07
-2.07699e-07	-2.07697e-07	-2.07696e-07	-2.07697e-07	-2.07697e-07	-2.07698e-07	-2.077e-07	-2.077e-07	-2.077e-07	-2.07701e-07	-2.07702e-07	-2.07703e-07	-2.07703e-07	-2.07703e-07	-2.07702e-07	-2.07702e-07	-2.07701e-07	-2.07699e-07	-2.07698e-07	-2.07697e-07	-2.07696e-07	-2.07694e-07	-2.07693e-07	-2.07692e-07	-2.07692e-07	-2.07691e-07	-2.07691e-07	-2.07692e-07	-2.07693e-07	-2.07694e-07	-2.07696e-07	-2.07698e-07	-2.077e-07	-2.07702e-07	-2.07704e-07	-2.07706e-07	-2.07708e-07	-2.0771e-07	-2.07712e-07	-2.07712e-07	-2.07713e-07	-2.07713e-07	-2.07714e-07	-2.07714e-07	-2.07714e-07	-2.07712e-07	-2.07711e-07	-2.07709e-07	-2.07706e-07	-2.07703e-07
-2.07698e-07	-2.07696e-07	-2.07696e-07	-2.07696e-07	-2.07697e-07	-2.07698e-07	-2.07699e-07	-2.07699e-07	-2.07701e-07	-2.07702e-07	-2.07702e-07	-2.07702e-07	-2.07703e-07	-2.07703e-07	-2.07703e-07	-2.07703e-07	-2.07703e-07	-2.07703e-07	-2.07702e-07	-2.07701e-07	-2.07699e-07	-2.07697e-07	-2.07696e-07	-2.07696e-07	-2.07695e-07	-2.07694e-07	-2.07694e-07	-2.07695e-07	-2.07696e-07	-2.07697e-07	-2.07699e-07	-2.07701e-07	-2.07703e-07	-2.07704e-07	-2.07706e-07	-2.07708e-07	-2.0771e-07	-2.07711e-07	-2.07712e-07	-2.07713e-07	-2.07714e-07	-2.07715e-07	-2.07715e-07	-2.07715e-07	-2.07715e-07	-2.07715e-07	-2.07713e-07	-2.0771e-07	-2.07708e-07	-2.07706e-07
-2.07705e-07	-2.07705e-07	-2.07705e-07	-2.07706e-07	-2.07707e-07	-2.07708e-07	-2.07709e-07	-2.07709e-07	-2.07711e-07	-2.07711e-07	-2.07712e-07	-2.07712e-07	-2.07712e-07	-2.07712e-07	-2.07712e-07	-2.07712e-07	-2.07711e-07	-2.07709e-07	-2.07708e-07	-2.07705e-07	-2.07703e-07	-2.07701e-07	-2.07699e-07	-2.07697e-07	-2.07695e-07	-2.07695e-07	-2.07694e-07	-2.07694e-07	-2.07694e-07	-2.07695e-07	-2.07696e-07	-2.07697e-07	-2.07699e-07	-2.07701e-07	-2.07704e-07	-2.07706e-07	-2.07709e-07	-2.07712e-07	-2.07714e-07	-2.07716e-07	-2.07718e-07	-2.0772e-07	-2.07722e-07	-2.07723e-07	-2.07724e-07	-2.07724e-07	-2.07723e-07	-2.07722e-07	-2.0772e-07	-2.07717e-07
-2.07703e-07	-2.07701e-07	-2.07701e-07	-2.07702e-07	-2.07704e-07	-2.07705e-07	-2.07706e-07	-2.07708e-07	-2.07709e-07	-2.07711e-07	-2.07712e-07	-2.07713e-07	-2.07714e-07	-2.07715e-07	-2.07715e-07	-2.07715e-07	-2.07715e-07	-2.07714e-07	-2.07713e-07	-2.07712e-07	-2.07711e-07	-2.07709e-07	-2.07707e-07	-2.07705e-07	-2.07702e-07	-2.077e-07	-2.07699e-07	-2.07699e-07	-2.07698e-07	-2.07699e-07	-2.077e-07	-2.077e-07	-2.07701e-07	-2.07702e-07	-2.07704e-07	-2.07706e-07	-2.07707e-07	-2.07709e-07	-2.07712e-07	-2.07714e-07	-2.07716e-07	-2.07718e-07	-2.07721e-07	-2.07722e-07	-2.07722e-07	-2.07723e-07	-2.07723e-07	-2.07722e-07	-2.07719e-07	-2.07717e-07
-2.07701e-07	-2.077e-07	-2.077e-07	-2.07701e-07	-2.07702e-07	-2.07704e-07	-2.07705e-07	-2.07708e-07	-2.0771e-07	-2.07711e-07	-2.07713e-07	-2.07715e-07	-2.07717e-07	-2.07718e-07	-2.07719e-07	-2.07719e-07	-2.0772e-07	-2.0772e-07	-2.07719e-07	-2.07718e-07	-2.07717e-07	-2.07716e-07	-2.07714e-07	-2.07712e-07	-2.0771e-07	-2.07708e-07	-2.07707e-07	-2.07706e-07	-2.07704e-07	-2.07704e-07	-2.07703e-07	-2.07704e-07	-2.07704e-07	-2.07705e-07	-2.07706e-07	-2.07707e-07	-2.07708e-07	-2.07709e-07	-2.07712e-07	-2.07714e-07	-2.07717e-07	-2.07719e-07	-2.0772e-07	-2.07722e-07	-2.07723e-07	-2.07724e-07	-2.07724e-07	-2.07722e-07	-2.07721e-07	-2.07719e-07
-2.07704e-07	-2.07703e-07	-2.07702e-07	-2.07702e-07	-2.07702e-07	-2.07703e-07	-2.07704e-07	-2.07705e-07	-2.07706e-07	-2.07708e-07	-2.07709e-07	-2.07711e-07	-2.07712e-07	-2.07714e-07	-2.07715e-07	-2.07716e-07	-2.07717e-07	-2.07717e-07	-2.07717e-07	-2.07717e-07	-2.07716e-07	-2.07716e-07	-2.07714e-07	-2.07713e-07	-2.07711e-07	-2.07711e-07	-2.0771e-07	-2.07709e-07	-2.07709e-07	-2.07709e-07	-2.07709e-07	-2.07709e-07	-2.0771e-07	-2.0771e-07	-2.07711e-07	-2.07713e-07	-2.07714e-07	-2.07716e-07	-2.07718e-07	-2.0772e-07	-2.07722e-07	-2.07723e-07	-2.07724e-07	-2.07725e-07	-2.07726e-07	-2.07726e-07	-2.07726e-07	-2.07724e-07	-2.07722e-07	-2.07719e-07
-2.07702e-07	-2.077e-07	-2.077e-07	-2.077e-07	-2.07701e-07	-2.07702e-07	-2.07703e-07	-2.07704e-07	-2.07705e-07	-2.07707e-07	-2.07709e-07	-2.0771e-07	-2.07711e-07	-2.07713e-07	-2.07714e-07	-2.07715e-07	-2.07716e-07	-2.07716e-07	-2.07716e-07	-2.07715e-07	-2.07714e-07	-2.07713e-07	-2.07711e-07	-2.0771e-07	-2.07708e-07	-2.07707e-07	-2.07706e-07	-2.07705e-07	-2.07705e-07	-2.07704e-07	-2.07705e-07	-2.07705e-07	-2.07706e-07	-2.07707e-07	-2.07708e-07	-2.0771e-07	-2.07712e-07	-2.07715e-07	-2.07717e-07	-2.07719e-07	-2.07722e-07	-2.07725e-07	-2.07727e-07	-2.07728e-07	-2.07729e-07	-2.07731e-07	-2.0773e-07	-2.07728e-07	-2.07726e-07	-2.07724e-07
-2.07707e-07	-2.07705e-07	-2.07705e-07	-2.07705e-07	-2.07705e-07	-2.07705e-07	-2.07706e-07	-2.07708e-07	-2.07708e-07	-2.0771e-07	-2.07711e-07	-2.07713e-07	-2.07714e-07	-2.07715e-07	-2.07716e-07	-2.07717e-07	-2.07717e-07	-2.07717e-07	-2.07716e-07	-2.07715e-07	-2.07713e-07	-2.07712e-07	-2.0771e-07	-2.07708e-07	-2.07706e-07	-2.07704e-07	-2.07703e-07	-2.07702e-07	-2.07702e-07	-2.07702e-07	-2.07702e-07	-2.07703e-07	-2.07704e-07	-2.07706e-07	-2.07709e-07	-2.07711e-07	-2.07714e-07	-2.07717e-07	-2.07721e-07	-2.07724e-07	-2.07727e-07	-2.07731e-07	-2.07734e-07	-2.07736e-07	-2.07737e-07	-2.07737e-07	-2.07737e-07	-2.07736e-07	-2.07734e-07	-2.07731e-07
-2.07703e-07	-2.07702e-07	-2.07702e-07	-2.07702e-07	-2.07702e-07	-2.07703e-07	-2.07704e-07	-2.07705e-07	-2.07707e-07	-2.07708e-07	-2.0771e-07	-2.07711e-07	-2.07713e-07	-2.07715e-07	-2.07716e-07	-2.07717e-07	-2.07718e-07	-2.07718e-07	-2.07718e-07	-2.07717e-07	-2.07717e-07	-2.07715e-07	-2.07713e-07	-2.07711e-07	-2.07709e-07	-2.07707e-07	-2.07705e-07	-2.07704e-07	-2.07703e-07	-2.07702e-07	-2.07702e-07	-2.07701e-07	-2.07702e-07	-2.07703e-07	-2.07704e-07	-2.07706e-07	-2.07709e-07	-2.07712e-07	-2.07716e-07	-2.07719e-07	-2.07722e-07	-2.07726e-07	-2.0773e-07	-2.07732e-07	-2.07734e-07	-2.07734e-07	-2.07735e-07	-2.07733e-07	-2.07731e-07	-2.07729e-07
-2.07701e-07	-2.077e-07	-2.077e-07	-2.07701e-07	-2.07701e-07	-2.07703e-07	-2.07704e-07	-2.07706e-07	-2.07707e-07	-2.07709e-07	-2.07711e-07	-2.07713e-07	-2.07714e-07	-2.07716e-07	-2.07717e-07	-2.07718e-07	-2.07718e-07	-2.07717e-07	-2.07716e-07	-2.07716e-07	-2.07714e-07	-2.07713e-07	-2.07711e-07	-2.07708e-07	-2.07706e-07	-2.07703e-07	-2.07702e-07	-2.07699e-07	-2.07698e-07	-2.07697e-07	-2.07697e-07	-2.07697e-07	-2.07698e-07	-2.07699e-07	-2.07701e-07	-2.07704e-07	-2.07707e-07	-2.0771e-07	-2.07714e-07	-2.07717e-07	-2.07722e-07	-2.07726e-07	-2.0773e-07	-2.07733e-07	-2.07736e-07	-2.07737e-07	-2.07737e-07	-2.07737e-07	-2.07736e-07	-2.07733e-07
-2.07695e-07	-2.07694e-07	-2.07693e-07	-2.07693e-07	-2.07694e-07	-2.07695e-07	-2.07697e-07	-2.07698e-07	-2.07701e-07	-2.07703e-07	-2.07706e-07	-2.07708e-07	-2.07711e-07	-2.07713e-07	-2.07715e-07	-2.07717e-07	-2.07718e-07	-2.07718e-07	-2.07717e-07	-2.07717e-07	-2.07716e-07	-2.07714e-07	-2.07712e-07	-2.07711e-07	-2.07708e-07	-2.07706e-07	-2.07704e-07	-2.07702e-07	-2.077e-07	-2.07699e-07	-2.07698e-07	-2.07697e-07	-2.07697e-07	-2.07697e-07	-2.07698e-07	-2.07701e-07	-2.07703e-07	-2.07706e-07	-2.07709e-07	-2.07713e-07	-2.07716e-07	-2.07719e-07	-2.07723e-07	-2.07726e-07	-2.07729e-07	-2.0773e-07	-2.07731e-07	-2.07731e-07	-2.07729e-07	-2.07727e-07
-2.07692e-07	-2.07692e-07	-2.07691e-07	-2.07691e-07	-2.0769e-07	-2.07691e-07	-2.07693e-07	-2.07695e-07	-2.07697e-07	-2.07699e-07	-2.07702e-07	-2.07705e-07	-2.07707e-07	-2.07709e-07	-2.0771e-07	-2.07711e-07	-2.07712e-07	-2.07713e-07	-2.07713e-07	-2.07712e-07	-2.07711e-07	-2.07709e-07	-2.07708e-07	-2.07705e-07	-2.07703e-07	-2.07702e-07	-2.07699e-07	-2.07697e-07	-2.07695e-07	-2.07694e-07	-2.07693e-07	-2.07693e-07	-2.07693e-07	-2.07694e-07	-2.07695e-07	-2.07698e-07	-2.077e-07	-2.07702e-07	-2.07706e-07	-2.0771e-07	-2.07714e-07	-2.07718e-07	-2.07721e-07	-2.07725e-07	-2.07727e-07	-2.07729e-07	-2.07729e-07	-2.07728e-07	-2.07727e-07	-2.07725e-07
-2.07692e-07	-2.0769e-07	-2.07689e-07	-2.07689e-07	-2.07689e-07	-2.0769e-07	-2.07691e-07	-2.07692e-07	-2.07693e-07	-2.07695e-07	-2.07697e-07	-2.07699e-07	-2.07701e-07	-2.07704e-07	-2.07705e-07	-2.07706e-07	-2.07706e-07	-2.07707e-07	-2.07707e-07	-2.07707e-07	-2.07706e-07	-2.07705e-07	-2.07704e-07	-2.07702e-07	-2.07702e-07	-2.077e-07	-2.07699e-07	-2.07698e-07	-2.07697e-07	-2.07697e-07	-2.07696e-07	-2.07696e-07	-2.07696e-07	-2.07697e-07	-2.07698e-07	-2.07701e-07	-2.07703e-07	-2.07706e-07	-2.0771e-07	-2.07713e-07	-2.07717e-07	-2.07721e-07	-2.07724e-07	-2.07727e-07	-2.07729e-07	-2.07729e-07	-2.07728e-07	-2.07727e-07	-2.07725e-07	-2.07722e-07
-2.07692e-07	-2.0769e-07	-2.0769e-07	-2.07691e-07	-2.07691e-07	-2.07692e-07	-2.07694e-07	-2.07695e-07	-2.07697e-07	-2.07699e-07	-2.07701e-07	-2.07703e-07	-2.07704e-07	-2.07706e-07	-2.07706e-07	-2.07707e-07	-2.07707e-07	-2.07706e-07	-2.07706e-07	-2.07705e-07	-2.07704e-07	-2.07702e-07	-2.077e-07	-2.07697e-07	-2.07695e-07	-2.07693e-07	-2.07692e-07	-2.0769e-07	-2.07689e-07	-2.07688e-07	-2.07689e-07	-2.07689e-07	-2.0769e-07	-2.07691e-07	-2.07693e-07	-2.07696e-07	-2.07699e-07	-2.07703e-07	-2.07707e-07	-2.07711e-07	-2.07715e-07	-2.07719e-07	-2.07723e-07	-2.07725e-07	-2.07728e-07	-2.0773e-07	-2.0773e-07	-2.07729e-07	-2.07727e-07	-2.07725e-07
-2.07688e-07	-2.07687e-07	-2.07684e-07	-2.07685e-07	-2.07685e-07	-2.07687e-07	-2.07688e-07	-2.07689e-07	-2.07691e-07	-2.07692e-07	-2.07694e-07	-2.07695e-07	-2.07696e-07	-2.07698e-07	-2.07698e-07	-2.077e-07	-2.07699e-07	-2.07699e-07	-2.07698e-07	-2.07697e-07	-2.07695e-07	-2.07693e-07	-2.07692e-07	-2.0769e-07	-2.07689e-07	-2.07687e-07	-2.07686e-07	-2.07686e-07	-2.07685e-07	-2.07684e-07	-2.07684e-07	-2.07684e-07	-2.07686e-07	-2.07687e-07	-2.0769e-07	-2.07692e-07	-2.07695e-07	-2.07699e-07	-2.07703e-07	-2.07708e-07	-2.07712e-07	-2.07716e-07	-2.0772e-07	-2.07723e-07	-2.07725e-07	-2.07726e-07	-2.07726e-07	-2.07725e-07	-2.07724e-07	-2.07721e-07
-2.0768e-07	-2.07679e-07	-2.07679e-07	-2.0768e-07	-2.07681e-07	-2.07682e-07	-2.07683e-07	-2.07686e-07	-2.07688e-07	-2.07691e-07	-2.07694e-07	-2.07696e-07	-2.07698e-07	-2.077e-07	-2.07702e-07	-2.07702e-07	-2.07702e-07	-2.07702e-07	-2.07702e-07	-2.07701e-07	-2.07699e-07	-2.07698e-07	-2.07697e-07	-2.07694e-07	-2.07693e-07	-2.0769e-07	-2.07688e-07	-2.07686e-07	-2.07684e-07	-2.07682e-07	-2.07681e-07	-2.07681e-07	-2.0768e-07	-2.07681e-07	-2.07683e-07	-2.07685e-07	-2.07688e-07	-2.07691e-07	-2.07695e-07	-2.07698e-07	-2.07703e-07	-2.07707e-07	-2.07711e-07	-2.07714e-07	-2.07717e-07	-2.07719e-07	-2.0772e-07	-2.0772e-07	-2.0772e-07	-2.07719e-07
-2.07675e-07	-2.07673e-07	-2.07673e-07	-2.07674e-07	-2.07674e-07	-2.07675e-07	-2.07677e-07	-2.07679e-07	-2.07681e-07	-2.07683e-07	-2.07685e-07	-2.07687e-07	-2.0769e-07	-2.07692e-07	-2.07693e-07	-2.07695e-07	-2.07696e-07	-2.07697e-07	-2.07697e-07	-2.07696e-07	-2.07695e-07	-2.07694e-07	-2.07693e-07	-2.07692e-07	-2.0769e-07	-2.07689e-07	-2.07688e-07	-2.07687e-07	-2.07687e-07	-2.07685e-07	-2.07684e-07	-2.07684e-07	-2.07685e-07	-2.07686e-07	-2.07686e-07	-2.07688e-07	-2.0769e-07	-2.07693e-07	-2.07697e-07	-2.077e-07	-2.07704e-07	-2.07707e-07	-2.0771e-07	-2.07712e-07	-2.07714e-07	-2.07716e-07	-2.07716e-07	-2.07716e-07	-2.07715e-07	-2.07714e-07
-2.07673e-07	-2.07672e-07	-2.07671e-07	-2.07669e-07	-2.07669e-07	-2.0767e-07	-2.07672e-07	-2.07673e-07	-2.07675e-07	-2.07677e-07	-2.07679e-07	-2.07681e-07	-2.07683e-07	-2.07686e-07	-2.07688e-07	-2.0769e-07	-2.07691e-07	-2.07692e-07	-2.07693e-07	-2.07693e-07	-2.07693e-07	-2.07693e-07	-2.07692e-07	-2.07692e-07	-2.07691e-07	-2.0769e-07	-2.07689e-07	-2.07688e-07	-2.07687e-07	-2.07686e-07	-2.07685e-07	-2.07684e-07	-2.07684e-07	-2.07684e-07	-2.07685e-07	-2.07686e-07	-2.07688e-07	-2.07691e-07	-2.07694e-07	-2.07697e-07	-2.07699e-07	-2.07702e-07	-2.07705e-07	-2.07708e-07	-2.07709e-07	-2.0771e-07	-2.0771e-07	-2.07709e-07	-2.07709e-07	-2.07708e-07
-2.07681e-07	-2.0768e-07	-2.07679e-07	-2.07678e-07	-2.07678e-07	-2.07678e-07	-2.07678e-07	-2.07679e-07	-2.0768e-07	-2.07681e-07	-2.07682e-07	-2.07683e-07	-2.07685e-07	-2.07686e-07	-2.07686e-07	-2.07687e-07	-2.07687e-07	-2.07687e-07	-2.07686e-07	-2.07686e-07	-2.07685e-07	-2.07685e-07	-2.07685e-07	-2.07684e-07	-2.07683e-07	-2.07683e-07	-2.07682e-07	-2.07681e-07	-2.0768e-07	-2.0768e-07	-2.0768e-07	-2.07682e-07	-2.07683e-07	-2.07684e-07	-2.07685e-07	-2.07688e-07	-2.07691e-07	-2.07694e-07	-2.07698e-07	-2.07701e-07	-2.07705e-07	-2.07708e-07	-2.07711e-07	-2.07713e-07	-2.07715e-07	-2.07715e-07	-2.07716e-07	-2.07715e-07	-2.07714e-07	-2.07712e-07
-2.07676e-07	-2.07675e-07	-2.07675e-07	-2.07675e-07	-2.07675e-07	-2.07676e-07	-2.07677e-07	-2.07678e-07	-2.07679e-07	-2.07681e-07	-2.07682e-07	-2.07684e-07	-2.07684e-07	-2.07685e-07	-2.07686e-07	-2.07686e-07	-2.07686e-07	-2.07686e-07	-2.07686e-07	-2.07686e-07	-2.07685e-07	-2.07684e-07	-2.07683e-07	-2.07682e-07	-2.07682e-07	-2.0768e-07	-2.07678e-07	-2.07677e-07	-2.07676e-07	-2.07675e-07	-2.07675e-07	-2.07675e-07	-2.07676e-07	-2.07677e-07	-2.07679e-07	-2.07681e-07	-2.07684e-07	-2.07687e-07	-2.07691e-07	-2.07695e-07	-2.07699e-07	-2.07702e-07	-2.07705e-07	-2.07708e-07	-2.0771e-07	-2.07711e-07	-2.07711e-07	-2.07712e-07	-2.07712e-07	-2.07711e-07
-2.07678e-07	-2.07678e-07	-2.07678e-07	-2.07678e-07	-2.07678e-07	-2.07679e-07	-2.0768e-07	-2.07682e-07	-2.07683e-07	-2.07684e-07	-2.07685e-07	-2.07686e-07	-2.07687e-07	-2.07688e-07	-2.07689e-07	-2.07689e-07	-2.07688e-07	-2.07688e-07	-2.07688e-07	-2.07687e-07	-2.07686e-07	-2.07685e-07	-2.07684e-07	-2.07683e-07	-2.07682e-07	-2.07681e-07	-2.07678e-07	-2.07676e-07	-2.07675e-07	-2.07675e-07	-2.07674e-07	-2.07674e-07	-2.07675e-07	-2.07675e-07	-2.07677e-07	-2.0768e-07	-2.07683e-07	-2.07687e-07	-2.0769e-07	-2.07693e-07	-2.07697e-07	-2.07702e-07	-2.07705e-07	-2.07708e-07	-2.0771e-07	-2.07711e-07	-2.07713e-07	-2.07713e-07	-2.07714e-07	-2.07714e-07
-2.0767e-07	-2.0767e-07	-2.0767e-07	-2.07671e-07	-2.07672e-07	-2.07673e-07	-2.07675e-07	-2.07676e-07	-2.07678e-07	-2.0768e-07	-2.07682e-07	-2.07684e-07	-2.07686e-07	-2.07687e-07	-2.07688e-07	-2.07688e-07	-2.07689e-07	-2.07689e-07	-2.07689e-07	-2.0769e-07	-2.0769e-07	-2.0769e-07	-2.07688e-07	-2.07687e-07	-2.07687e-07	-2.07686e-07	-2.07684e-07	-2.07682e-07	-2.0768e-07	-2.07679e-07	-2.07677e-07	-2.07676e-07	-2.07675e-07	-2.07675e-07	-2.07676e-07	-2.07677e-07	-2.07678e-07	-2.07681e-07	-2.07683e-07	-2.07687e-07	-2.07689e-07	-2.07692e-07	-2.07695e-07	-2.07698e-07	-2.07701e-07	-2.07702e-07	-2.07704e-07	-2.07705e-07	-2.07706e-07	-2.07706e-07
-2.07669e-07	-2.07669e-07	-2.07669e-07	-2.07669e-07	-2.07669e-07	-2.07671e-07	-2.07672e-07	-2.07673e-07	-2.07675e-07	-2.07677e-07	-2.07679e-07	-2.07681e-07	-2.07683e-07	-2.07684e-07	-2.07686e-07	-2.07687e-07	-2.07688e-07	-2.0769e-07	-2.0769e-07	-2.07691e-07	-2.07691e-07	-2.07692e-07	-2.07692e-07	-2.07692e-07	-2.07691e-07	-2.0769e-07	-2.07689e-07	-2.07688e-07	-2.07686e-07	-2.07683e-07	-2.07682e-07	-2.07681e-07	-2.0768e-07	-2.0768e-07	-2.0768e-07	-2.07681e-07	-2.07682e-07	-2.07684e-07	-2.07686e-07	-2.07687e-07	-2.07689e-07	-2.07691e-07	-2.07694e-07	-2.07696e-07	-2.07698e-07	-2.077e-07	-2.07701e-07	-2.07703e-07	-2.07704e-07	-2.07704e-07
-2.07672e-07	-2.0767e-07	-2.07669e-07	-2.07669e-07	-2.07668e-07	-2.07668e-07	-2.07669e-07	-2.07669e-07	-2.0767e-07	-2.0767e-07	-2.07671e-07	-2.07672e-07	-2.07673e-07	-2.07675e-07	-2.07676e-07	-2.07676e-07	-2.07678e-07	-2.07679e-07	-2.07681e-07	-2.07681e-07	-2.07683e-07	-2.07685e-07	-2.07686e-07	-2.07687e-07	-2.07688e-07	-2.07688e-07	-2.07688e-07	-2.07688e-07	-2.07687e-07	-2.07687e-07	-2.07686e-07	-2.07685e-07	-2.07685e-07	-2.07685e-07	-2.07685e-07	-2.07685e-07	-2.07686e-07	-2.07687e-07	-2.07688e-07	-2.0769e-07	-2.07692e-07	-2.07694e-07	-2.07695e-07	-2.07695e-07	-2.07696e-07	-2.07697e-07	-2.07698e-07	-2.07699e-07	-2.07699e-07	-2.077e-07
-2.07679e-07	-2.07679e-07	-2.07678e-07	-2.07677e-07	-2.07676e-07	-2.07676e-07	-2.07676e-07	-2.07676e-07	-2.07676e-07	-2.07676e-07	-2.07676e-07	-2.07676e-07	-2.07676e-07	-2.07677e-07	-2.07678e-07	-2.07678e-07	-2.07678e-07	-2.07679e-07	-2.0768e-07	-2.07681e-07	-2.07682e-07	-2.07684e-07	-2.07684e-07	-2.07685e-07	-2.07687e-07	-2.07687e-07	-2.07686e-07	-2.07686e-07	-2.07686e-07	-2.07686e-07	-2.07685e-07	-2.07685e-07	-2.07685e-07	-2.07685e-07	-2.07685e-07	-2.07686e-07	-2.07687e-07	-2.07687e-07	-2.07688e-07	-2.0769e-07	-2.07692e-07	-2.07694e-07	-2.07696e-07	-2.07697e-07	-2.07699e-07	-2.077e-07	-2.07702e-07	-2.07703e-07	-2.07704e-07	-2.07705e-07
-2.07683e-07	-2.07683e-07	-2.07683e-07	-2.07682e-07	-2.07682e-07	-2.07681e-07	-2.0768e-07	-2.07679e-07	-2.07679e-07	-2.07678e-07	-2.07678e-07	-2.07678e-07	-2.07677e-07	-2.07677e-07	-2.07676e-07	-2.07676e-07	-2.07676e-07	-2.07676e-07	-2.07676e-07	-2.07678e-07	-2.07678e-07	-2.07679e-07	-2.07681e-07	-2.07683e-07	-2.07684e-07	-2.07685e-07	-2.07685e-07	-2.07686e-07	-2.07685e-07	-2.07685e-07	-2.07685e-07	-2.07685e-07	-2.07685e-07	-2.07686e-07	-2.07687e-07	-2.07688e-07	-2.07689e-07	-2.07691e-07	-2.07692e-07	-2.07694e-07	-2.07696e-07	-2.07698e-07	-2.077e-07	-2.07702e-07	-2.07703e-07	-2.07705e-07	-2.07706e-07	-2.07707e-07	-2.07708e-07	-2.07709e-07
-2.07677e-07	-2.07678e-07	-2.07679e-07	-2.0768e-07	-2.0768e-07	-2.0768e-07	-2.07681e-07	-2.07681e-07	-2.07682e-07	-2.07682e-07	-2.07682e-07	-2.07683e-07	-2.07683e-07	-2.07683e-07	-2.07683e-07	-2.07683e-07	-2.07684e-07	-2.07685e-07	-2.07685e-07	-2.07686e-07	-2.07687e-07	-2.07688e-07	-2.07689e-07	-2.0769e-07	-2.0769e-07	-2.0769e-07	-2.07689e-07	-2.07689e-07	-2.07688e-07	-2.07687e-07	-2.07686e-07	-2.07685e-07	-2.07684e-07	-2.07683e-07	-2.07683e-07	-2.07684e-07	-2.07684e-07	-2.07685e-07	-2.07686e-07	-2.07687e-07	-2.0769e-07	-2.07692e-07	-2.07694e-07	-2.07696e-07	-2.07698e-07	-2.07701e-07	-2.07702e-07	-2.07705e-07	-2.07707e-07	-2.07709e-07
-2.07674e-07	-2.07676e-07	-2.07677e-07	-2.07676e-07	-2.07676e-07	-2.07677e-07	-2.07677e-07	-2.07678e-07	-2.07677e-07	-2.07677e-07	-2.07678e-07	-2.07678e-07	-2.07679e-07	-2.07679e-07	-2.0768e-07	-2.0768e-07	-2.07681e-07	-2.07682e-07	-2.07682e-07	-2.07684e-07	-2.07685e-07	-2.07687e-07	-2.07688e-07	-2.07689e-07	-2.0769e-07	-2.0769e-07	-2.07691e-07	-2.0769e-07	-2.07689e-07	-2.07688e-07	-2.07687e-07	-2.07685e-07	-2.07684e-07	-2.07683e-07	-2.07682e-07	-2.07681e-07	-2.0768e-07	-2.07681e-07	-2.07682e-07	-2.07683e-07	-2.07685e-07	-2.07686e-07	-2.07688e-07	-2.07691e-07	-2.07693e-07	-2.07695e-07	-2.07697e-07	-2.07699e-07	-2.07702e-07	-2.07704e-07
-2.07675e-07	-2.07675e-07	-2.07675e-07	-2.07675e-07	-2.07674e-07	-2.07674e-07	-2.07674e-07	-2.07674e-07	-2.07674e-07	-2.07675e-07	-2.07674e-07	-2.07675e-07	-2.07676e-07	-2.07677e-07	-2.07678e-07	-2.07679e-07	-2.07681e-07	-2.07683e-07	-2.07685e-07	-2.07687e-07	-2.07689e-07	-2.07692e-07	-2.07694e-07	-2.07696e-07	-2.07698e-07	-2.07699e-07	-2.07699e-07	-2.07699e-07	-2.07699e-07	-2.07697e-07	-2.07695e-07	-2.07694e-07	-2.07693e-07	-2.07691e-07	-2.07689e-07	-2.07688e-07	-2.07687e-07	-2.07686e-07	-2.07685e-07	-2.07685e-07	-2.07685e-07	-2.07686e-07	-2.07687e-07	-2.07689e-07	-2.0769e-07	-2.07692e-07	-2.07694e-07	-2.07697e-07	-2.07699e-07	-2.07702e-07
-2.07682e-07	-2.07683e-07	-2.07684e-07	-2.07683e-07	-2.07682e-07	-2.07681e-07	-2.07679e-07	-2.07678e-07	-2.07677e-07	-2.07675e-07	-2.07674e-07	-2.07673e-07	-2.07672e-07	-2.07672e-07	-2.07672e-07	-2.07672e-07	-2.07673e-07	-2.07674e-07	-2.07677e-07	-2.07678e-07	-2.0768e-07	-2.07683e-07	-2.07685e-07	-2.07687e-07	-2.07689e-07	-2.07692e-07	-2.07694e-07	-2.07694e-07	-2.07695e-07	-2.07695e-07	-2.07696e-07	-2.07695e-07	-2.07693e-07	-2.07693e-07	-2.07692e-07	-2.07691e-07	-2.0769e-07	-2.0769e-07	-2.07691e-07	-2.07691e-07	-2.07691e-07	-2.07691e-07	-2.07693e-07	-2.07694e-07	-2.07695e-07	-2.07697e-07	-2.07698e-07	-2.077e-07	-2.07702e-07	-2.07704e-07
-2.07684e-07	-2.07684e-07	-2.07684e-07	-2.07682e-07	-2.07681e-07	-2.0768e-07	-2.07679e-07	-2.07677e-07	-2.07675e-07	-2.07674e-07	-2.07673e-07	-2.07672e-07	-2.07671e-07	-2.07671e-07	-2.07671e-07	-2.07672e-07	-2.07672e-07	-2.07673e-07	-2.07675e-07	-2.07678e-07	-2.07681e-07	-2.07683e-07	-2.07686e-07	-2.07688e-07	-2.07691e-07	-2.07693e-07	-2.07695e-07	-2.07696e-07	-2.07697e-07	-2.07698e-07	-2.07698e-07	-2.07697e-07	-2.07696e-07	-2.07696e-07	-2.07695e-07	-2.07694e-07	-2.07694e-07	-2.07693e-07	-2.07693e-07	-2.07693e-07	-2.07693e-07	-2.07693e-07	-2.07694e-07	-2.07695e-07	-2.07696e-07	-2.07698e-07	-2.077e-07	-2.07702e-07	-2.07703e-07	-2.07705e-07
-2.07685e-07	-2.07686e-07	-2.07687e-07	-2.07686e-07	-2.07686e-07	-2.07686e-07	-2.07685e-07	-2.07683e-07	-2.07682e-07	-2.0768e-07	-2.07678e-07	-2.07676e-07	-2.07675e-07	-2.07675e-07	-2.07674e-07	-2.07674e-07	-2.07674e-07	-2.07675e-07	-2.07676e-07	-2.07678e-07	-2.07679e-07	-2.07681e-07	-2.07683e-07	-2.07685e-07	-2.07687e-07	-2.07689e-07	-2.0769e-07	-2.07692e-07	-2.07693e-07	-2.07692e-07	-2.07692e-07	-2.07691e-07	-2.07691e-07	-2.07691e-07	-2.0769e-07	-2.07689e-07	-2.07688e-07	-2.07688e-07	-2.07688e-07	-2.07688e-07	-2.07689e-07	-2.0769e-07	-2.07692e-07	-2.07694e-07	-2.07696e-07	-2.07699e-07	-2.07701e-07	-2.07703e-07	-2.07705e-07	-2.07707e-07
-2.07683e-07	-2.07684e-07	-2.07685e-07	-2.07685e-07	-2.07685e-07	-2.07684e-07	-2.07683e-07	-2.07682e-07	-2.0768e-07	-2.07679e-07	-2.07678e-07	-2.07677e-07	-2.07677e-07	-2.07676e-07	-2.07676e-07	-2.07676e-07	-2.07677e-07	-2.07678e-07	-2.07679e-07	-2.0768e-07	-2.07682e-07	-2.07685e-07	-2.07687e-07	-2.07688e-07	-2.0769e-07	-2.07691e-07	-2.07693e-07	-2.07694e-07	-2.07694e-07	-2.07694e-07	-2.07694e-07	-2.07693e-07	-2.07692e-07	-2.07691e-07	-2.0769e-07	-2.07689e-07	-2.07689e-07	-2.07688e-07	-2.07687e-07	-2.07688e-07	-2.07689e-07	-2.0769e-07	-2.07691e-07	-2.07693e-07	-2.07695e-07	-2.07698e-07	-2.077e-07	-2.07703e-07	-2.07705e-07	-2.07708e-07
-2.07677e-07	-2.07678e-07	-2.07679e-07	-2.07678e-07	-2.07679e-07	-2.07679e-07	-2.07678e-07	-2.07677e-07	-2.07676e-07	-2.07676e-07	-2.07676e-07	-2.07676e-07	-2.07676e-07	-2.07677e-07	-2.07677e-07	-2.07679e-07	-2.0768e-07	-2.07682e-07	-2.07684e-07	-2.07685e-07	-2.07688e-07	-2.07689e-07	-2.07691e-07	-2.07693e-07	-2.07694e-07	-2.07696e-07	-2.07696e-07	-2.07697e-07	-2.07697e-07	-2.07697e-07	-2.07697e-07	-2.07695e-07	-2.07694e-07	-2.07692e-07	-2.07689e-07	-2.07688e-07	-2.07686e-07	-2.07685e-07	-2.07684e-07	-2.07684e-07	-2.07683e-07	-2.07684e-07	-2.07685e-07	-2.07687e-07	-2.07689e-07	-2.07692e-07	-2.07695e-07	-2.07698e-07	-2.07701e-07	-2.07704e-07
-2.07681e-07	-2.07681e-07	-2.07681e-07	-2.07681e-07	-2.0768e-07	-2.07679e-07	-2.07677e-07	-2.07674e-07	-2.07673e-07	-2.07672e-07	-2.0767e-07	-2.07669e-07	-2.07669e-07	-2.07669e-07	-2.07669e-07	-2.0767e-07	-2.07671e-07	-2.07673e-07	-2.07675e-07	-2.07677e-07	-2.0768e-07	-2.07682e-07	-2.07685e-07	-2.07688e-07	-2.0769e-07	-2.07693e-07	-2.07694e-07	-2.07696e-07	-2.07697e-07	-2.07699e-07	-2.077e-07	-2.07699e-07	-2.07699e-07	-2.07698e-07	-2.07696e-07	-2.07694e-07	-2.07692e-07	-2.07691e-07	-2.07689e-07	-2.07688e-07	-2.07688e-07	-2.07688e-07	-2.07689e-07	-2.0769e-07	-2.07691e-07	-2.07694e-07	-2.07696e-07	-2.07697e-07	-2.07699e-07	-2.07701e-07
-2.07678e-07	-2.07679e-07	-2.07679e-07	-2.07679e-07	-2.07678e-07	-2.07677e-07	-2.07675e-07	-2.07674e-07	-2.07672e-07	-2.07671e-07	-2.0767e-07	-2.07669e-07	-2.07669e-07	-2.07669e-07	-2.07669e-07	-2.0767e-07	-2.07671e-07	-2.07673e-07	-2.07675e-07	-2.07677e-07	-2.07679e-07	-2.07681e-07	-2.07684e-07	-2.07686e-07	-2.07688e-07	-2.0769e-07	-2.07692e-07	-2.07693e-07	-2.07693e-07	-2.07694e-07	-2.07694e-07	-2.07695e-07	-2.07694e-07	-2.07694e-07	-2.07693e-07	-2.07691e-07	-2.0769e-07	-2.07689e-07	-2.07688e-07	-2.07688e-07	-2.07688e-07	-2.07689e-07	-2.0769e-07	-2.07691e-07	-2.07694e-07	-2.07696e-07	-2.07699e-07	-2.07701e-07	-2.07702e-07	-2.07705e-07
-2.07684e-07	-2.07685e-07	-2.07685e-07	-2.07685e-07	-2.07684e-07	-2.07684e-07	-2.07683e-07	-2.07681e-07	-2.07679e-07	-2.07677e-07	-2.07675e-07	-2.07674e-07	-2.07672e-07	-2.07671e-07	-2.07672e-07	-2.07673e-07	-2.07673e-07	-2.07674e-07	-2.07675e-07	-2.07676e-07	-2.07678e-07	-2.0768e-07	-2.07681e-07	-2.07683e-07	-2.07684e-07	-2.07686e-07	-2.07688e-07	-2.0769e-07	-2.07691e-07	-2.07692e-07	-2.07694e-07	-2.07694e-07	-2.07694e-07	-2.07694e-07	-2.07693e-07	-2.07692e-07	-2.07691e-07	-2.07691e-07	-2.07691e-07	-2.07691e-07	-2.07691e-07	-2.07691e-07	-2.07693e-07	-2.07695e-07	-2.07697e-07	-2.07699e-07	-2.07701e-07	-2.07703e-07	-2.07705e-07	-2.07707e-07
-2.07681e-07	-2.07682e-07	-2.07682e-07	-2.07683e-07	-2.07682e-07	-2.07682e-07	-2.07681e-07	-2.0768e-07	-2.07679e-07	-2.07678e-07	-2.07677e-07	-2.07676e-07	-2.07676e-07	-2.07676e-07	-2.07676e-07	-2.07676e-07	-2.07677e-07	-2.07678e-07	-2.0768e-07	-2.07682e-07	-2.07683e-07	-2.07685e-07	-2.07687e-07	-2.07688e-07	-2.07689e-07	-2.07691e-07	-2.07692e-07	-2.07693e-07	-2.07694e-07	-2.07695e-07	-2.07696e-07	-2.07696e-07	-2.07695e-07	-2.07694e-07	-2.07693e-07	-2.07693e-07	-2.07692e-07	-2.07691e-07	-2.0769e-07	-2.0769e-07	-2.0769e-07	-2.07691e-07	-2.07691e-07	-2.07693e-07	-2.07695e-07	-2.07697e-07	-2.077e-07	-2.07702e-07	-2.07703e-07	-2.07706e-07
-2.07679e-07	-2.07679e-07	-2.0768e-07	-2.07681e-07	-2.07681e-07	-2.07681e-07	-2.07681e-07	-2.0768e-07	-2.0768e-07	-2.07679e-07	-2.07679e-07	-2.07679e-07	-2.07679e-07	-2.07679e-07	-2.0768e-07	-2.07681e-07	-2.07682e-07	-2.07683e-07	-2.07683e-07	-2.07685e-07	-2.07686e-07	-2.07687e-07	-2.07688e-07	-2.07689e-07	-2.07689e-07	-2.0769e-07	-2.07691e-07	-2.07692e-07	-2.07692e-07	-2.07692e-07	-2.07692e-07	-2.07693e-07	-2.07692e-07	-2.07692e-07	-2.07691e-07	-2.07691e-07	-2.0769e-07	-2.07688e-07	-2.07688e-07	-2.07688e-07	-2.07689e-07	-2.0769e-07	-2.07691e-07	-2.07693e-07	-2.07695e-07	-2.07698e-07	-2.07701e-07	-2.07704e-07	-2.07706e-07	-2.07709e-07
-2.07675e-07	-2.07675e-07	-2.07675e-07	-2.07675e-07	-2.07674e-07	-2.07674e-07	-2.07674e-07	-2.07674e-07	-2.07674e-07	-2.07674e-07	-2.07674e-07	-2.07674e-07	-2.07675e-07	-2.07676e-07	-2.07677e-07	-2.07679e-07	-2.07681e-07	-2.07683e-07	-2.07685e-07	-2.07687e-07	-2.07688e-07	-2.07691e-07	-2.07692e-07	-2.07693e-07	-2.07695e-07	-2.07696e-07	-2.07697e-07	-2.07698e-07	-2.07699e-07	-2.07699e-07	-2.077e-07	-2.07699e-07	-2.07699e-07	-2.07697e-07	-2.07696e-07	-2.07694e-07	-2.07693e-07	-2.07691e-07	-2.0769e-07	-2.07689e-07	-2.07688e-07	-2.07688e-07	-2.07689e-07	-2.0769e-07	-2.07692e-07	-2.07694e-07	-2.07695e-07	-2.07697e-07	-2.077e-07	-2.07702e-07
-2.07681e-07	-2.0768e-07	-2.07679e-07	-2.07679e-07	-2.0768e-07	-2.07679e-07	-2.07678e-07	-2.07677e-07	-2.07676e-07	-2.07675e-07	-2.07675e-07	-2.07675e-07	-2.07675e-07	-2.07675e-07	-2.07677e-07	-2.07678e-07	-2.07679e-07	-2.07681e-07	-2.07683e-07	-2.07685e-07	-2.07687e-07	-2.07688e-07	-2.07689e-07	-2.0769e-07	-2.07692e-07	-2.07693e-07	-2.07694e-07	-2.07695e-07	-2.07697e-07	-2.07698e-07	-2.07698e-07	-2.07698e-07	-2.07698e-07	-2.07697e-07	-2.07697e-07	-2.07695e-07	-2.07694e-07	-2.07693e-07	-2.07693e-07	-2.07692e-07	-2.07692e-07	-2.07693e-07	-2.07694e-07	-2.07695e-07	-2.07696e-07	-2.07698e-07	-2.077e-07	-2.07702e-07	-2.07703e-07	-2.07705e-07
-2.07684e-07	-2.07683e-07	-2.07683e-07	-2.07682e-07	-2.07681e-07	-2.07681e-07	-2.0768e-07	-2.07679e-07	-2.07677e-07	-2.07676e-07	-2.07675e-07	-2.07674e-07	-2.07675e-07	-2.07675e-07	-2.07675e-07	-2.07676e-07	-2.07677e-07	-2.07678e-07	-2.0768e-07	-2.07682e-07	-2.07684e-07	-2.07685e-07	-2.07687e-07	-2.07689e-07	-2.0769e-07	-2.07692e-07	-2.07693e-07	-2.07695e-07	-2.07696e-07	-2.07698e-07	-2.077e-07	-2.07701e-07	-2.07702e-07	-2.07702e-07	-2.07702e-07	-2.07702e-07	-2.07702e-07	-2.07701e-07	-2.077e-07	-2.077e-07	-2.07701e-07	-2.07701e-07	-2.07701e-07	-2.07702e-07	-2.07703e-07	-2.07705e-07	-2.07706e-07	-2.07707e-07	-2.07708e-07	-2.07709e-07
-2.07687e-07	-2.07687e-07	-2.07688e-07	-2.07687e-07	-2.07687e-07	-2.07687e-07	-2.07687e-07	-2.07686e-07	-2.07685e-07	-2.07685e-07	-2.07684e-07	-2.07684e-07	-2.07683e-07	-2.07683e-07	-2.07684e-07	-2.07685e-07	-2.07685e-07	-2.07686e-07	-2.07687e-07	-2.07688e-07	-2.07688e-07	-2.07689e-07	-2.07689e-07	-2.0769e-07	-2.0769e-07	-2.07691e-07	-2.07692e-07	-2.07693e-07	-2.07694e-07	-2.07695e-07	-2.07697e-07	-2.07697e-07	-2.07698e-07	-2.07699e-07	-2.07699e-07	-2.07699e-07	-2.07698e-07	-2.07698e-07	-2.07698e-07	-2.07699e-07	-2.07699e-07	-2.077e-07	-2.07702e-07	-2.07703e-07	-2.07705e-07	-2.07707e-07	-2.07709e-07	-2.07711e-07	-2.07713e-07	-2.07714e-07
-2.07685e-07	-2.07686e-07	-2.07686e-07	-2.07686e-07	-2.07686e-07	-2.07686e-07	-2.07686e-07	-2.07686e-07	-2.07685e-07	-2.07686e-07	-2.07685e-07	-2.07685e-07	-2.07685e-07	-2.07686e-07	-2.07686e-07	-2.07687e-07	-2.07687e-07	-2.07688e-07	-2.07689e-07	-2.07689e-07	-2.0769e-07	-2.0769e-07	-2.07691e-07	-2.07691e-07	-2.07691e-07	-2.07692e-07	-2.07693e-07	-2.07694e-07	-2.07694e-07	-2.07695e-07	-2.07695e-07	-2.07697e-07	-2.07697e-07	-2.07697e-07	-2.07697e-07	-2.07696e-07	-2.07697e-07	-2.07696e-07	-2.07697e-07	-2.07697e-07	-2.07697e-07	-2.07699e-07	-2.077e-07	-2.07702e-07	-2.07704e-07	-2.07706e-07	-2.07708e-07	-2.0771e-07	-2.07711e-07	-2.07712e-07
-2.07683e-07	-2.07684e-07	-2.07684e-07	-2.07685e-07	-2.07686e-07	-2.07686e-07	-2.07687e-07	-2.07688e-07	-2.07688e-07	-2.07689e-07	-2.0769e-07	-2.0769e-07	-2.07691e-07	-2.07693e-07	-2.07693e-07	-2.07694e-07	-2.07694e-07	-2.07696e-07	-2.07697e-07	-2.07697e-07	-2.07698e-07	-2.07698e-07	-2.07699e-07	-2.077e-07	-2.07699e-07	-2.077e-07	-2.077e-07	-2.077e-07	-2.07701e-07	-2.07701e-07	-2.07701e-07	-2.07701e-07	-2.07702e-07	-2.07701e-07	-2.077e-07	-2.077e-07	-2.077e-07	-2.07699e-07	-2.07698e-07	-2.07699e-07	-2.07699e-07	-2.077e-07	-2.07701e-07	-2.07702e-07	-2.07704e-07	-2.07706e-07	-2.07708e-07	-2.07711e-07	-2.07712e-07	-2.07714e-07
-2.07689e-07	-2.07688e-07	-2.07688e-07	-2.07688e-07	-2.07689e-07	-2.07689e-07	-2.07689e-07	-2.07689e-07	-2.07689e-07	-2.07689e-07	-2.07688e-07	-2.07688e-07	-2.07689e-07	-2.0769e-07	-2.07691e-07	-2.07692e-07	-2.07693e-07	-2.07694e-07	-2.07696e-07	-2.07696e-07	-2.07697e-07	-2.07698e-07	-2.07699e-07	-2.07699e-07	-2.077e-07	-2.077e-07	-2.07701e-07	-2.07702e-07	-2.07703e-07	-2.07703e-07	-2.07705e-07	-2.07705e-07	-2.07705e-07	-2.07706e-07	-2.07705e-07	-2.07705e-07	-2.07704e-07	-2.07704e-07	-2.07703e-07	-2.07703e-07	-2.07703e-07	-2.07704e-07	-2.07704e-07	-2.07705e-07	-2.07706e-07	-2.07707e-07	-2.07708e-07	-2.0771e-07	-2.07711e-07	-2.07712e-07
-2.07691e-07	-2.07691e-07	-2.0769e-07	-2.0769e-07	-2.07689e-07	-2.07689e-07	-2.07689e-07	-2.07688e-07	-2.07689e-07	-2.07688e-07	-2.07688e-07	-2.07688e-07	-2.07689e-07	-2.0769e-07	-2.0769e-07	-2.07692e-07	-2.07693e-07	-2.07695e-07	-2.07696e-07	-2.07697e-07	-2.07699e-07	-2.07701e-07	-2.07702e-07	-2.07703e-07	-2.07704e-07	-2.07706e-07	-2.07707e-07	-2.07708e-07	-2.07709e-07	-2.07709e-07	-2.07711e-07	-2.07711e-07	-2.07712e-07	-2.07711e-07	-2.07711e-07	-2.07711e-07	-2.0771e-07	-2.0771e-07	-2.07709e-07	-2.07709e-07	-2.07708e-07	-2.07708e-07	-2.07709e-07	-2.0771e-07	-2.0771e-07	-2.07711e-07	-2.07711e-07	-2.07712e-07	-2.07713e-07	-2.07714e-07
-2.07701e-07	-2.07701e-07	-2.07701e-07	-2.077e-07	-2.077e-07	-2.077e-07	-2.07699e-07	-2.07698e-07	-2.07698e-07	-2.07697e-07	-2.07697e-07	-2.07696e-07	-2.07696e-07	-2.07695e-07	-2.07695e-07	-2.07695e-07	-2.07696e-07	-2.07696e-07	-2.07696e-07	-2.07696e-07	-2.07697e-07	-2.07697e-07	-2.07698e-07	-2.07698e-07	-2.07699e-07	-2.077e-07	-2.07701e-07	-2.07702e-07	-2.07704e-07	-2.07706e-07	-2.07707e-07	-2.07708e-07	-2.0771e-07	-2.0771e-07	-2.07711e-07	-2.07712e-07	-2.07712e-07	-2.07713e-07	-2.07714e-07	-2.07714e-07	-2.07714e-07	-2.07715e-07	-2.07716e-07	-2.07716e-07	-2.07717e-07	-2.07718e-07	-2.07719e-07	-2.07719e-07	-2.0772e-07	-2.0772e-07
-2.07701e-07	-2.07701e-07	-2.07701e-07	-2.07701e-07	-2.07701e-07	-2.07701e-07	-2.07701e-07	-2.07701e-07	-2.07701e-07	-2.077e-07	-2.077e-07	-2.077e-07	-2.077e-07	-2.077e-07	-2.07701e-07	-2.07701e-07	-2.07701e-07	-2.07701e-07	-2.07701e-07	-2.07701e-07	-2.07702e-07	-2.07702e-07	-2.07702e-07	-2.07702e-07	-2.07702e-07	-2.07703e-07	-2.07704e-07	-2.07705e-07	-2.07706e-07	-2.07707e-07	-2.07707e-07	-2.07709e-07	-2.0771e-07	-2.07711e-07	-2.07711e-07	-2.07712e-07	-2.07712e-07	-2.07713e-07	-2.07713e-07	-2.07714e-07	-2.07715e-07	-2.07716e-07	-2.07716e-07	-2.07717e-07	-2.07718e-07	-2.07718e-07	-2.07719e-07	-2.0772e-07	-2.0772e-07	-2.07721e-07
-2.07698e-07	-2.07699e-07	-2.07699e-07	-2.07699e-07	-2.077e-07	-2.07701e-07	-2.07702e-07	-2.07703e-07	-2.07703e-07	-2.07704e-07	-2.07704e-07	-2.07705e-07	-2.07706e-07	-2.07706e-07	-2.07706e-07	-2.07707e-07	-2.07708e-07	-2.07708e-07	-2.07708e-07	-2.07709e-07	-2.07709e-07	-2.07709e-07	-2.07709e-07	-2.07708e-07	-2.07709e-07	-2.07708e-07	-2.07707e-07	-2.07707e-07	-2.07707e-07	-2.07707e-07	-2.07707e-07	-2.07707e-07	-2.07707e-07	-2.07707e-07	-2.07708e-07	-2.07708e-07	-2.07708e-07	-2.07708e-07	-2.07708e-07	-2.07709e-07	-2.07709e-07	-2.07711e-07	-2.07711e-07	-2.07713e-07	-2.07714e-07	-2.07715e-07	-2.07716e-07	-2.07717e-07	-2.07719e-07	-2.0772e-07
-2.077e-07	-2.07701e-07	-2.077e-07	-2.077e-07	-2.07699e-07	-2.077e-07	-2.07701e-07	-2.07701e-07	-2.07701e-07	-2.07701e-07	-2.07703e-07	-2.07703e-07	-2.07704e-07	-2.07704e-07	-2.07705e-07	-2.07707e-07	-2.07708e-07	-2.07709e-07	-2.07709e-07	-2.0771e-07	-2.07711e-07	-2.07711e-07	-2.07712e-07	-2.07712e-07	-2.07713e-07	-2.07713e-07	-2.07713e-07	-2.07714e-07	-2.07714e-07	-2.07715e-07	-2.07715e-07	-2.07715e-07	-2.07716e-07	-2.07716e-07	-2.07716e-07	-2.07716e-07	-2.07716e-07	-2.07716e-07	-2.07716e-07	-2.07715e-07	-2.07715e-07	-2.07715e-07	-2.07716e-07	-2.07716e-07	-2.07716e-07	-2.07716e-07	-2.07717e-07	-2.07717e-07	-2.07717e-07	-2.07717e-07
-2.077e-07	-2.077e-07	-2.077e-07	-2.077e-07	-2.077e-07	-2.077e-07	-2.077e-07	-2.07701e-07	-2.07702e-07	-2.07703e-07	-2.07703e-07	-2.07704e-07	-2.07704e-07	-2.07706e-07	-2.07707e-07	-2.07707e-07	-2.07708e-07	-2.07709e-07	-2.0771e-07	-2.0771e-07	-2.07711e-07	-2.07712e-07	-2.07711e-07	-2.07712e-07	-2.07712e-07	-2.07713e-07	-2.07713e-07	-2.07714e-07	-2.07714e-07	-2.07715e-07	-2.07715e-07	-2.07715e-07	-2.07715e-07	-2.07715e-07	-2.07715e-07	-2.07715e-07	-2.07716e-07	-2.07716e-07	-2.07715e-07	-2.07715e-07	-2.07715e-07	-2.07715e-07	-2.07715e-07	-2.07715e-07	-2.07715e-07	-2.07715e-07	-2.07715e-07	-2.07715e-07	-2.07715e-07	-2.07715e-07
-2.07705e-07	-2.07705e-07	-2.07705e-07	-2.07704e-07	-2.07703e-07	-2.07702e-07	-2.07702e-07	-2.07701e-07	-2.077e-07	-2.077e-07	-2.077e-07	-2.07701e-07	-2.07701e-07	-2.077e-07	-2.077e-07	-2.07701e-07	-2.07701e-07	-2.07702e-07	-2.07702e-07	-2.07702e-07	-2.07703e-07	-2.07703e-07	-2.07704e-07	-2.07705e-07	-2.07706e-07	-2.07707e-07	-2.07709e-07	-2.0771e-07	-2.07711e-07	-2.07713e-07	-2.07715e-07	-2.07715e-07	-2.07716e-07	-2.07718e-07	-2.07719e-07	-2.0772e-07	-2.0772e-07	-2.07721e-07	-2.07721e-07	-2.07722e-07	-2.07722e-07	-2.07721e-07	-2.07721e-07	-2.07721e-07	-2.0772e-07	-2.0772e-07	-2.07719e-07	-2.07718e-07	-2.07717e-07	-2.07716e-07
-2.07704e-07	-2.07703e-07	-2.07703e-07	-2.07703e-07	-2.07703e-07	-2.07703e-07	-2.07703e-07	-2.07703e-07	-2.07703e-07	-2.07703e-07	-2.07703e-07	-2.07704e-07	-2.07705e-07	-2.07704e-07	-2.07704e-07	-2.07705e-07	-2.07705e-07	-2.07705e-07	-2.07705e-07	-2.07705e-07	-2.07705e-07	-2.07706e-07	-2.07706e-07	-2.07707e-07	-2.07707e-07	-2.07707e-07	-2.07708e-07	-2.07708e-07	-2.07708e-07	-2.07709e-07	-2.0771e-07	-2.07711e-07	-2.07712e-07	-2.07713e-07	-2.07714e-07	-2.07715e-07	-2.07716e-07	-2.07717e-07	-2.07718e-07	-2.07718e-07	-2.07718e-07	-2.07719e-07	-2.07719e-07	-2.07719e-07	-2.07718e-07	-2.07717e-07	-2.07717e-07	-2.07716e-07	-2.07715e-07	-2.07714e-07
-2.07704e-07	-2.07704e-07	-2.07704e-07	-2.07704e-07	-2.07706e-07	-2.07706e-07	-2.07706e-07	-2.07706e-07	-2.07707e-07	-2.07708e-07	-2.07708e-07	-2.07708e-07	-2.07708e-07	-2.07709e-07	-2.07708e-07	-2.07707e-07	-2.07707e-07	-2.07707e-07	-2.07707e-07	-2.07706e-07	-2.07705e-07	-2.07705e-07	-2.07704e-07	-2.07704e-07	-2.07703e-07	-2.07703e-07	-2.07703e-07	-2.07703e-07	-2.07703e-07	-2.07703e-07	-2.07704e-07	-2.07705e-07	-2.07705e-07	-2.07706e-07	-2.07707e-07	-2.07709e-07	-2.0771e-07	-2.07712e-07	-2.07713e-07	-2.07714e-07	-2.07715e-07	-2.07715e-07	-2.07717e-07	-2.07717e-07	-2.07717e-07	-2.07718e-07	-2.07717e-07	-2.07717e-07	-2.07717e-07	-2.07717e-07
-2.07696e-07	-2.07696e-07	-2.07696e-07	-2.07697e-07	-2.07697e-07	-2.07698e-07	-2.07698e-07	-2.07699e-07	-2.07701e-07	-2.07702e-07	-2.07703e-07	-2.07704e-07	-2.07705e-07	-2.07705e-07	-2.07706e-07	-2.07707e-07	-2.07707e-07	-2.07707e-07	-2.07707e-07	-2.07707e-07	-2.07708e-07	-2.07707e-07	-2.07707e-07	-2.07707e-07	-2.07707e-07	-2.07707e-07	-2.07707e-07	-2.07707e-07	-2.07706e-07	-2.07706e-07	-2.07706e-07	-2.07706e-07	-2.07706e-07	-2.07706e-07	-2.07707e-07	-2.07707e-07	-2.07707e-07	-2.07708e-07	-2.07709e-07	-2.07709e-07	-2.07709e-07	-2.0771e-07	-2.0771e-07	-2.0771e-07	-2.0771e-07	-2.07709e-07	-2.07709e-07	-2.07709e-07	-2.07709e-07	-2.0771e-07
-2.07693e-07	-2.07694e-07	-2.07694e-07	-2.07694e-07	-2.07694e-07	-2.07696e-07	-2.07696e-07	-2.07697e-07	-2.07698e-07	-2.07699e-07	-2.077e-07	-2.077e-07	-2.07701e-07	-2.07702e-07	-2.07703e-07	-2.07704e-07	-2.07704e-07	-2.07704e-07	-2.07704e-07	-2.07704e-07	-2.07705e-07	-2.07705e-07	-2.07704e-07	-2.07704e-07	-2.07704e-07	-2.07704e-07	-2.07703e-07	-2.07703e-07	-2.07703e-07	-2.07702e-07	-2.07702e-07	-2.07702e-07	-2.07703e-07	-2.07703e-07	-2.07703e-07	-2.07704e-07	-2.07704e-07	-2.07704e-07	-2.07705e-07	-2.07706e-07	-2.07706e-07	-2.07706e-07	-2.07706e-07	-2.07706e-07	-2.07706e-07	-2.07705e-07	-2.07706e-07	-2.07706e-07	-2.07705e-07	-2.07705e-07
-2.07693e-07	-2.07692e-07	-2.07692e-07	-2.07691e-07	-2.0769e-07	-2.07689e-07	-2.07689e-07	-2.0769e-07	-2.0769e-07	-2.07691e-07	-2.07691e-07	-2.07692e-07	-2.07693e-07	-2.07694e-07	-2.07694e-07	-2.07694e-07	-2.07695e-07	-2.07696e-07	-2.07696e-07	-2.07696e-07	-2.07697e-07	-2.07699e-07	-2.07699e-07	-2.077e-07	-2.07701e-07	-2.07701e-07	-2.07702e-07	-2.07703e-07	-2.07703e-07	-2.07704e-07	-2.07704e-07	-2.07705e-07	-2.07705e-07	-2.07706e-07	-2.07706e-07	-2.07707e-07	-2.07708e-07	-2.07708e-07	-2.07709e-07	-2.07708e-07	-2.07709e-07	-2.07707e-07	-2.07706e-07	-2.07706e-07	-2.07704e-07	-2.07703e-07	-2.07702e-07	-2.07702e-07	-2.07701e-07	-2.077e-07
-2.07695e-07	-2.07694e-07	-2.07694e-07	-2.07694e-07	-2.07694e-07	-2.07693e-07	-2.07693e-07	-2.07694e-07	-2.07694e-07	-2.07694e-07	-2.07694e-07	-2.07695e-07	-2.07695e-07	-2.07694e-07	-2.07694e-07	-2.07694e-07	-2.07694e-07	-2.07694e-07	-2.07694e-07	-2.07693e-07	-2.07693e-07	-2.07693e-07	-2.07693e-07	-2.07694e-07	-2.07695e-07	-2.07695e-07	-2.07695e-07	-2.07695e-07	-2.07696e-07	-2.07697e-07	-2.07698e-07	-2.07698e-07	-2.07698e-07	-2.077e-07	-2.07701e-07	-2.07702e-07	-2.07703e-07	-2.07704e-07	-2.07705e-07	-2.07706e-07	-2.07706e-07	-2.07705e-07	-2.07705e-07	-2.07705e-07	-2.07704e-07	-2.07702e-07	-2.07701e-07	-2.07701e-07	-2.077e-07	-2.077e-07
-2.07694e-07	-2.07694e-07	-2.07693e-07	-2.07693e-07	-2.07693e-07	-2.07693e-07	-2.07692e-07	-2.07691e-07	-2.07691e-07	-2.07691e-07	-2.07691e-07	-2.07691e-07	-2.07691e-07	-2.07691e-07	-2.0769e-07	-2.0769e-07	-2.07689e-07	-2.07689e-07	-2.07688e-07	-2.07688e-07	-2.07688e-07	-2.07688e-07	-2.07688e-07	-2.07689e-07	-2.07689e-07	-2.0769e-07	-2.0769e-07	-2.07691e-07	-2.07692e-07	-2.07692e-07	-2.07693e-07	-2.07693e-07	-2.07694e-07	-2.07696e-07	-2.07697e-07	-2.07699e-07	-2.077e-07	-2.07701e-07	-2.07702e-07	-2.07703e-07	-2.07704e-07	-2.07704e-07	-2.07704e-07	-2.07704e-07	-2.07703e-07	-2.07702e-07	-2.07701e-07	-2.07701e-07	-2.077e-07	-2.07699e-07
-2.07684e-07	-2.07685e-07	-2.07686e-07	-2.07687e-07	-2.07689e-07	-2.07689e-07	-2.0769e-07	-2.07691e-07	-2.07693e-07	-2.07694e-07	-2.07695e-07	-2.07695e-07	-2.07696e-07	-2.07697e-07	-2.07696e-07	-2.07696e-07	-2.07696e-07	-2.07695e-07	-2.07694e-07	-2.07693e-07	-2.07693e-07	-2.07693e-07	-2.07692e-07	-2.07691e-07	-2.0769e-07	-2.0769e-07	-2.07689e-07	-2.07688e-07	-2.07689e-07	-2.07688e-07	-2.07687e-07	-2.07687e-07	-2.07687e-07	-2.07688e-07	-2.07689e-07	-2.0769e-07	-2.07692e-07	-2.07693e-07	-2.07694e-07	-2.07695e-07	-2.07696e-07	-2.07696e-07	-2.07697e-07	-2.07697e-07	-2.07697e-07	-2.07697e-07	-2.07698e-07	-2.07698e-07	-2.07698e-07	-2.07698e-07
-2.07681e-07	-2.07681e-07	-2.07681e-07	-2.07682e-07	-2.07683e-07	-2.07683e-07	-2.07684e-07	-2.07685e-07	-2.07686e-07	-2.07687e-07	-2.07688e-07	-2.07689e-07	-2.0769e-07	-2.0769e-07	-2.0769e-07	-2.07691e-07	-2.07691e-07	-2.0769e-07	-2.07691e-07	-2.0769e-07	-2.07691e-07	-2.0769e-07	-2.0769e-07	-2.0769e-07	-2.0769e-07	-2.07689e-07	-2.07689e-07	-2.07689e-07	-2.07689e-07	-2.07689e-07	-2.07689e-07	-2.07688e-07	-2.07688e-07	-2.07688e-07	-2.07689e-07	-2.0769e-07	-2.0769e-07	-2.07692e-07	-2.07693e-07	-2.07693e-07	-2.07693e-07	-2.07693e-07	-2.07694e-07	-2.07693e-07	-2.07693e-07	-2.07693e-07	-2.07693e-07	-2.07692e-07	-2.07692e-07	-2.07692e-07
-2.07678e-07	-2.07678e-07	-2.07677e-07	-2.07677e-07	-2.07678e-07	-2.07678e-07	-2.07679e-07	-2.07681e-07	-2.07682e-07	-2.07684e-07	-2.07685e-07	-2.07686e-07	-2.07687e-07	-2.07687e-07	-2.07689e-07	-2.07688e-07	-2.07688e-07	-2.07689e-07	-2.0769e-07	-2.0769e-07	-2.0769e-07	-2.07691e-07	-2.07691e-07	-2.07692e-07	-2.07691e-07	-2.07691e-07	-2.07691e-07	-2.07691e-07	-2.0769e-07	-2.07689e-07	-2.07689e-07	-2.07689e-07	-2.07689e-07	-2.07689e-07	-2.07689e-07	-2.07689e-07	-2.0769e-07	-2.0769e-07	-2.0769e-07	-2.0769e-07	-2.0769e-07	-2.0769e-07	-2.07689e-07	-2.07688e-07	-2.07688e-07	-2.07688e-07	-2.07688e-07	-2.07687e-07	-2.07687e-07	-2.07687e-07
-2.07682e-07	-2.07681e-07	-2.07681e-07	-2.07681e-07	-2.0768e-07	-2.0768e-07	-2.07681e-07	-2.0768e-07	-2.07681e-07	-2.07682e-07	-2.07682e-07	-2.07682e-07	-2.07682e-07	-2.07683e-07	-2.07682e-07	-2.07682e-07	-2.07683e-07	-2.07683e-07	-2.07683e-07	-2.07683e-07	-2.07684e-07	-2.07684e-07	-2.07685e-07	-2.07685e-07	-2.07686e-07	-2.07687e-07	-2.07687e-07	-2.07687e-07	-2.07687e-07	-2.07688e-07	-2.07688e-07	-2.07688e-07	-2.0769e-07	-2.0769e-07	-2.07691e-07	-2.07692e-07	-2.07694e-07	-2.07694e-07	-2.07695e-07	-2.07695e-07	-2.07696e-07	-2.07696e-07	-2.07695e-07	-2.07694e-07	-2.07693e-07	-2.07692e-07	-2.0769e-07	-2.07689e-07	-2.07689e-07	-2.07688e-07
-2.07681e-07	-2.07681e-07	-2.07679e-07	-2.07678e-07	-2.07678e-07	-2.07678e-07	-2.07679e-07	-2.07679e-07	-2.0768e-07	-2.0768e-07	-2.07681e-07	-2.07681e-07	-2.07681e-07	-2.07682e-07	-2.07682e-07	-2.07682e-07	-2.07682e-07	-2.07681e-07	-2.07681e-07	-2.07681e-07	-2.07681e-07	-2.07682e-07	-2.07683e-07	-2.07683e-07	-2.07683e-07	-2.07683e-07	-2.07683e-07	-2.07684e-07	-2.07684e-07	-2.07684e-07	-2.07685e-07	-2.07685e-07	-2.07686e-07	-2.07687e-07	-2.07689e-07	-2.07689e-07	-2.0769e-07	-2.07692e-07	-2.07692e-07	-2.07693e-07	-2.07693e-07	-2.07693e-07	-2.07693e-07	-2.07691e-07	-2.0769e-07	-2.07689e-07	-2.07688e-07	-2.07688e-07	-2.07687e-07	-2.07686e-07
-2.07681e-07	-2.07681e-07	-2.07681e-07	-2.07681e-07	-2.07681e-07	-2.07681e-07	-2.07682e-07	-2.07683e-07	-2.07684e-07	-2.07684e-07	-2.07684e-07	-2.07685e-07	-2.07685e-07	-2.07684e-07	-2.07683e-07	-2.07683e-07	-2.07682e-07	-2.07682e-07	-2.07681e-07	-2.0768e-07	-2.0768e-07	-2.07679e-07	-2.07679e-07	-2.07678e-07	-2.07677e-07	-2.07678e-07	-2.07678e-07	-2.07678e-07	-2.07677e-07	-2.07677e-07	-2.07678e-07	-2.07679e-07	-2.07679e-07	-2.07681e-07	-2.07683e-07	-2.07685e-07	-2.07686e-07	-2.07688e-07	-2.07689e-07	-2.07691e-07	-2.07693e-07	-2.07694e-07	-2.07694e-07	-2.07694e-07	-2.07694e-07	-2.07695e-07	-2.07694e-07	-2.07694e-07	-2.07693e-07	-2.07694e-07
-2.07676e-07	-2.07676e-07	-2.07677e-07	-2.07677e-07	-2.07677e-07	-2.07678e-07	-2.07679e-07	-2.07681e-07	-2.07682e-07	-2.07683e-07	-2.07684e-07	-2.07685e-07	-2.07685e-07	-2.07686e-07	-2.07686e-07	-2.07686e-07	-2.07686e-07	-2.07685e-07	-2.07685e-07	-2.07685e-07	-2.07684e-07	-2.07684e-07	-2.07684e-07	-2.07684e-07	-2.07684e-07	-2.07683e-07	-2.07683e-07	-2.07682e-07	-2.07682e-07	-2.07681e-07	-2.07681e-07	-2.07681e-07	-2.07681e-07	-2.07682e-07	-2.07682e-07	-2.07683e-07	-2.07685e-07	-2.07686e-07	-2.07687e-07	-2.07688e-07	-2.07689e-07	-2.07689e-07	-2.07688e-07	-2.07688e-07	-2.07688e-07	-2.07688e-07	-2.07688e-07	-2.07688e-07	-2.07688e-07	-2.07688e-07
-2.07676e-07	-2.07677e-07	-2.07677e-07	-2.07678e-07	-2.07678e-07	-2.07679e-07	-2.07681e-07	-2.07683e-07	-2.07684e-07	-2.07685e-07	-2.07686e-07	-2.07687e-07	-2.07688e-07	-2.07688e-07	-2.07688e-07	-2.07688e-07	-2.07688e-07	-2.07687e-07	-2.07687e-07	-2.07685e-07	-2.07685e-07	-2.07685e-07	-2.07684e-07	-2.07684e-07	-2.07683e-07	-2.07682e-07	-2.07681e-07	-2.0768e-07	-2.07679e-07	-2.07679e-07	-2.07678e-07	-2.07678e-07	-2.07678e-07	-2.0768e-07	-2.0768e-07	-2.07681e-07	-2.07682e-07	-2.07684e-07	-2.07685e-07	-2.07686e-07	-2.07688e-07	-2.07688e-07	-2.07688e-07	-2.07688e-07	-2.07688e-07	-2.07688e-07	-2.07689e-07	-2.07689e-07	-2.07689e-07	-2.0769e-07
-2.07675e-07	-2.07674e-07	-2.07673e-07	-2.07673e-07	-2.07674e-07	-2.07674e-07	-2.07674e-07	-2.07675e-07	-2.07677e-07	-2.07678e-07	-2.07679e-07	-2.07681e-07	-2.07682e-07	-2.07683e-07	-2.07683e-07	-2.07683e-07	-2.07683e-07	-2.07684e-07	-2.07684e-07	-2.07684e-07	-2.07684e-07	-2.07685e-07	-2.07686e-07	-2.07687e-07	-2.07686e-07	-2.07686e-07	-2.07687e-07	-2.07686e-07	-2.07685e-07	-2.07685e-07	-2.07686e-07	-2.07685e-07	-2.07684e-07	-2.07685e-07	-2.07685e-07	-2.07687e-07	-2.07688e-07	-2.07688e-07	-2.07689e-07	-2.07689e-07	-2.07689e-07	-2.07689e-07	-2.07688e-07	-2.07688e-07	-2.07687e-07	-2.07686e-07	-2.07686e-07	-2.07685e-07	-2.07685e-07	-2.07685e-07
-2.07678e-07	-2.07677e-07	-2.07676e-07	-2.07676e-07	-2.07675e-07	-2.07675e-07	-2.07676e-07	-2.07676e-07	-2.07677e-07	-2.07678e-07	-2.07679e-07	-2.07681e-07	-2.07681e-07	-2.07682e-07	-2.07682e-07	-2.07682e-07	-2.07682e-07	-2.07682e-07	-2.07683e-07	-2.07684e-07	-2.07684e-07	-2.07684e-07	-2.07685e-07	-2.07686e-07	-2.07686e-07	-2.07685e-07	-2.07685e-07	-2.07686e-07	-2.07686e-07	-2.07686e-07	-2.07685e-07	-2.07685e-07	-2.07686e-07	-2.07686e-07	-2.07687e-07	-2.07688e-07	-2.0769e-07	-2.0769e-07	-2.0769e-07	-2.0769e-07	-2.0769e-07	-2.07689e-07	-2.07689e-07	-2.07689e-07	-2.07688e-07	-2.07687e-07	-2.07687e-07	-2.07687e-07	-2.07686e-07	-2.07686e-07
-2.07683e-07	-2.07681e-07	-2.0768e-07	-2.0768e-07	-2.07679e-07	-2.07679e-07	-2.07678e-07	-2.07679e-07	-2.0768e-07	-2.07679e-07	-2.07679e-07	-2.07679e-07	-2.0768e-07	-2.0768e-07	-2.07679e-07	-2.07679e-07	-2.07678e-07	-2.07678e-07	-2.07679e-07	-2.07678e-07	-2.07679e-07	-2.07679e-07	-2.0768e-07	-2.07681e-07	-2.07681e-07	-2.07683e-07	-2.07683e-07	-2.07684e-07	-2.07684e-07	-2.07685e-07	-2.07686e-07	-2.07687e-07	-2.07688e-07	-2.07689e-07	-2.0769e-07	-2.07691e-07	-2.07692e-07	-2.07694e-07	-2.07695e-07	-2.07695e-07	-2.07695e-07	-2.07695e-07	-2.07695e-07	-2.07694e-07	-2.07693e-07	-2.07692e-07	-2.07692e-07	-2.0769e-07	-2.07689e-07	-2.07689e-07
-2.07681e-07	-2.07681e-07	-2.0768e-07	-2.07681e-07	-2.07681e-07	-2.07682e-07	-2.07682e-07	-2.07683e-07	-2.07684e-07	-2.07684e-07	-2.07685e-07	-2.07685e-07	-2.07685e-07	-2.07685e-07	-2.07685e-07	-2.07684e-07	-2.07683e-07	-2.07683e-07	-2.07683e-07	-2.07682e-07	-2.07682e-07	-2.07681e-07	-2.07681e-07	-2.07681e-07	-2.07681e-07	-2.07681e-07	-2.0768e-07	-2.0768e-07	-2.0768e-07	-2.0768e-07	-2.0768e-07	-2.07681e-07	-2.07682e-07	-2.07683e-07	-2.07684e-07	-2.07685e-07	-2.07686e-07	-2.07688e-07	-2.07689e-07	-2.07689e-07	-2.0769e-07	-2.07691e-07	-2.07691e-07	-2.07692e-07	-2.07691e-07	-2.07692e-07	-2.07692e-07	-2.07692e-07	-2.07692e-07	-2.07693e-07
-2.07681e-07	-2.07681e-07	-2.07681e-07	-2.07682e-07	-2.07682e-07	-2.07684e-07	-2.07684e-07	-2.07684e-07	-2.07685e-07	-2.07686e-07	-2.07687e-07	-2.07687e-07	-2.07687e-07	-2.07686e-07	-2.07686e-07	-2.07685e-07	-2.07684e-07	-2.07684e-07	-2.07683e-07	-2.07683e-07	-2.07682e-07	-2.07681e-07	-2.07681e-07	-2.0768e-07	-2.0768e-07	-2.07679e-07	-2.07678e-07	-2.07679e-07	-2.07679e-07	-2.07679e-07	-2.07679e-07	-2.0768e-07	-2.0768e-07	-2.07681e-07	-2.07682e-07	-2.07683e-07	-2.07684e-07	-2.07685e-07	-2.07686e-07	-2.07687e-07	-2.07688e-07	-2.07689e-07	-2.0769e-07	-2.07691e-07	-2.0769e-07	-2.07691e-07	-2.07691e-07	-2.07692e-07	-2.07692e-07	-2.07692e-07
-2.07676e-07	-2.07676e-07	-2.07676e-07	-2.07677e-07	-2.07678e-07	-2.07679e-07	-2.07681e-07	-2.07682e-07	-2.07683e-07	-2.07684e-07	-2.07685e-07	-2.07686e-07	-2.07687e-07	-2.07687e-07	-2.07688e-07	-2.07689e-07	-2.07689e-07	-2.07689e-07	-2.07689e-07	-2.07689e-07	-2.07689e-07	-2.07689e-07	-2.07689e-07	-2.07688e-07	-2.07687e-07	-2.07687e-07	-2.07687e-07	-2.07686e-07	-2.07686e-07	-2.07685e-07	-2.07684e-07	-2.07685e-07	-2.07684e-07	-2.07684e-07	-2.07684e-07	-2.07684e-07	-2.07685e-07	-2.07685e-07	-2.07685e-07	-2.07685e-07	-2.07685e-07	-2.07686e-07	-2.07685e-07	-2.07686e-07	-2.07686e-07	-2.07687e-07	-2.07688e-07	-2.07688e-07	-2.07689e-07	-2.07689e-07
-2.0768e-07	-2.07679e-07	-2.07679e-07	-2.07679e-07	-2.07679e-07	-2.0768e-07	-2.0768e-07	-2.0768e-07	-2.0768e-07	-2.0768e-07	-2.0768e-07	-2.07681e-07	-2.07681e-07	-2.07681e-07	-2.07682e-07	-2.07682e-07	-2.07683e-07	-2.07683e-07	-2.07683e-07	-2.07683e-07	-2.07683e-07	-2.07683e-07	-2.07684e-07	-2.07685e-07	-2.07685e-07	-2.07685e-07	-2.07685e-07	-2.07686e-07	-2.07686e-07	-2.07687e-07	-2.07687e-07	-2.07687e-07	-2.07687e-07	-2.07687e-07	-2.07687e-07	-2.07687e-07	-2.07687e-07	-2.07687e-07	-2.07687e-07	-2.07687e-07	-2.07686e-07	-2.07686e-07	-2.07686e-07	-2.07686e-07	-2.07686e-07	-2.07686e-07	-2.07686e-07	-2.07686e-07	-2.07686e-07	-2.07686e-07
-2.07681e-07	-2.0768e-07	-2.0768e-07	-2.0768e-07	-2.0768e-07	-2.07679e-07	-2.07679e-07	-2.07679e-07	-2.0768e-07	-2.0768e-07	-2.0768e-07	-2.0768e-07	-2.07681e-07	-2.07681e-07	-2.07681e-07	-2.07682e-07	-2.07682e-07	-2.07683e-07	-2.07683e-07	-2.07683e-07	-2.07684e-07	-2.07685e-07	-2.07687e-07	-2.07687e-07	-2.07688e-07	-2.07688e-07	-2.07688e-07	-2.07689e-07	-2.0769e-07	-2.07691e-07	-2.07691e-07	-2.07692e-07	-2.07692e-07	-2.07692e-07	-2.07692e-07	-2.07691e-07	-2.07691e-07	-2.0769e-07	-2.0769e-07	-2.07689e-07	-2.07688e-07	-2.07688e-07	-2.07687e-07	-2.07687e-07	-2.07686e-07	-2.07686e-07	-2.07686e-07	-2.07687e-07	-2.07687e-07	-2.07686e-07
-2.07685e-07	-2.07685e-07	-2.07686e-07	-2.07686e-07	-2.07685e-07	-2.07686e-07	-2.07685e-07	-2.07684e-07	-2.07683e-07	-2.07683e-07	-2.07682e-07	-2.07682e-07	-2.07682e-07	-2.07682e-07	-2.07681e-07	-2.07681e-07	-2.07681e-07	-2.07681e-07	-2.07681e-07	-2.07681e-07	-2.0768e-07	-2.0768e-07	-2.0768e-07	-2.07681e-07	-2.07681e-07	-2.07682e-07	-2.07682e-07	-2.07683e-07	-2.07685e-07	-2.07685e-07	-2.07686e-07	-2.07687e-07	-2.07687e-07	-2.07688e-07	-2.07688e-07	-2.07688e-07	-2.07688e-07	-2.07688e-07	-2.07688e-07	-2.07687e-07	-2.07687e-07	-2.07688e-07	-2.07688e-07	-2.07688e-07	-2.07688e-07	-2.07689e-07	-2.07689e-07	-2.07689e-07	-2.07689e-07	-2.07689e-07
-2.07685e-07	-2.07684e-07	-2.07684e-07	-2.07685e-07	-2.07684e-07	-2.07684e-07	-2.07683e-07	-2.07683e-07	-2.07683e-07	-2.07682e-07	-2.07682e-07	-2.07682e-07	-2.07681e-07	-2.07681e-07	-2.07681e-07	-2.07681e-07	-2.07681e-07	-2.07681e-07	-2.07681e-07	-2.07681e-07	-2.07682e-07	-2.07682e-07	-2.07683e-07	-2.07683e-07	-2.07684e-07	-2.07684e-07	-2.07685e-07	-2.07686e-07	-2.07687e-07	-2.07688e-07	-2.07689e-07	-2.07689e-07	-2.0769e-07	-2.0769e-07	-2.0769e-07	-2.07689e-07	-2.07689e-07	-2.07689e-07	-2.07689e-07	-2.07689e-07	-2.07688e-07	-2.07688e-07	-2.07688e-07	-2.07688e-07	-2.07689e-07	-2.07689e-07	-2.07689e-07	-2.07689e-07	-2.07689e-07	-2.07689e-07
-2.07684e-07	-2.07686e-07	-2.07687e-07	-2.07687e-07	-2.07687e-07	-2.07688e-07	-2.07688e-07	-2.07688e-07	-2.07687e-07	-2.07687e-07	-2.07686e-07	-2.07685e-07	-2.07685e-07	-2.07685e-07	-2.07685e-07	-2.07684e-07	-2.07684e-07	-2.07683e-07	-2.07682e-07	-2.07682e-07	-2.07681e-07	-2.07681e-07	-2.0768e-07	-2.0768e-07	-2.0768e-07	-2.0768e-07	-2.0768e-07	-2.07681e-07	-2.07682e-07	-2.07683e-07	-2.07684e-07	-2.07683e-07	-2.07684e-07	-2.07684e-07	-2.07684e-07	-2.07683e-07	-2.07683e-07	-2.07683e-07	-2.07683e-07	-2.07683e-07	-2.07683e-07	-2.07684e-07	-2.07685e-07	-2.07686e-07	-2.07687e-07	-2.07687e-07	-2.07689e-07	-2.0769e-07	-2.07691e-07	-2.07692e-07
-2.07682e-07	-2.07682e-07	-2.07682e-07	-2.07682e-07	-2.07682e-07	-2.07682e-07	-2.07683e-07	-2.07682e-07	-2.07681e-07	-2.07681e-07	-2.07682e-07	-2.07682e-07	-2.07681e-07	-2.07682e-07	-2.07682e-07	-2.07682e-07	-2.07682e-07	-2.07683e-07	-2.07683e-07	-2.07683e-07	-2.07683e-07	-2.07683e-07	-2.07683e-07	-2.07684e-07	-2.07684e-07	-2.07685e-07	-2.07686e-07	-2.07686e-07	-2.07687e-07	-2.07688e-07	-2.07688e-07	-2.07688e-07	-2.07688e-07	-2.07688e-07	-2.07687e-07	-2.07686e-07	-2.07685e-07	-2.07684e-07	-2.07683e-07	-2.07682e-07	-2.07682e-07	-2.07682e-07	-2.07682e-07	-2.07682e-07	-2.07683e-07	-2.07683e-07	-2.07683e-07	-2.07684e-07	-2.07685e-07	-2.07685e-07
-2.0768e-07	-2.0768e-07	-2.0768e-07	-2.0768e-07	-2.0768e-07	-2.0768e-07	-2.07679e-07	-2.07679e-07	-2.07678e-07	-2.07678e-07	-2.07678e-07	-2.07677e-07	-2.07677e-07	-2.07677e-07	-2.07678e-07	-2.07679e-07	-2.0768e-07	-2.07681e-07	-2.07682e-07	-2.07683e-07	-2.07683e-07	-2.07683e-07	-2.07684e-07	-2.07684e-07	-2.07685e-07	-2.07686e-07	-2.07687e-07	-2.07688e-07	-2.07688e-07	-2.07689e-07	-2.07689e-07	-2.0769e-07	-2.07689e-07	-2.07688e-07	-2.07687e-07	-2.07686e-07	-2.07685e-07	-2.07683e-07	-2.07682e-07	-2.07681e-07	-2.0768e-07	-2.0768e-07	-2.07679e-07	-2.07679e-07	-2.0768e-07	-2.0768e-07	-2.0768e-07	-2.07681e-07	-2.07682e-07	-2.07683e-07
-2.07683e-07	-2.07683e-07	-2.07683e-07	-2.07683e-07	-2.07681e-07	-2.0768e-07	-2.07679e-07	-2.07678e-07	-2.07678e-07	-2.07676e-07	-2.07675e-07	-2.07674e-07	-2.07674e-07	-2.07674e-07	-2.07674e-07	-2.07674e-07	-2.07675e-07	-2.07675e-07	-2.07676e-07	-2.07677e-07	-2.07678e-07	-2.07679e-07	-2.07679e-07	-2.07681e-07	-2.07683e-07	-2.07685e-07	-2.07686e-07	-2.07688e-07	-2.07689e-07	-2.07691e-07	-2.07692e-07	-2.07692e-07	-2.07693e-07	-2.07692e-07	-2.07691e-07	-2.0769e-07	-2.07689e-07	-2.07689e-07	-2.07687e-07	-2.07686e-07	-2.07684e-07	-2.07683e-07	-2.07682e-07	-2.07682e-07	-2.07682e-07	-2.07681e-07	-2.07681e-07	-2.07682e-07	-2.07682e-07	-2.07682e-07
-2.07688e-07	-2.07687e-07	-2.07687e-07	-2.07687e-07	-2.07687e-07	-2.07686e-07	-2.07685e-07	-2.07683e-07	-2.07683e-07	-2.07681e-07	-2.07681e-07	-2.0768e-07	-2.07679e-07	-2.07679e-07	-2.07679e-07	-2.0768e-07	-2.07679e-07	-2.0768e-07	-2.07681e-07	-2.07681e-07	-2.07681e-07	-2.07681e-07	-2.07682e-07	-2.07683e-07	-2.07684e-07	-2.07685e-07	-2.07686e-07	-2.07687e-07	-2.07688e-07	-2.0769e-07	-2.07691e-07	-2.07691e-07	-2.07691e-07	-2.07691e-07	-2.0769e-07	-2.07689e-07	-2.07688e-07	-2.07687e-07	-2.07686e-07	-2.07685e-07	-2.07684e-07	-2.07684e-07	-2.07684e-07	-2.07684e-07	-2.07685e-07	-2.07685e-07	-2.07685e-07	-2.07686e-07	-2.07686e-07	-2.07687e-07
-2.07692e-07	-2.07692e-07	-2.07692e-07	-2.07693e-07	-2.07693e-07	-2.07692e-07	-2.07691e-07	-2.07689e-07	-2.07688e-07	-2.07687e-07	-2.07685e-07	-2.07684e-07	-2.07683e-07	-2.07682e-07	-2.07681e-07	-2.07681e-07	-2.0768e-07	-2.0768e-07	-2.0768e-07	-2.0768e-07	-2.07679e-07	-2.07679e-07	-2.07679e-07	-2.07679e-07	-2.0768e-07	-2.07682e-07	-2.07683e-07	-2.07684e-07	-2.07686e-07	-2.07687e-07	-2.07688e-07	-2.07689e-07	-2.07689e-07	-2.07689e-07	-2.07688e-07	-2.07688e-07	-2.07687e-07	-2.07686e-07	-2.07686e-07	-2.07686e-07	-2.07686e-07	-2.07687e-07	-2.07686e-07	-2.07687e-07	-2.07688e-07	-2.07688e-07	-2.07688e-07	-2.07688e-07	-2.07689e-07	-2.0769e-07
-2.07687e-07	-2.07687e-07	-2.07688e-07	-2.07688e-07	-2.07689e-07	-2.07689e-07	-2.07689e-07	-2.07689e-07	-2.07688e-07	-2.07688e-07	-2.07688e-07	-2.07687e-07	-2.07687e-07	-2.07687e-07	-2.07687e-07	-2.07687e-07	-2.07688e-07	-2.07688e-07	-2.07687e-07	-2.07687e-07	-2.07687e-07	-2.07687e-07	-2.07687e-07	-2.07687e-07	-2.07688e-07	-2.07688e-07	-2.07688e-07	-2.07689e-07	-2.0769e-07	-2.07691e-07	-2.07691e-07	-2.07691e-07	-2.07692e-07	-2.07691e-07	-2.0769e-07	-2.07689e-07	-2.07687e-07	-2.07686e-07	-2.07685e-07	-2.07684e-07	-2.07684e-07	-2.07684e-07	-2.07683e-07	-2.07684e-07	-2.07685e-07	-2.07686e-07	-2.07687e-07	-2.07688e-07	-2.07689e-07	-2.0769e-07
-2.0769e-07	-2.0769e-07	-2.07691e-07	-2.07691e-07	-2.07691e-07	-2.07691e-07	-2.07691e-07	-2.0769e-07	-2.0769e-07	-2.07689e-07	-2.0769e-07	-2.07689e-07	-2.07688e-07	-2.07688e-07	-2.07688e-07	-2.07689e-07	-2.07689e-07	-2.07689e-07	-2.07689e-07	-2.0769e-07	-2.0769e-07	-2.07689e-07	-2.07689e-07	-2.07689e-07	-2.0769e-07	-2.07691e-07	-2.07691e-07	-2.07692e-07	-2.07693e-07	-2.07694e-07	-2.07695e-07	-2.07695e-07	-2.07694e-07	-2.07693e-07	-2.07693e-07	-2.07691e-07	-2.07689e-07	-2.07688e-07	-2.07687e-07	-2.07686e-07	-2.07685e-07	-2.07685e-07	-2.07685e-07	-2.07686e-07	-2.07688e-07	-2.07688e-07	-2.07689e-07	-2.0769e-07	-2.07691e-07	-2.07692e-07
-2.0769e-07	-2.07689e-07	-2.0769e-07	-2.0769e-07	-2.07689e-07	-2.07688e-07	-2.07688e-07	-2.07687e-07	-2.07686e-07	-2.07686e-07	-2.07685e-07	-2.07685e-07	-2.07685e-07	-2.07685e-07	-2.07686e-07	-2.07686e-07	-2.07687e-07	-2.07688e-07	-2.07689e-07	-2.0769e-07	-2.0769e-07	-2.07691e-07	-2.07692e-07	-2.07692e-07	-2.07694e-07	-2.07695e-07	-2.07697e-07	-2.07698e-07	-2.07699e-07	-2.077e-07	-2.07701e-07	-2.07701e-07	-2.07701e-07	-2.077e-07	-2.07698e-07	-2.07696e-07	-2.07695e-07	-2.07693e-07	-2.07691e-07	-2.07689e-07	-2.07687e-07	-2.07687e-07	-2.07685e-07	-2.07686e-07	-2.07686e-07	-2.07686e-07	-2.07686e-07	-2.07686e-07	-2.07687e-07	-2.07687e-07
-2.07696e-07	-2.07697e-07	-2.07696e-07	-2.07695e-07	-2.07695e-07	-2.07694e-07	-2.07694e-07	-2.07693e-07	-2.07692e-07	-2.0769e-07	-2.0769e-07	-2.07689e-07	-2.07689e-07	-2.07688e-07	-2.07687e-07	-2.07688e-07	-2.07689e-07	-2.07689e-07	-2.07689e-07	-2.07689e-07	-2.0769e-07	-2.07691e-07	-2.07691e-07	-2.07693e-07	-2.07693e-07	-2.07695e-07	-2.07697e-07	-2.07698e-07	-2.077e-07	-2.07702e-07	-2.07703e-07	-2.07703e-07	-2.07704e-07	-2.07703e-07	-2.07703e-07	-2.07702e-07	-2.077e-07	-2.07699e-07	-2.07697e-07	-2.07697e-07	-2.07696e-07	-2.07695e-07	-2.07695e-07	-2.07694e-07	-2.07694e-07	-2.07694e-07	-2.07694e-07	-2.07695e-07	-2.07694e-07	-2.07695e-07
-2.07702e-07	-2.07701e-07	-2.077e-07	-2.077e-07	-2.07699e-07	-2.07698e-07	-2.07697e-07	-2.07695e-07	-2.07694e-07	-2.07692e-07	-2.07691e-07	-2.0769e-07	-2.07689e-07	-2.07689e-07	-2.07689e-07	-2.07688e-07	-2.07688e-07	-2.07688e-07	-2.07689e-07	-2.07689e-07	-2.0769e-07	-2.0769e-07	-2.07691e-07	-2.07692e-07	-2.07693e-07	-2.07695e-07	-2.07697e-07	-2.07699e-07	-2.07701e-07	-2.07702e-07	-2.07703e-07	-2.07704e-07	-2.07705e-07	-2.07705e-07	-2.07705e-07	-2.07704e-07	-2.07703e-07	-2.07702e-07	-2.07701e-07	-2.077e-07	-2.07699e-07	-2.07698e-07	-2.07698e-07	-2.07697e-07	-2.07697e-07	-2.07697e-07	-2.07697e-07	-2.07696e-07	-2.07696e-07	-2.07696e-07
-2.07704e-07	-2.07704e-07	-2.07705e-07	-2.07705e-07	-2.07706e-07	-2.07706e-07	-2.07705e-07	-2.07705e-07	-2.07704e-07	-2.07703e-07	-2.07702e-07	-2.07701e-07	-2.07701e-07	-2.077e-07	-2.07699e-07	-2.07698e-07	-2.07698e-07	-2.07697e-07	-2.07697e-07	-2.07696e-07	-2.07696e-07	-2.07696e-07	-2.07696e-07	-2.07696e-07	-2.07696e-07	-2.07697e-07	-2.07698e-07	-2.07698e-07	-2.077e-07	-2.07701e-07	-2.07702e-07	-2.07703e-07	-2.07703e-07	-2.07704e-07	-2.07703e-07	-2.07703e-07	-2.07703e-07	-2.07702e-07	-2.07702e-07	-2.07701e-07	-2.07701e-07	-2.07702e-07	-2.07703e-07	-2.07703e-07	-2.07704e-07	-2.07704e-07	-2.07704e-07	-2.07705e-07	-2.07706e-07	-2.07706e-07
-2.07706e-07	-2.07706e-07	-2.07707e-07	-2.07707e-07	-2.07708e-07	-2.07708e-07	-2.07708e-07	-2.07707e-07	-2.07706e-07	-2.07706e-07	-2.07705e-07	-2.07704e-07	-2.07704e-07	-2.07704e-07	-2.07704e-07	-2.07703e-07	-2.07703e-07	-2.07702e-07	-2.07702e-07	-2.07702e-07	-2.07701e-07	-2.07701e-07	-2.07701e-07	-2.07701e-07	-2.07702e-07	-2.07703e-07	-2.07703e-07	-2.07704e-07	-2.07705e-07	-2.07707e-07	-2.07707e-07	-2.07707e-07	-2.07708e-07	-2.07709e-07	-2.07708e-07	-2.07706e-07	-2.07706e-07	-2.07705e-07	-2.07705e-07	-2.07704e-07	-2.07703e-07	-2.07703e-07	-2.07703e-07	-2.07703e-07	-2.07703e-07	-2.07704e-07	-2.07705e-07	-2.07706e-07	-2.07707e-07	-2.07707e-07
-2.07706e-07	-2.07706e-07	-2.07706e-07	-2.07707e-07	-2.07708e-07	-2.07708e-07	-2.07708e-07	-2.07708e-07	-2.07708e-07	-2.07708e-07	-2.07708e-07	-2.07708e-07	-2.07709e-07	-2.07709e-07	-2.07708e-07	-2.07709e-07	-2.07709e-07	-2.07709e-07	-2.07709e-07	-2.07709e-07	-2.07709e-07	-2.07708e-07	-2.07709e-07	-2.07709e-07	-2.0771e-07	-2.0771e-07	-2.07711e-07	-2.07711e-07	-2.07712e-07	-2.07712e-07	-2.07713e-07	-2.07713e-07	-2.07714e-07	-2.07713e-07	-2.07712e-07	-2.0771e-07	-2.07709e-07	-2.07707e-07	-2.07707e-07	-2.07706e-07	-2.07705e-07	-2.07704e-07	-2.07704e-07	-2.07705e-07	-2.07705e-07	-2.07705e-07	-2.07705e-07	-2.07706e-07	-2.07706e-07	-2.07707e-07
-2.07713e-07	-2.07713e-07	-2.07712e-07	-2.07712e-07	-2.07712e-07	-2.07712e-07	-2.07711e-07	-2.0771e-07	-2.07709e-07	-2.07708e-07	-2.07707e-07	-2.07707e-07	-2.07706e-07	-2.07707e-07	-2.07706e-07	-2.07706e-07	-2.07706e-07	-2.07706e-07	-2.07706e-07	-2.07707e-07	-2.07707e-07	-2.07708e-07	-2.07708e-07	-2.07709e-07	-2.0771e-07	-2.07711e-07	-2.07713e-07	-2.07714e-07	-2.07715e-07	-2.07716e-07	-2.07718e-07	-2.07719e-07	-2.07718e-07	-2.07718e-07	-2.07718e-07	-2.07717e-07	-2.07716e-07	-2.07715e-07	-2.07714e-07	-2.07713e-07	-2.07711e-07	-2.0771e-07	-2.07709e-07	-2.07709e-07	-2.07708e-07	-2.07708e-07	-2.07707e-07	-2.07707e-07	-2.07706e-07	-2.07706e-07
-2.07717e-07	-2.07716e-07	-2.07715e-07	-2.07715e-07	-2.07715e-07	-2.07715e-07	-2.07714e-07	-2.07713e-07	-2.07712e-07	-2.07712e-07	-2.07711e-07	-2.07711e-07	-2.07711e-07	-2.0771e-07	-2.0771e-07	-2.0771e-07	-2.0771e-07	-2.07711e-07	-2.07711e-07	-2.07711e-07	-2.07711e-07	-2.07712e-07	-2.07712e-07	-2.07713e-07	-2.07714e-07	-2.07715e-07	-2.07717e-07	-2.07718e-07	-2.0772e-07	-2.07721e-07	-2.07722e-07	-2.07722e-07	-2.07723e-07	-2.07722e-07	-2.07722e-07	-2.07721e-07	-2.0772e-07	-2.07719e-07	-2.07717e-07	-2.07716e-07	-2.07715e-07	-2.07714e-07	-2.07713e-07	-2.07712e-07	-2.07712e-07	-2.07711e-07	-2.07711e-07	-2.0771e-07	-2.0771e-07	-2.0771e-07
-2.07725e-07	-2.07725e-07	-2.07725e-07	-2.07725e-07	-2.07725e-07	-2.07724e-07	-2.07723e-07	-2.07722e-07	-2.07721e-07	-2.0772e-07	-2.07718e-07	-2.07716e-07	-2.07716e-07	-2.07715e-07	-2.07713e-07	-2.07712e-07	-2.07711e-07	-2.07711e-07	-2.0771e-07	-2.07709e-07	-2.07709e-07	-2.07709e-07	-2.0771e-07	-2.0771e-07	-2.07711e-07	-2.07712e-07	-2.07713e-07	-2.07715e-07	-2.07717e-07	-2.07718e-07	-2.0772e-07	-2.07722e-07	-2.07724e-07	-2.07724e-07	-2.07725e-07	-2.07725e-07	-2.07725e-07	-2.07725e-07	-2.07724e-07	-2.07724e-07	-2.07724e-07	-2.07723e-07	-2.07723e-07	-2.07722e-07	-2.07722e-07	-2.07722e-07	-2.07722e-07	-2.07721e-07	-2.0772e-07	-2.0772e-07
-2.07722e-07	-2.07722e-07	-2.07723e-07	-2.07724e-07	-2.07725e-07	-2.07725e-07	-2.07726e-07	-2.07726e-07	-2.07725e-07	-2.07724e-07	-2.07723e-07	-2.07722e-07	-2.07721e-07	-2.07721e-07	-2.0772e-07	-2.07719e-07	-2.07718e-07	-2.07717e-07	-2.07717e-07	-2.07716e-07	-2.07715e-07	-2.07715e-07	-2.07715e-07	-2.07715e-07	-2.07715e-07	-2.07715e-07	-2.07716e-07	-2.07718e-07	-2.07719e-07	-2.07721e-07	-2.07722e-07	-2.07723e-07	-2.07724e-07	-2.07724e-07	-2.07724e-07	-2.07724e-07	-2.07724e-07	-2.07724e-07	-2.07723e-07	-2.07723e-07	-2.07722e-07	-2.07722e-07	-2.07722e-07	-2.07721e-07	-2.07721e-07	-2.0772e-07	-2.0772e-07	-2.0772e-07	-2.0772e-07	-2.07721e-07
-2.07726e-07	-2.07726e-07	-2.07726e-07	-2.07727e-07	-2.07728e-07	-2.07729e-07	-2.07728e-07	-2.07729e-07	-2.07729e-07	-2.07728e-07	-2.07727e-07	-2.07726e-07	-2.07726e-07	-2.07725e-07	-2.07724e-07	-2.07723e-07	-2.07721e-07	-2.07721e-07	-2.0772e-07	-2.07719e-07	-2.07718e-07	-2.07717e-07	-2.07717e-07	-2.07718e-07	-2.07718e-07	-2.07718e-07	-2.07719e-07	-2.0772e-07	-2.07721e-07	-2.07722e-07	-2.07724e-07	-2.07724e-07	-2.07724e-07	-2.07725e-07	-2.07725e-07	-2.07726e-07	-2.07725e-07	-2.07724e-07	-2.07724e-07	-2.07724e-07	-2.07724e-07	-2.07723e-07	-2.07723e-07	-2.07722e-07	-2.07722e-07	-2.07722e-07	-2.07722e-07	-2.07722e-07	-2.07722e-07	-2.07723e-07
-2.07726e-07	-2.07725e-07	-2.07725e-07	-2.07725e-07	-2.07726e-07	-2.07726e-07	-2.07726e-07	-2.07726e-07	-2.07726e-07	-2.07726e-07	-2.07725e-07	-2.07725e-07	-2.07724e-07	-2.07722e-07	-2.07722e-07	-2.07722e-07	-2.07722e-07	-2.07722e-07	-2.07722e-07	-2.07722e-07	-2.07722e-07	-2.07723e-07	-2.07723e-07	-2.07724e-07	-2.07726e-07	-2.07726e-07	-2.07728e-07	-2.07729e-07	-2.0773e-07	-2.07731e-07	-2.07732e-07	-2.07733e-07	-2.07734e-07	-2.07734e-07	-2.07733e-07	-2.07733e-07	-2.07732e-07	-2.0773e-07	-2.07728e-07	-2.07726e-07	-2.07724e-07	-2.07722e-07	-2.07721e-07	-2.0772e-07	-2.07718e-07	-2.07716e-07	-2.07715e-07	-2.07715e-07	-2.07715e-07	-2.07715e-07
-2.07729e-07	-2.07728e-07	-2.07728e-07	-2.07729e-07	-2.07729e-07	-2.0773e-07	-2.0773e-07	-2.07729e-07	-2.07728e-07	-2.07728e-07	-2.07727e-07	-2.07726e-07	-2.07725e-07	-2.07724e-07	-2.07722e-07	-2.07721e-07	-2.0772e-07	-2.0772e-07	-2.0772e-07	-2.0772e-07	-2.0772e-07	-2.0772e-07	-2.07721e-07	-2.07723e-07	-2.07724e-07	-2.07726e-07	-2.07727e-07	-2.07729e-07	-2.07731e-07	-2.07732e-07	-2.07734e-07	-2.07735e-07	-2.07735e-07	-2.07736e-07	-2.07736e-07	-2.07736e-07	-2.07735e-07	-2.07733e-07	-2.07732e-07	-2.0773e-07	-2.07729e-07	-2.07727e-07	-2.07726e-07	-2.07724e-07	-2.07723e-07	-2.07722e-07	-2.07721e-07	-2.0772e-07	-2.0772e-07	-2.0772e-07
-2.07734e-07	-2.07733e-07	-2.07732e-07	-2.07733e-07	-2.07733e-07	-2.07732e-07	-2.07732e-07	-2.07731e-07	-2.0773e-07	-2.07729e-07	-2.07728e-07	-2.07726e-07	-2.07724e-07	-2.07722e-07	-2.0772e-07	-2.07719e-07	-2.07717e-07	-2.07716e-07	-2.07716e-07	-2.07716e-07	-2.07716e-07	-2.07718e-07	-2.07718e-07	-2.07719e-07	-2.07721e-07	-2.07723e-07	-2.07725e-07	-2.07727e-07	-2.07729e-07	-2.07731e-07	-2.07733e-07	-2.07735e-07	-2.07736e-07	-2.07738e-07	-2.07739e-07	-2.07739e-07	-2.07739e-07	-2.07738e-07	-2.07737e-07	-2.07735e-07	-2.07733e-07	-2.07731e-07	-2.07728e-07	-2.07727e-07	-2.07725e-07	-2.07724e-07	-2.07722e-07	-2.07721e-07	-2.07721e-07	-2.0772e-07
-2.07734e-07	-2.07734e-07	-2.07735e-07	-2.07736e-07	-2.07737e-07	-2.07737e-07	-2.07736e-07	-2.07736e-07	-2.07735e-07	-2.07734e-07	-2.07732e-07	-2.07729e-07	-2.07727e-07	-2.07725e-07	-2.07723e-07	-2.0772e-07	-2.07718e-07	-2.07717e-07	-2.07715e-07	-2.07714e-07	-2.07714e-07	-2.07714e-07	-2.07715e-07	-2.07716e-07	-2.07716e-07	-2.07718e-07	-2.0772e-07	-2.07721e-07	-2.07724e-07	-2.07726e-07	-2.07729e-07	-2.0773e-07	-2.07732e-07	-2.07734e-07	-2.07734e-07	-2.07734e-07	-2.07734e-07	-2.07734e-07	-2.07734e-07	-2.07733e-07	-2.07732e-07	-2.0773e-07	-2.07728e-07	-2.07727e-07	-2.07726e-07	-2.07725e-07	-2.07723e-07	-2.07723e-07	-2.07723e-07	-2.07723e-07
-2.07732e-07	-2.07732e-07	-2.07732e-07	-2.07733e-07	-2.07734e-07	-2.07734e-07	-2.07733e-07	-2.07732e-07	-2.07731e-07	-2.0773e-07	-2.07728e-07	-2.07726e-07	-2.07723e-07	-2.07721e-07	-2.07718e-07	-2.07716e-07	-2.07714e-07	-2.07713e-07	-2.07712e-07	-2.07712e-07	-2.07711e-07	-2.07712e-07	-2.07713e-07	-2.07715e-07	-2.07717e-07	-2.07718e-07	-2.0772e-07	-2.07722e-07	-2.07723e-07	-2.07726e-07	-2.07728e-07	-2.0773e-07	-2.07731e-07	-2.07733e-07	-2.07734e-07	-2.07734e-07	-2.07735e-07	-2.07735e-07	-2.07733e-07	-2.07732e-07	-2.0773e-07	-2.07728e-07	-2.07727e-07	-2.07725e-07	-2.07724e-07	-2.07722e-07	-2.07721e-07	-2.07721e-07	-2.07721e-07	-2.07721e-07
-2.07727e-07	-2.07727e-07	-2.07728e-07	-2.07729e-07	-2.0773e-07	-2.07732e-07	-2.07732e-07	-2.07732e-07	-2.07731e-07	-2.07731e-07	-2.07729e-07	-2.07727e-07	-2.07725e-07	-2.07723e-07	-2.07721e-07	-2.07719e-07	-2.07718e-07	-2.07716e-07	-2.07715e-07	-2.07714e-07	-2.07713e-07	-2.07714e-07	-2.07714e-07	-2.07715e-07	-2.07716e-07	-2.07717e-07	-2.07719e-07	-2.07721e-07	-2.07722e-07	-2.07724e-07	-2.07725e-07	-2.07726e-07	-2.07727e-07	-2.07728e-07	-2.07729e-07	-2.07728e-07	-2.07728e-07	-2.07727e-07	-2.07726e-07	-2.07724e-07	-2.07722e-07	-2.0772e-07	-2.07719e-07	-2.07718e-07	-2.07716e-07	-2.07715e-07	-2.07715e-07	-2.07715e-07	-2.07716e-07	-2.07717e-07
-2.07725e-07	-2.07725e-07	-2.07725e-07	-2.07726e-07	-2.07727e-07	-2.07727e-07	-2.07728e-07	-2.07727e-07	-2.07727e-07	-2.07726e-07	-2.07724e-07	-2.07722e-07	-2.0772e-07	-2.07719e-07	-2.07715e-07	-2.07714e-07	-2.07713e-07	-2.07712e-07	-2.07712e-07	-2.07712e-07	-2.07713e-07	-2.07713e-07	-2.07715e-07	-2.07716e-07	-2.07717e-07	-2.07719e-07	-2.07721e-07	-2.07723e-07	-2.07724e-07	-2.07726e-07	-2.07728e-07	-2.07729e-07	-2.0773e-07	-2.07731e-07	-2.07731e-07	-2.07731e-07	-2.0773e-07	-2.07729e-07	-2.07727e-07	-2.07725e-07	-2.07722e-07	-2.0772e-07	-2.07718e-07	-2.07716e-07	-2.07715e-07	-2.07712e-07	-2.07711e-07	-2.07711e-07	-2.07712e-07	-2.07713e-07
-2.07722e-07	-2.07721e-07	-2.07721e-07	-2.07722e-07	-2.07722e-07	-2.07722e-07	-2.07722e-07	-2.07722e-07	-2.0772e-07	-2.07719e-07	-2.07719e-07	-2.07717e-07	-2.07715e-07	-2.07713e-07	-2.07711e-07	-2.07711e-07	-2.0771e-07	-2.07709e-07	-2.07709e-07	-2.0771e-07	-2.07711e-07	-2.07712e-07	-2.07714e-07	-2.07715e-07	-2.07718e-07	-2.0772e-07	-2.07722e-07	-2.07724e-07	-2.07725e-07	-2.07727e-07	-2.07728e-07	-2.07729e-07	-2.0773e-07	-2.0773e-07	-2.0773e-07	-2.07729e-07	-2.07728e-07	-2.07726e-07	-2.07724e-07	-2.07721e-07	-2.07718e-07	-2.07716e-07	-2.07713e-07	-2.07711e-07	-2.07709e-07	-2.07707e-07	-2.07706e-07	-2.07706e-07	-2.07706e-07	-2.07707e-07
-2.07729e-07	-2.07728e-07	-2.07727e-07	-2.07728e-07	-2.07728e-07	-2.07728e-07	-2.07727e-07	-2.07725e-07	-2.07723e-07	-2.0772e-07	-2.07718e-07	-2.07715e-07	-2.07712e-07	-2.0771e-07	-2.07708e-07	-2.07706e-07	-2.07704e-07	-2.07703e-07	-2.07703e-07	-2.07703e-07	-2.07704e-07	-2.07706e-07	-2.07708e-07	-2.07709e-07	-2.07712e-07	-2.07714e-07	-2.07717e-07	-2.0772e-07	-2.07723e-07	-2.07725e-07	-2.07726e-07	-2.07729e-07	-2.0773e-07	-2.07731e-07	-2.07732e-07	-2.07733e-07	-2.07733e-07	-2.07732e-07	-2.07731e-07	-2.07729e-07	-2.07726e-07	-2.07723e-07	-2.0772e-07	-2.07716e-07	-2.07714e-07	-2.07713e-07	-2.07712e-07	-2.0771e-07	-2.0771e-07	-2.0771e-07
-2.07726e-07	-2.07725e-07	-2.07725e-07	-2.07726e-07	-2.07726e-07	-2.07726e-07	-2.07725e-07	-2.07724e-07	-2.07722e-07	-2.0772e-07	-2.07717e-07	-2.07714e-07	-2.07711e-07	-2.07708e-07	-2.07706e-07	-2.07705e-07	-2.07703e-07	-2.07702e-07	-2.07701e-07	-2.07701e-07	-2.07702e-07	-2.07703e-07	-2.07704e-07	-2.07707e-07	-2.07709e-07	-2.07711e-07	-2.07713e-07	-2.07716e-07	-2.07718e-07	-2.0772e-07	-2.07721e-07	-2.07724e-07	-2.07725e-07	-2.07727e-07	-2.07727e-07	-2.07727e-07	-2.07727e-07	-2.07727e-07	-2.07726e-07	-2.07724e-07	-2.07722e-07	-2.07719e-07	-2.07717e-07	-2.07715e-07	-2.07712e-07	-2.07711e-07	-2.0771e-07	-2.07709e-07	-2.07709e-07	-2.07709e-07
-2.07725e-07	-2.07725e-07	-2.07725e-07	-2.07726e-07	-2.07726e-07	-2.07727e-07	-2.07726e-07	-2.07726e-07	-2.07725e-07	-2.07723e-07	-2.0772e-07	-2.07717e-07	-2.07714e-07	-2.07711e-07	-2.07708e-07	-2.07706e-07	-2.07704e-07	-2.07702e-07	-2.077e-07	-2.077e-07	-2.077e-07	-2.07701e-07	-2.07702e-07	-2.07703e-07	-2.07705e-07	-2.07707e-07	-2.07708e-07	-2.0771e-07	-2.07712e-07	-2.07714e-07	-2.07715e-07	-2.07717e-07	-2.07719e-07	-2.07721e-07	-2.07722e-07	-2.07722e-07	-2.07722e-07	-2.07722e-07	-2.0772e-07	-2.07719e-07	-2.07717e-07	-2.07716e-07	-2.07714e-07	-2.07712e-07	-2.0771e-07	-2.07709e-07	-2.07708e-07	-2.07708e-07	-2.07709e-07	-2.07709e-07
-2.07716e-07	-2.07715e-07	-2.07716e-07	-2.07718e-07	-2.07718e-07	-2.07719e-07	-2.0772e-07	-2.07719e-07	-2.07719e-07	-2.07718e-07	-2.07716e-07	-2.07714e-07	-2.07712e-07	-2.0771e-07	-2.07708e-07	-2.07707e-07	-2.07706e-07	-2.07705e-07	-2.07705e-07	-2.07706e-07	-2.07706e-07	-2.07707e-07	-2.07707e-07	-2.07708e-07	-2.0771e-07	-2.07712e-07	-2.07713e-07	-2.07715e-07	-2.07716e-07	-2.07718e-07	-2.07718e-07	-2.07719e-07	-2.0772e-07	-2.07721e-07	-2.07721e-07	-2.0772e-07	-2.0772e-07	-2.07718e-07	-2.07716e-07	-2.07714e-07	-2.07712e-07	-2.0771e-07	-2.07708e-07	-2.07706e-07	-2.07705e-07	-2.07704e-07	-2.07703e-07	-2.07703e-07	-2.07704e-07	-2.07705e-07
-2.07715e-07	-2.07714e-07	-2.07715e-07	-2.07716e-07	-2.07717e-07	-2.07719e-07	-2.07718e-07	-2.07719e-07	-2.07718e-07	-2.07717e-07	-2.07717e-07	-2.07715e-07	-2.07713e-07	-2.07711e-07	-2.07709e-07	-2.07707e-07	-2.07706e-07	-2.07705e-07	-2.07704e-07	-2.07704e-07	-2.07705e-07	-2.07706e-07	-2.07707e-07	-2.07708e-07	-2.0771e-07	-2.0771e-07	-2.07712e-07	-2.07713e-07	-2.07714e-07	-2.07715e-07	-2.07716e-07	-2.07716e-07	-2.07717e-07	-2.07717e-07	-2.07718e-07	-2.07717e-07	-2.07716e-07	-2.07715e-07	-2.07714e-07	-2.07712e-07	-2.07709e-07	-2.07707e-07	-2.07705e-07	-2.07703e-07	-2.07701e-07	-2.07701e-07	-2.07701e-07	-2.07702e-07	-2.07703e-07	-2.07704e-07
-2.07714e-07	-2.07712e-07	-2.07712e-07	-2.07713e-07	-2.07713e-07	-2.07714e-07	-2.07713e-07	-2.07712e-07	-2.07711e-07	-2.07711e-07	-2.07709e-07	-2.07706e-07	-2.07705e-07	-2.07704e-07	-2.07703e-07	-2.07702e-07	-2.07701e-07	-2.07701e-07	-2.07702e-07	-2.07703e-07	-2.07704e-07	-2.07706e-07	-2.07708e-07	-2.0771e-07	-2.07712e-07	-2.07714e-07	-2.07716e-07	-2.07719e-07	-2.0772e-07	-2.07721e-07	-2.07721e-07	-2.07722e-07	-2.07724e-07	-2.07723e-07	-2.07723e-07	-2.07722e-07	-2.07721e-07	-2.0772e-07	-2.07717e-07	-2.07714e-07	-2.07711e-07	-2.07708e-07	-2.07705e-07	-2.07702e-07	-2.07701e-07	-2.07699e-07	-2.07699e-07	-2.07698e-07	-2.07698e-07	-2.07699e-07
-2.07719e-07	-2.07718e-07	-2.07719e-07	-2.07719e-07	-2.07719e-07	-2.07719e-07	-2.07719e-07	-2.07718e-07	-2.07716e-07	-2.07715e-07	-2.07713e-07	-2.0771e-07	-2.07707e-07	-2.07705e-07	-2.07703e-07	-2.07701e-07	-2.07699e-07	-2.07699e-07	-2.07698e-07	-2.07699e-07	-2.07699e-07	-2.077e-07	-2.07702e-07	-2.07703e-07	-2.07705e-07	-2.07708e-07	-2.0771e-07	-2.07711e-07	-2.07713e-07	-2.07715e-07	-2.07716e-07	-2.07718e-07	-2.07719e-07	-2.0772e-07	-2.07721e-07	-2.07721e-07	-2.07721e-07	-2.0772e-07	-2.07719e-07	-2.07717e-07	-2.07715e-07	-2.07713e-07	-2.0771e-07	-2.07709e-07	-2.07707e-07	-2.07705e-07	-2.07704e-07	-2.07704e-07	-2.07705e-07	-2.07705e-07
-2.07719e-07	-2.07719e-07	-2.07719e-07	-2.0772e-07	-2.0772e-07	-2.07719e-07	-2.07718e-07	-2.07717e-07	-2.07715e-07	-2.07713e-07	-2.07711e-07	-2.07708e-07	-2.07705e-07	-2.07703e-07	-2.077e-07	-2.07698e-07	-2.07697e-07	-2.07696e-07	-2.07696e-07	-2.07696e-07	-2.07697e-07	-2.07698e-07	-2.077e-07	-2.07702e-07	-2.07704e-07	-2.07706e-07	-2.07708e-07	-2.0771e-07	-2.07712e-07	-2.07714e-07	-2.07716e-07	-2.07718e-07	-2.07719e-07	-2.07721e-07	-2.07722e-07	-2.07722e-07	-2.07722e-07	-2.07721e-07	-2.0772e-07	-2.07718e-07	-2.07716e-07	-2.07714e-07	-2.07712e-07	-2.07709e-07	-2.07708e-07	-2.07706e-07	-2.07705e-07	-2.07705e-07	-2.07705e-07	-2.07706e-07
-2.07716e-07	-2.07717e-07	-2.07717e-07	-2.07718e-07	-2.07719e-07	-2.07719e-07	-2.07718e-07	-2.07718e-07	-2.07717e-07	-2.07715e-07	-2.07712e-07	-2.0771e-07	-2.07708e-07	-2.07705e-07	-2.07702e-07	-2.07701e-07	-2.077e-07	-2.07699e-07	-2.07698e-07	-2.07698e-07	-2.07698e-07	-2.077e-07	-2.07701e-07	-2.07703e-07	-2.07704e-07	-2.07706e-07	-2.07707e-07	-2.07709e-07	-2.0771e-07	-2.07712e-07	-2.07713e-07	-2.07714e-07	-2.07715e-07	-2.07716e-07	-2.07717e-07	-2.07717e-07	-2.07717e-07	-2.07716e-07	-2.07716e-07	-2.07714e-07	-2.07712e-07	-2.0771e-07	-2.07709e-07	-2.07708e-07	-2.07707e-07	-2.07705e-07	-2.07705e-07	-2.07705e-07	-2.07706e-07	-2.07707e-07
-2.07715e-07	-2.07716e-07	-2.07716e-07	-2.07717e-07	-2.07717e-07	-2.07717e-07	-2.07717e-07	-2.07717e-07	-2.07716e-07	-2.07714e-07	-2.07712e-07	-2.0771e-07	-2.07708e-07	-2.07706e-07	-2.07704e-07	-2.07702e-07	-2.07701e-07	-2.077e-07	-2.077e-07	-2.077e-07	-2.07701e-07	-2.07702e-07	-2.07703e-07	-2.07704e-07	-2.07706e-07	-2.07707e-07	-2.07708e-07	-2.07709e-07	-2.0771e-07	-2.07711e-07	-2.07712e-07	-2.07713e-07	-2.07714e-07	-2.07715e-07	-2.07715e-07	-2.07715e-07	-2.07714e-07	-2.07713e-07	-2.07711e-07	-2.0771e-07	-2.07707e-07	-2.07705e-07	-2.07704e-07	-2.07702e-07	-2.07702e-07	-2.077e-07	-2.077e-07	-2.07701e-07	-2.07702e-07	-2.07703e-07
-2.07707e-07	-2.07708e-07	-2.07709e-07	-2.07709e-07	-2.0771e-07	-2.0771e-07	-2.0771e-07	-2.07709e-07	-2.07709e-07	-2.07708e-07	-2.07707e-07	-2.07705e-07	-2.07705e-07	-2.07704e-07	-2.07703e-07	-2.07703e-07	-2.07702e-07	-2.07703e-07	-2.07703e-07	-2.07704e-07	-2.07704e-07	-2.07706e-07	-2.07708e-07	-2.07709e-07	-2.0771e-07	-2.07711e-07	-2.07712e-07	-2.07713e-07	-2.07713e-07	-2.07714e-07	-2.07715e-07	-2.07715e-07	-2.07715e-07	-2.07715e-07	-2.07713e-07	-2.07712e-07	-2.07711e-07	-2.07709e-07	-2.07707e-07	-2.07705e-07	-2.07703e-07	-2.07701e-07	-2.07699e-07	-2.07697e-07	-2.07696e-07	-2.07696e-07	-2.07696e-07	-2.07697e-07	-2.07698e-07	-2.07701e-07
-2.07715e-07	-2.07715e-07	-2.07714e-07	-2.07714e-07	-2.07714e-07	-2.07713e-07	-2.07713e-07	-2.07711e-07	-2.0771e-07	-2.07709e-07	-2.07707e-07	-2.07705e-07	-2.07704e-07	-2.07703e-07	-2.07701e-07	-2.077e-07	-2.077e-07	-2.07699e-07	-2.077e-07	-2.07701e-07	-2.07703e-07	-2.07704e-07	-2.07705e-07	-2.07708e-07	-2.07709e-07	-2.07711e-07	-2.07713e-07	-2.07714e-07	-2.07716e-07	-2.07717e-07	-2.07719e-07	-2.0772e-07	-2.07721e-07	-2.0772e-07	-2.0772e-07	-2.07719e-07	-2.07718e-07	-2.07716e-07	-2.07713e-07	-2.07711e-07	-2.07709e-07	-2.07706e-07	-2.07705e-07	-2.07703e-07	-2.07701e-07	-2.07701e-07	-2.07701e-07	-2.07701e-07	-2.07702e-07	-2.07702e-07
-2.07716e-07	-2.07716e-07	-2.07716e-07	-2.07715e-07	-2.07715e-07	-2.07714e-07	-2.07713e-07	-2.07711e-07	-2.07709e-07	-2.07708e-07	-2.07706e-07	-2.07704e-07	-2.07703e-07	-2.07702e-07	-2.07701e-07	-2.077e-07	-2.07699e-07	-2.07699e-07	-2.07699e-07	-2.07701e-07	-2.07702e-07	-2.07703e-07	-2.07706e-07	-2.07708e-07	-2.0771e-07	-2.07712e-07	-2.07714e-07	-2.07716e-07	-2.07718e-07	-2.07719e-07	-2.0772e-07	-2.0772e-07	-2.07721e-07	-2.07721e-07	-2.0772e-07	-2.07719e-07	-2.07718e-07	-2.07716e-07	-2.07715e-07	-2.07712e-07	-2.0771e-07	-2.07707e-07	-2.07706e-07	-2.07704e-07	-2.07702e-07	-2.07701e-07	-2.07701e-07	-2.07702e-07	-2.07702e-07	-2.07702e-07
-2.07719e-07	-2.07719e-07	-2.07719e-07	-2.07719e-07	-2.07719e-07	-2.07718e-07	-2.07717e-07	-2.07715e-07	-2.07714e-07	-2.07711e-07	-2.07709e-07	-2.07706e-07	-2.07703e-07	-2.07701e-07	-2.077e-07	-2.07698e-07	-2.07697e-07	-2.07696e-07	-2.07696e-07	-2.07696e-07	-2.07696e-07	-2.07697e-07	-2.07699e-07	-2.07701e-07	-2.07702e-07	-2.07704e-07	-2.07706e-07	-2.07707e-07	-2.07709e-07	-2.07711e-07	-2.07713e-07	-2.07714e-07	-2.07715e-07	-2.07715e-07	-2.07716e-07	-2.07716e-07	-2.07716e-07	-2.07715e-07	-2.07714e-07	-2.07713e-07	-2.07711e-07	-2.07709e-07	-2.07708e-07	-2.07706e-07	-2.07706e-07	-2.07706e-07	-2.07706e-07	-2.07706e-07	-2.07706e-07	-2.07707e-07
-2.07716e-07	-2.07717e-07	-2.07718e-07	-2.07718e-07	-2.07718e-07	-2.07717e-07	-2.07716e-07	-2.07715e-07	-2.07713e-07	-2.07711e-07	-2.07709e-07	-2.07707e-07	-2.07706e-07	-2.07704e-07	-2.07702e-07	-2.07701e-07	-2.07701e-07	-2.07701e-07	-2.07701e-07	-2.07701e-07	-2.07702e-07	-2.07703e-07	-2.07704e-07	-2.07705e-07	-2.07707e-07	-2.07709e-07	-2.0771e-07	-2.07712e-07	-2.07713e-07	-2.07714e-07	-2.07715e-07	-2.07715e-07	-2.07715e-07	-2.07715e-07	-2.07714e-07	-2.07713e-07	-2.07712e-07	-2.0771e-07	-2.07709e-07	-2.07707e-07	-2.07705e-07	-2.07705e-07	-2.07704e-07	-2.07703e-07	-2.07703e-07	-2.07703e-07	-2.07704e-07	-2.07704e-07	-2.07705e-07	-2.07706e-07
-2.07713e-07	-2.07714e-07	-2.07715e-07	-2.07716e-07	-2.07716e-07	-2.07716e-07	-2.07715e-07	-2.07715e-07	-2.07714e-07	-2.07713e-07	-2.07712e-07	-2.0771e-07	-2.07709e-07	-2.07708e-07	-2.07708e-07	-2.07708e-07	-2.07707e-07	-2.07706e-07	-2.07707e-07	-2.07707e-07	-2.07707e-07	-2.07708e-07	-2.07709e-07	-2.0771e-07	-2.07711e-07	-2.07712e-07	-2.07713e-07	-2.07713e-07	-2.07714e-07	-2.07714e-07	-2.07714e-07	-2.07714e-07	-2.07714e-07	-2.07712e-07	-2.07711e-07	-2.0771e-07	-2.07709e-07	-2.07707e-07	-2.07705e-07	-2.07703e-07	-2.07702e-07	-2.07702e-07	-2.07702e-07	-2.07701e-07	-2.07701e-07	-2.07702e-07	-2.07703e-07	-2.07705e-07	-2.07707e-07	-2.07709e-07
-2.07709e-07	-2.0771e-07	-2.0771e-07	-2.0771e-07	-2.07709e-07	-2.07708e-07	-2.07707e-07	-2.07706e-07	-2.07705e-07	-2.07703e-07	-2.07702e-07	-2.07702e-07	-2.07701e-07	-2.07701e-07	-2.07701e-07	-2.07702e-07	-2.07702e-07	-2.07703e-07	-2.07705e-07	-2.07706e-07	-2.07707e-07	-2.0771e-07	-2.07712e-07	-2.07713e-07	-2.07714e-07	-2.07716e-07	-2.07718e-07	-2.0772e-07	-2.0772e-07	-2.07722e-07	-2.07722e-07	-2.07721e-07	-2.0772e-07	-2.07719e-07	-2.07717e-07	-2.07714e-07	-2.07712e-07	-2.07709e-07	-2.07707e-07	-2.07704e-07	-2.07702e-07	-2.077e-07	-2.07698e-07	-2.07698e-07	-2.07697e-07	-2.07698e-07	-2.07697e-07	-2.07698e-07	-2.07699e-07	-2.07701e-07
-2.07713e-07	-2.07714e-07	-2.07714e-07	-2.07715e-07	-2.07714e-07	-2.07713e-07	-2.07712e-07	-2.0771e-07	-2.07709e-07	-2.07706e-07	-2.07705e-07	-2.07704e-07	-2.07702e-07	-2.07701e-07	-2.07701e-07	-2.07701e-07	-2.07701e-07	-2.07702e-07	-2.07702e-07	-2.07704e-07	-2.07705e-07	-2.07706e-07	-2.07707e-07	-2.07709e-07	-2.07711e-07	-2.07713e-07	-2.07714e-07	-2.07716e-07	-2.07717e-07	-2.07719e-07	-2.0772e-07	-2.07719e-07	-2.07718e-07	-2.07718e-07	-2.07717e-07	-2.07715e-07	-2.07713e-07	-2.0771e-07	-2.07709e-07	-2.07707e-07	-2.07704e-07	-2.07703e-07	-2.07702e-07	-2.07702e-07	-2.07701e-07	-2.07702e-07	-2.07702e-07	-2.07703e-07	-2.07704e-07	-2.07705e-07
-2.07717e-07	-2.07718e-07	-2.07718e-07	-2.07717e-07	-2.07715e-07	-2.07714e-07	-2.07712e-07	-2.0771e-07	-2.07708e-07	-2.07705e-07	-2.07703e-07	-2.07701e-07	-2.07699e-07	-2.07698e-07	-2.07697e-07	-2.07697e-07	-2.07697e-07	-2.07698e-07	-2.07699e-07	-2.07699e-07	-2.07701e-07	-2.07702e-07	-2.07704e-07	-2.07706e-07	-2.07708e-07	-2.0771e-07	-2.07712e-07	-2.07715e-07	-2.07717e-07	-2.07718e-07	-2.0772e-07	-2.0772e-07	-2.07721e-07	-2.0772e-07	-2.07719e-07	-2.07718e-07	-2.07716e-07	-2.07714e-07	-2.07712e-07	-2.07711e-07	-2.0771e-07	-2.07707e-07	-2.07706e-07	-2.07706e-07	-2.07706e-07	-2.07706e-07	-2.07706e-07	-2.07707e-07	-2.07707e-07	-2.07707e-07
-2.07715e-07	-2.07717e-07	-2.07718e-07	-2.07717e-07	-2.07716e-07	-2.07714e-07	-2.07712e-07	-2.0771e-07	-2.07708e-07	-2.07706e-07	-2.07704e-07	-2.07703e-07	-2.07702e-07	-2.07701e-07	-2.07701e-07	-2.07701e-07	-2.07701e-07	-2.07701e-07	-2.07702e-07	-2.07703e-07	-2.07704e-07	-2.07705e-07	-2.07706e-07	-2.07708e-07	-2.07709e-07	-2.07711e-07	-2.07712e-07	-2.07714e-07	-2.07715e-07	-2.07716e-07	-2.07717e-07	-2.07716e-07	-2.07716e-07	-2.07715e-07	-2.07714e-07	-2.07712e-07	-2.07711e-07	-2.07709e-07	-2.07707e-07	-2.07706e-07	-2.07706e-07	-2.07705e-07	-2.07705e-07	-2.07705e-07	-2.07706e-07	-2.07706e-07	-2.07707e-07	-2.07708e-07	-2.07709e-07	-2.0771e-07
-2.07715e-07	-2.07717e-07	-2.07717e-07	-2.07717e-07	-2.07716e-07	-2.07715e-07	-2.07714e-07	-2.07712e-07	-2.0771e-07	-2.07708e-07	-2.07707e-07	-2.07706e-07	-2.07705e-07	-2.07704e-07	-2.07704e-07	-2.07703e-07	-2.07703e-07	-2.07703e-07	-2.07704e-07	-2.07704e-07	-2.07705e-07	-2.07705e-07	-2.07706e-07	-2.07707e-07	-2.07708e-07	-2.07709e-07	-2.07711e-07	-2.07712e-07	-2.07713e-07	-2.07714e-07	-2.07714e-07	-2.07714e-07	-2.07713e-07	-2.07712e-07	-2.0771e-07	-2.07708e-07	-2.07707e-07	-2.07706e-07	-2.07704e-07	-2.07702e-07	-2.07702e-07	-2.07703e-07	-2.07703e-07	-2.07704e-07	-2.07704e-07	-2.07705e-07	-2.07706e-07	-2.07707e-07	-2.07709e-07	-2.0771e-07
-2.07708e-07	-2.0771e-07	-2.07711e-07	-2.07711e-07	-2.0771e-07	-2.0771e-07	-2.07709e-07	-2.07707e-07	-2.07706e-07	-2.07705e-07	-2.07705e-07	-2.07704e-07	-2.07704e-07	-2.07705e-07	-2.07706e-07	-2.07706e-07	-2.07707e-07	-2.07708e-07	-2.07709e-07	-2.0771e-07	-2.07711e-07	-2.07712e-07	-2.07714e-07	-2.07715e-07	-2.07716e-07	-2.07716e-07	-2.07718e-07	-2.07719e-07	-2.07719e-07	-2.07719e-07	-2.07718e-07	-2.07717e-07	-2.07715e-07	-2.07713e-07	-2.07711e-07	-2.07708e-07	-2.07706e-07	-2.07704e-07	-2.07701e-07	-2.07699e-07	-2.07697e-07	-2.07697e-07	-2.07697e-07	-2.07697e-07	-2.07698e-07	-2.07699e-07	-2.07701e-07	-2.07702e-07	-2.07704e-07	-2.07706e-07
-2.07714e-07	-2.07715e-07	-2.07715e-07	-2.07715e-07	-2.07714e-07	-2.07712e-07	-2.0771e-07	-2.07709e-07	-2.07707e-07	-2.07705e-07	-2.07704e-07	-2.07703e-07	-2.07703e-07	-2.07703e-07	-2.07704e-07	-2.07704e-07	-2.07705e-07	-2.07707e-07	-2.07708e-07	-2.07709e-07	-2.0771e-07	-2.07712e-07	-2.07714e-07	-2.07715e-07	-2.07717e-07	-2.07718e-07	-2.0772e-07	-2.07721e-07	-2.07721e-07	-2.07722e-07	-2.07722e-07	-2.07721e-07	-2.0772e-07	-2.07718e-07	-2.07716e-07	-2.07712e-07	-2.0771e-07	-2.07708e-07	-2.07706e-07	-2.07704e-07	-2.07703e-07	-2.07702e-07	-2.07702e-07	-2.07703e-07	-2.07703e-07	-2.07704e-07	-2.07705e-07	-2.07706e-07	-2.07707e-07	-2.0771e-07
-2.07714e-07	-2.07715e-07	-2.07715e-07	-2.07714e-07	-2.07711e-07	-2.07709e-07	-2.07707e-07	-2.07705e-07	-2.07704e-07	-2.07702e-07	-2.07701e-07	-2.077e-07	-2.077e-07	-2.077e-07	-2.077e-07	-2.07702e-07	-2.07703e-07	-2.07705e-07	-2.07707e-07	-2.07709e-07	-2.07711e-07	-2.07713e-07	-2.07715e-07	-2.07716e-07	-2.07718e-07	-2.07721e-07	-2.07723e-07	-2.07725e-07	-2.07727e-07	-2.07728e-07	-2.07728e-07	-2.07727e-07	-2.07726e-07	-2.07723e-07	-2.07721e-07	-2.07718e-07	-2.07715e-07	-2.07713e-07	-2.0771e-07	-2.07709e-07	-2.07707e-07	-2.07705e-07	-2.07705e-07	-2.07705e-07	-2.07705e-07	-2.07705e-07	-2.07705e-07	-2.07705e-07	-2.07705e-07	-2.07707e-07
-2.07722e-07	-2.07723e-07	-2.07723e-07	-2.07722e-07	-2.0772e-07	-2.07719e-07	-2.07716e-07	-2.07714e-07	-2.07712e-07	-2.0771e-07	-2.07708e-07	-2.07707e-07	-2.07706e-07	-2.07706e-07	-2.07705e-07	-2.07705e-07	-2.07705e-07	-2.07706e-07	-2.07707e-07	-2.07708e-07	-2.07709e-07	-2.0771e-07	-2.07712e-07	-2.07714e-07	-2.07715e-07	-2.07717e-07	-2.07718e-07	-2.0772e-07	-2.07721e-07	-2.07722e-07	-2.07723e-07	-2.07723e-07	-2.07722e-07	-2.07721e-07	-2.0772e-07	-2.07718e-07	-2.07717e-07	-2.07716e-07	-2.07714e-07	-2.07714e-07	-2.07713e-07	-2.07712e-07	-2.07713e-07	-2.07713e-07	-2.07715e-07	-2.07715e-07	-2.07716e-07	-2.07717e-07	-2.07718e-07	-2.07719e-07
-2.07722e-07	-2.07724e-07	-2.07724e-07	-2.07724e-07	-2.07722e-07	-2.0772e-07	-2.07718e-07	-2.07715e-07	-2.07713e-07	-2.07711e-07	-2.0771e-07	-2.07709e-07	-2.07708e-07	-2.07708e-07	-2.07709e-07	-2.0771e-07	-2.0771e-07	-2.07711e-07	-2.07711e-07	-2.07712e-07	-2.07713e-07	-2.07714e-07	-2.07716e-07	-2.07717e-07	-2.07719e-07	-2.0772e-07	-2.07722e-07	-2.07724e-07	-2.07725e-07	-2.07726e-07	-2.07726e-07	-2.07725e-07	-2.07724e-07	-2.07722e-07	-2.07721e-07	-2.07718e-07	-2.07716e-07	-2.07715e-07	-2.07714e-07	-2.07712e-07	-2.07711e-07	-2.07711e-07	-2.07711e-07	-2.07712e-07	-2.07713e-07	-2.07714e-07	-2.07715e-07	-2.07715e-07	-2.07717e-07	-2.07718e-07
-2.0772e-07	-2.07722e-07	-2.07723e-07	-2.07723e-07	-2.07722e-07	-2.07721e-07	-2.0772e-07	-2.07719e-07	-2.07718e-07	-2.07717e-07	-2.07716e-07	-2.07716e-07	-2.07715e-07	-2.07716e-07	-2.07716e-07	-2.07716e-07	-2.07717e-07	-2.07717e-07	-2.07718e-07	-2.07718e-07	-2.07718e-07	-2.07718e-07	-2.07719e-07	-2.0772e-07	-2.0772e-07	-2.07721e-07	-2.07721e-07	-2.07722e-07	-2.07723e-07	-2.07722e-07	-2.07721e-07	-2.0772e-07	-2.07719e-07	-2.07717e-07	-2.07716e-07	-2.07714e-07	-2.07712e-07	-2.07711e-07	-2.0771e-07	-2.07709e-07	-2.07709e-07	-2.0771e-07	-2.07711e-07	-2.07712e-07	-2.07713e-07	-2.07715e-07	-2.07717e-07	-2.07719e-07	-2.07721e-07	-2.07723e-07
-2.0772e-07	-2.07722e-07	-2.07722e-07	-2.07722e-07	-2.07721e-07	-2.07719e-07	-2.07718e-07	-2.07717e-07	-2.07716e-07	-2.07715e-07	-2.07714e-07	-2.07714e-07	-2.07714e-07	-2.07714e-07	-2.07715e-07	-2.07716e-07	-2.07717e-07	-2.07718e-07	-2.0772e-07	-2.07721e-07	-2.07722e-07	-2.07724e-07	-2.07724e-07	-2.07724e-07	-2.07726e-07	-2.07727e-07	-2.07728e-07	-2.07728e-07	-2.07729e-07	-2.07729e-07	-2.07729e-07	-2.07728e-07	-2.07726e-07	-2.07724e-07	-2.07722e-07	-2.07719e-07	-2.07717e-07	-2.07715e-07	-2.07713e-07	-2.07713e-07	-2.07712e-07	-2.07712e-07	-2.07712e-07	-2.07713e-07	-2.07714e-07	-2.07715e-07	-2.07716e-07	-2.07717e-07	-2.07719e-07	-2.07721e-07
-2.07723e-07	-2.07725e-07	-2.07725e-07	-2.07724e-07	-2.07723e-07	-2.07722e-07	-2.07721e-07	-2.07719e-07	-2.07718e-07	-2.07718e-07	-2.07717e-07	-2.07717e-07	-2.07717e-07	-2.07718e-07	-2.07719e-07	-2.0772e-07	-2.07721e-07	-2.07722e-07	-2.07724e-07	-2.07725e-07	-2.07726e-07	-2.07727e-07	-2.07728e-07	-2.0773e-07	-2.07731e-07	-2.07732e-07	-2.07733e-07	-2.07735e-07	-2.07735e-07	-2.07735e-07	-2.07734e-07	-2.07732e-07	-2.07731e-07	-2.07729e-07	-2.07727e-07	-2.07724e-07	-2.07721e-07	-2.0772e-07	-2.07718e-07	-2.07717e-07	-2.07716e-07	-2.07716e-07	-2.07717e-07	-2.07717e-07	-2.07718e-07	-2.07719e-07	-2.0772e-07	-2.07721e-07	-2.07722e-07	-2.07723e-07
-2.07732e-07	-2.07733e-07	-2.07733e-07	-2.07732e-07	-2.07731e-07	-2.07728e-07	-2.07726e-07	-2.07724e-07	-2.07722e-07	-2.0772e-07	-2.07718e-07	-2.07717e-07	-2.07717e-07	-2.07717e-07	-2.07717e-07	-2.07717e-07	-2.07718e-07	-2.0772e-07	-2.07721e-07	-2.07721e-07	-2.07722e-07	-2.07724e-07	-2.07726e-07	-2.07727e-07	-2.07728e-07	-2.0773e-07	-2.07732e-07	-2.07734e-07	-2.07736e-07	-2.07737e-07	-2.07738e-07	-2.07738e-07	-2.07737e-07	-2.07736e-07	-2.07735e-07	-2.07733e-07	-2.07731e-07	-2.07729e-07	-2.07728e-07	-2.07727e-07	-2.07726e-07	-2.07726e-07	-2.07726e-07	-2.07726e-07	-2.07726e-07	-2.07726e-07	-2.07727e-07	-2.07727e-07	-2.07726e-07	-2.07727e-07
-2.07736e-07	-2.07737e-07	-2.07737e-07	-2.07736e-07	-2.07734e-07	-2.07733e-07	-2.07731e-07	-2.07729e-07	-2.07728e-07	-2.07727e-07	-2.07726e-07	-2.07725e-07	-2.07725e-07	-2.07725e-07	-2.07726e-07	-2.07726e-07	-2.07726e-07	-2.07726e-07	-2.07726e-07	-2.07728e-07	-2.07728e-07	-2.07729e-07	-2.0773e-07	-2.07731e-07	-2.07733e-07	-2.07734e-07	-2.07735e-07	-2.07736e-07	-2.07737e-07	-2.07737e-07	-2.07737e-07	-2.07737e-07	-2.07737e-07	-2.07736e-07	-2.07735e-07	-2.07734e-07	-2.07732e-07	-2.07731e-07	-2.0773e-07	-2.0773e-07	-2.0773e-07	-2.0773e-07	-2.0773e-07	-2.0773e-07	-2.07731e-07	-2.07731e-07	-2.07732e-07	-2.07732e-07	-2.07732e-07	-2.07733e-07
-2.0774e-07	-2.07742e-07	-2.07742e-07	-2.07742e-07	-2.07742e-07	-2.07741e-07	-2.0774e-07	-2.07738e-07	-2.07737e-07	-2.07736e-07	-2.07734e-07	-2.07734e-07	-2.07733e-07	-2.07733e-07	-2.07733e-07	-2.07732e-07	-2.07732e-07	-2.07732e-07	-2.07732e-07	-2.07732e-07	-2.07732e-07	-2.07732e-07	-2.07732e-07	-2.07733e-07	-2.07733e-07	-2.07734e-07	-2.07735e-07	-2.07735e-07	-2.07737e-07	-2.07738e-07	-2.07738e-07	-2.07738e-07	-2.07738e-07	-2.07737e-07	-2.07737e-07	-2.07735e-07	-2.07735e-07	-2.07735e-07	-2.07734e-07	-2.07735e-07	-2.07734e-07	-2.07735e-07	-2.07736e-07	-2.07736e-07	-2.07737e-07	-2.07738e-07	-2.07739e-07	-2.07739e-07	-2.0774e-07	-2.0774e-07
-2.07738e-07	-2.0774e-07	-2.07741e-07	-2.07742e-07	-2.07742e-07	-2.07742e-07	-2.07742e-07	-2.07742e-07	-2.07742e-07	-2.07742e-07	-2.07742e-07	-2.07743e-07	-2.07743e-07	-2.07743e-07	-2.07743e-07	-2.07743e-07	-2.07744e-07	-2.07744e-07	-2.07744e-07	-2.07744e-07	-2.07743e-07	-2.07743e-07	-2.07743e-07	-2.07743e-07	-2.07743e-07	-2.07742e-07	-2.07743e-07	-2.07742e-07	-2.07743e-07	-2.07743e-07	-2.07742e-07	-2.07741e-07	-2.0774e-07	-2.07739e-07	-2.07737e-07	-2.07735e-07	-2.07734e-07	-2.07733e-07	-2.07732e-07	-2.07732e-07	-2.07732e-07	-2.07732e-07	-2.07733e-07	-2.07734e-07	-2.07736e-07	-2.07737e-07	-2.07738e-07	-2.07738e-07	-2.0774e-07	-2.07742e-07
-2.07743e-07	-2.07744e-07	-2.07745e-07	-2.07745e-07	-2.07745e-07	-2.07744e-07	-2.07745e-07	-2.07744e-07	-2.07743e-07	-2.07743e-07	-2.07743e-07	-2.07743e-07	-2.07743e-07	-2.07743e-07	-2.07743e-07	-2.07743e-07	-2.07744e-07	-2.07743e-07	-2.07744e-07	-2.07744e-07	-2.07744e-07	-2.07744e-07	-2.07743e-07	-2.07744e-07	-2.07744e-07	-2.07744e-07	-2.07745e-07	-2.07746e-07	-2.07747e-07	-2.07747e-07	-2.07747e-07	-2.07748e-07	-2.07747e-07	-2.07746e-07	-2.07745e-07	-2.07744e-07	-2.07743e-07	-2.07742e-07	-2.07741e-07	-2.0774e-07	-2.07739e-07	-2.07739e-07	-2.07739e-07	-2.07739e-07	-2.0774e-07	-2.0774e-07	-2.0774e-07	-2.07741e-07	-2.07741e-07	-2.07741e-07
-2.07748e-07	-2.07748e-07	-2.07747e-07	-2.07746e-07	-2.07747e-07	-2.07746e-07	-2.07745e-07	-2.07744e-07	-2.07744e-07	-2.07743e-07	-2.07743e-07	-2.07742e-07	-2.07742e-07	-2.07742e-07	-2.07743e-07	-2.07742e-07	-2.07742e-07	-2.07742e-07	-2.07742e-07	-2.07742e-07	-2.07742e-07	-2.07743e-07	-2.07743e-07	-2.07744e-07	-2.07746e-07	-2.07747e-07	-2.07747e-07	-2.07748e-07	-2.0775e-07	-2.07752e-07	-2.07752e-07	-2.07753e-07	-2.07754e-07	-2.07754e-07	-2.07753e-07	-2.07751e-07	-2.0775e-07	-2.07749e-07	-2.07748e-07	-2.07748e-07	-2.07746e-07	-2.07745e-07	-2.07744e-07	-2.07744e-07	-2.07743e-07	-2.07742e-07	-2.07742e-07	-2.07741e-07	-2.07741e-07	-2.0774e-07
-2.07754e-07	-2.07755e-07	-2.07755e-07	-2.07755e-07	-2.07755e-07	-2.07754e-07	-2.07753e-07	-2.07753e-07	-2.07752e-07	-2.07751e-07	-2.0775e-07	-2.07749e-07	-2.07748e-07	-2.07747e-07	-2.07746e-07	-2.07745e-07	-2.07744e-07	-2.07743e-07	-2.07742e-07	-2.07741e-07	-2.07741e-07	-2.07741e-07	-2.07741e-07	-2.07742e-07	-2.07742e-07	-2.07743e-07	-2.07744e-07	-2.07746e-07	-2.07747e-07	-2.07749e-07	-2.0775e-07	-2.07751e-07	-2.07752e-07	-2.07753e-07	-2.07754e-07	-2.07754e-07	-2.07754e-07	-2.07754e-07	-2.07754e-07	-2.07754e-07	-2.07753e-07	-2.07752e-07	-2.07752e-07	-2.07752e-07	-2.0775e-07	-2.07749e-07	-2.07748e-07	-2.07747e-07	-2.07746e-07	-2.07746e-07
-2.07759e-07	-2.07759e-07	-2.07759e-07	-2.07759e-07	-2.07758e-07	-2.07758e-07	-2.07758e-07	-2.07758e-07	-2.07757e-07	-2.07756e-07	-2.07755e-07	-2.07754e-07	-2.07752e-07	-2.07751e-07	-2.0775e-07	-2.07748e-07	-2.07747e-07	-2.07745e-07	-2.07744e-07	-2.07743e-07	-2.07742e-07	-2.07742e-07	-2.07742e-07	-2.07742e-07	-2.07743e-07	-2.07745e-07	-2.07746e-07	-2.07748e-07	-2.0775e-07	-2.07752e-07	-2.07753e-07	-2.07755e-07	-2.07756e-07	-2.07758e-07	-2.07759e-07	-2.0776e-07	-2.0776e-07	-2.0776e-07	-2.0776e-07	-2.0776e-07	-2.07759e-07	-2.07757e-07	-2.07757e-07	-2.07756e-07	-2.07754e-07	-2.07752e-07	-2.07751e-07	-2.07749e-07	-2.07748e-07	-2.07748e-07
-2.07758e-07	-2.07758e-07	-2.07758e-07	-2.07759e-07	-2.07761e-07	-2.07762e-07	-2.07763e-07	-2.07764e-07	-2.07764e-07	-2.07764e-07	-2.07763e-07	-2.07763e-07	-2.07761e-07	-2.07759e-07	-2.07758e-07	-2.07756e-07	-2.07754e-07	-2.07751e-07	-2.0775e-07	-2.07748e-07	-2.07746e-07	-2.07745e-07	-2.07744e-07	-2.07744e-07	-2.07743e-07	-2.07743e-07	-2.07744e-07	-2.07745e-07	-2.07747e-07	-2.07748e-07	-2.07749e-07	-2.0775e-07	-2.07751e-07	-2.07753e-07	-2.07754e-07	-2.07755e-07	-2.07756e-07	-2.07756e-07	-2.07756e-07	-2.07756e-07	-2.07756e-07	-2.07755e-07	-2.07754e-07	-2.07753e-07	-2.07752e-07	-2.07752e-07	-2.07751e-07	-2.07751e-07	-2.0775e-07	-2.07749e-07
-2.07757e-07	-2.07756e-07	-2.07756e-07	-2.07758e-07	-2.07759e-07	-2.0776e-07	-2.07761e-07	-2.07761e-07	-2.07761e-07	-2.07761e-07	-2.0776e-07	-2.07759e-07	-2.07758e-07	-2.07756e-07	-2.07755e-07	-2.07753e-07	-2.07751e-07	-2.07749e-07	-2.07748e-07	-2.07746e-07	-2.07745e-07	-2.07745e-07	-2.07745e-07	-2.07745e-07	-2.07745e-07	-2.07746e-07	-2.07747e-07	-2.07749e-07	-2.0775e-07	-2.07751e-07	-2.07754e-07	-2.07755e-07	-2.07757e-07	-2.07759e-07	-2.07759e-07	-2.0776e-07	-2.0776e-07	-2.07761e-07	-2.0776e-07	-2.07758e-07	-2.07758e-07	-2.07756e-07	-2.07754e-07	-2.07752e-07	-2.0775e-07	-2.07749e-07	-2.07747e-07	-2.07746e-07	-2.07745e-07	-2.07745e-07
-2.07755e-07	-2.07754e-07	-2.07754e-07	-2.07756e-07	-2.07757e-07	-2.07758e-07	-2.07759e-07	-2.07759e-07	-2.0776e-07	-2.0776e-07	-2.07761e-07	-2.07759e-07	-2.07758e-07	-2.07756e-07	-2.07754e-07	-2.07753e-07	-2.07751e-07	-2.07749e-07	-2.07747e-07	-2.07747e-07	-2.07747e-07	-2.07746e-07	-2.07746e-07	-2.07746e-07	-2.07747e-07	-2.07748e-07	-2.07748e-07	-2.0775e-07	-2.07751e-07	-2.07752e-07	-2.07754e-07	-2.07755e-07	-2.07756e-07	-2.07757e-07	-2.07759e-07	-2.07759e-07	-2.07759e-07	-2.07759e-07	-2.07758e-07	-2.07757e-07	-2.07755e-07	-2.07753e-07	-2.0775e-07	-2.07748e-07	-2.07746e-07	-2.07742e-07	-2.07741e-07	-2.07741e-07	-2.0774e-07	-2.07739e-07
-2.07759e-07	-2.07757e-07	-2.07756e-07	-2.07757e-07	-2.07758e-07	-2.07759e-07	-2.07759e-07	-2.07759e-07	-2.07759e-07	-2.07758e-07	-2.07756e-07	-2.07754e-07	-2.07752e-07	-2.07749e-07	-2.07747e-07	-2.07745e-07	-2.07743e-07	-2.07741e-07	-2.0774e-07	-2.07739e-07	-2.07738e-07	-2.07738e-07	-2.07739e-07	-2.0774e-07	-2.07741e-07	-2.07743e-07	-2.07744e-07	-2.07746e-07	-2.07748e-07	-2.0775e-07	-2.07752e-07	-2.07755e-07	-2.07757e-07	-2.0776e-07	-2.07762e-07	-2.07764e-07	-2.07765e-07	-2.07765e-07	-2.07763e-07	-2.07762e-07	-2.07761e-07	-2.07759e-07	-2.07756e-07	-2.07753e-07	-2.0775e-07	-2.07748e-07	-2.07746e-07	-2.07743e-07	-2.07742e-07	-2.0774e-07
-2.07756e-07	-2.07754e-07	-2.07754e-07	-2.07755e-07	-2.07756e-07	-2.07757e-07	-2.07757e-07	-2.07757e-07	-2.07757e-07	-2.07756e-07	-2.07754e-07	-2.07752e-07	-2.07749e-07	-2.07747e-07	-2.07744e-07	-2.07742e-07	-2.0774e-07	-2.07739e-07	-2.07737e-07	-2.07736e-07	-2.07736e-07	-2.07736e-07	-2.07736e-07	-2.07737e-07	-2.07739e-07	-2.0774e-07	-2.07742e-07	-2.07744e-07	-2.07746e-07	-2.07748e-07	-2.0775e-07	-2.07753e-07	-2.07755e-07	-2.07757e-07	-2.07759e-07	-2.07761e-07	-2.07763e-07	-2.07763e-07	-2.07762e-07	-2.0776e-07	-2.07758e-07	-2.07756e-07	-2.07753e-07	-2.0775e-07	-2.07747e-07	-2.07744e-07	-2.07742e-07	-2.0774e-07	-2.07739e-07	-2.07738e-07
-2.07753e-07	-2.07751e-07	-2.07751e-07	-2.07752e-07	-2.07754e-07	-2.07755e-07	-2.07756e-07	-2.07757e-07	-2.07756e-07	-2.07756e-07	-2.07755e-07	-2.07752e-07	-2.07749e-07	-2.07746e-07	-2.07743e-07	-2.0774e-07	-2.07737e-07	-2.07735e-07	-2.07733e-07	-2.07731e-07	-2.0773e-07	-2.0773e-07	-2.0773e-07	-2.0773e-07	-2.0773e-07	-2.07731e-07	-2.07732e-07	-2.07734e-07	-2.07736e-07	-2.07738e-07	-2.0774e-07	-2.07744e-07	-2.07747e-07	-2.07749e-07	-2.07752e-07	-2.07754e-07	-2.07756e-07	-2.07756e-07	-2.07757e-07	-2.07757e-07	-2.07754e-07	-2.07752e-07	-2.0775e-07	-2.07748e-07	-2.07746e-07	-2.07743e-07	-2.07742e-07	-2.0774e-07	-2.07739e-07	-2.07738e-07
-2.07747e-07	-2.07745e-07	-2.07745e-07	-2.07747e-07	-2.07748e-07	-2.0775e-07	-2.07752e-07	-2.07753e-07	-2.07754e-07	-2.07754e-07	-2.07753e-07	-2.07752e-07	-2.0775e-07	-2.07748e-07	-2.07746e-07	-2.07743e-07	-2.07741e-07	-2.07739e-07	-2.07737e-07	-2.07735e-07	-2.07734e-07	-2.07733e-07	-2.07733e-07	-2.07733e-07	-2.07733e-07	-2.07733e-07	-2.07734e-07	-2.07735e-07	-2.07736e-07	-2.07738e-07	-2.07739e-07	-2.07741e-07	-2.07743e-07	-2.07746e-07	-2.07748e-07	-2.07749e-07	-2.0775e-07	-2.07751e-07	-2.0775e-07	-2.07749e-07	-2.07748e-07	-2.07747e-07	-2.07744e-07	-2.07742e-07	-2.0774e-07	-2.07738e-07	-2.07737e-07	-2.07736e-07	-2.07735e-07	-2.07735e-07
-2.07744e-07	-2.07742e-07	-2.07743e-07	-2.07745e-07	-2.07747e-07	-2.07748e-07	-2.0775e-07	-2.07752e-07	-2.07753e-07	-2.07753e-07	-2.07752e-07	-2.07751e-07	-2.07749e-07	-2.07747e-07	-2.07745e-07	-2.07743e-07	-2.07741e-07	-2.07739e-07	-2.07737e-07	-2.07736e-07	-2.07735e-07	-2.07735e-07	-2.07734e-07	-2.07734e-07	-2.07734e-07	-2.07734e-07	-2.07733e-07	-2.07735e-07	-2.07735e-07	-2.07736e-07	-2.07737e-07	-2.07739e-07	-2.07741e-07	-2.07743e-07	-2.07745e-07	-2.07747e-07	-2.07748e-07	-2.07749e-07	-2.07748e-07	-2.07747e-07	-2.07745e-07	-2.07743e-07	-2.07741e-07	-2.07738e-07	-2.07736e-07	-2.07734e-07	-2.07733e-07	-2.07733e-07	-2.07732e-07	-2.07732e-07
-2.07742e-07	-2.07739e-07	-2.07738e-07	-2.07739e-07	-2.0774e-07	-2.07741e-07	-2.07742e-07	-2.07743e-07	-2.07743e-07	-2.07744e-07	-2.07743e-07	-2.07742e-07	-2.0774e-07	-2.07738e-07	-2.07736e-07	-2.07734e-07	-2.07732e-07	-2.07732e-07	-2.07731e-07	-2.0773e-07	-2.07729e-07	-2.0773e-07	-2.0773e-07	-2.0773e-07	-2.07731e-07	-2.07732e-07	-2.07733e-07	-2.07734e-07	-2.07735e-07	-2.07736e-07	-2.07738e-07	-2.07739e-07	-2.07741e-07	-2.07743e-07	-2.07745e-07	-2.07746e-07	-2.07747e-07	-2.07748e-07	-2.07747e-07	-2.07746e-07	-2.07744e-07	-2.07741e-07	-2.07739e-07	-2.07735e-07	-2.07733e-07	-2.07731e-07	-2.07729e-07	-2.07727e-07	-2.07726e-07	-2.07725e-07
-2.0774e-07	-2.07737e-07	-2.07737e-07	-2.07738e-07	-2.07739e-07	-2.0774e-07	-2.07741e-07	-2.07743e-07	-2.07743e-07	-2.07743e-07	-2.07743e-07	-2.07741e-07	-2.07738e-07	-2.07735e-07	-2.07733e-07	-2.07731e-07	-2.07729e-07	-2.07726e-07	-2.07725e-07	-2.07725e-07	-2.07724e-07	-2.07724e-07	-2.07724e-07	-2.07725e-07	-2.07725e-07	-2.07726e-07	-2.07727e-07	-2.07728e-07	-2.0773e-07	-2.07731e-07	-2.07732e-07	-2.07734e-07	-2.07736e-07	-2.07739e-07	-2.07741e-07	-2.07744e-07	-2.07745e-07	-2.07746e-07	-2.07746e-07	-2.07745e-07	-2.07743e-07	-2.07741e-07	-2.07738e-07	-2.07736e-07	-2.07734e-07	-2.07732e-07	-2.0773e-07	-2.07728e-07	-2.07727e-07	-2.07726e-07
-2.07742e-07	-2.0774e-07	-2.0774e-07	-2.07741e-07	-2.07742e-07	-2.07743e-07	-2.07744e-07	-2.07745e-07	-2.07745e-07	-2.07744e-07	-2.07742e-07	-2.0774e-07	-2.07738e-07	-2.07736e-07	-2.07733e-07	-2.07729e-07	-2.07727e-07	-2.07725e-07	-2.07723e-07	-2.07722e-07	-2.07721e-07	-2.07721e-07	-2.07721e-07	-2.07721e-07	-2.07721e-07	-2.07723e-07	-2.07723e-07	-2.07724e-07	-2.07726e-07	-2.07728e-07	-2.07729e-07	-2.07732e-07	-2.07735e-07	-2.07738e-07	-2.0774e-07	-2.07744e-07	-2.07746e-07	-2.07747e-07	-2.07748e-07	-2.07748e-07	-2.07747e-07	-2.07745e-07	-2.07742e-07	-2.0774e-07	-2.07736e-07	-2.07734e-07	-2.07732e-07	-2.0773e-07	-2.07729e-07	-2.07727e-07
-2.07735e-07	-2.07734e-07	-2.07734e-07	-2.07736e-07	-2.07738e-07	-2.0774e-07	-2.07742e-07	-2.07744e-07	-2.07745e-07	-2.07745e-07	-2.07745e-07	-2.07743e-07	-2.0774e-07	-2.07738e-07	-2.07736e-07	-2.07733e-07	-2.07731e-07	-2.07728e-07	-2.07727e-07	-2.07725e-07	-2.07724e-07	-2.07723e-07	-2.07722e-07	-2.07722e-07	-2.07721e-07	-2.07721e-07	-2.07721e-07	-2.07722e-07	-2.07722e-07	-2.07723e-07	-2.07724e-07	-2.07726e-07	-2.07728e-07	-2.0773e-07	-2.07732e-07	-2.07735e-07	-2.07737e-07	-2.07738e-07	-2.07739e-07	-2.07739e-07	-2.07738e-07	-2.07737e-07	-2.07736e-07	-2.07734e-07	-2.07732e-07	-2.0773e-07	-2.07729e-07	-2.07728e-07	-2.07728e-07	-2.07728e-07
-2.07733e-07	-2.07731e-07	-2.07731e-07	-2.07733e-07	-2.07735e-07	-2.07736e-07	-2.07738e-07	-2.0774e-07	-2.07741e-07	-2.07742e-07	-2.07742e-07	-2.0774e-07	-2.07739e-07	-2.07737e-07	-2.07735e-07	-2.07733e-07	-2.0773e-07	-2.07729e-07	-2.07727e-07	-2.07726e-07	-2.07725e-07	-2.07724e-07	-2.07723e-07	-2.07723e-07	-2.07722e-07	-2.07722e-07	-2.07722e-07	-2.07722e-07	-2.07723e-07	-2.07723e-07	-2.07725e-07	-2.07726e-07	-2.07728e-07	-2.07729e-07	-2.07732e-07	-2.07734e-07	-2.07736e-07	-2.07737e-07	-2.07737e-07	-2.07737e-07	-2.07736e-07	-2.07735e-07	-2.07733e-07	-2.0773e-07	-2.07729e-07	-2.07728e-07	-2.07726e-07	-2.07725e-07	-2.07724e-07	-2.07724e-07
-2.0773e-07	-2.07727e-07	-2.07727e-07	-2.07728e-07	-2.0773e-07	-2.07731e-07	-2.07732e-07	-2.07735e-07	-2.07736e-07	-2.07737e-07	-2.07738e-07	-2.07737e-07	-2.07736e-07	-2.07735e-07	-2.07734e-07	-2.07732e-07	-2.07731e-07	-2.0773e-07	-2.07728e-07	-2.07727e-07	-2.07727e-07	-2.07727e-07	-2.07726e-07	-2.07726e-07	-2.07726e-07	-2.07726e-07	-2.07726e-07	-2.07726e-07	-2.07726e-07	-2.07727e-07	-2.07728e-07	-2.07729e-07	-2.0773e-07	-2.07732e-07	-2.07733e-07	-2.07735e-07	-2.07737e-07	-2.07738e-07	-2.07738e-07	-2.07738e-07	-2.07736e-07	-2.07735e-07	-2.07732e-07	-2.07729e-07	-2.07727e-07	-2.07726e-07	-2.07724e-07	-2.07722e-07	-2.07722e-07	-2.07722e-07
-2.07731e-07	-2.07729e-07	-2.07728e-07	-2.07729e-07	-2.07731e-07	-2.07732e-07	-2.07733e-07	-2.07735e-07	-2.07736e-07	-2.07736e-07	-2.07736e-07	-2.07735e-07	-2.07733e-07	-2.07732e-07	-2.0773e-07	-2.07729e-07	-2.07727e-07	-2.07726e-07	-2.07724e-07	-2.07724e-07	-2.07722e-07	-2.07722e-07	-2.07722e-07	-2.07722e-07	-2.07722e-07	-2.07723e-07	-2.07723e-07	-2.07723e-07	-2.07724e-07	-2.07725e-07	-2.07726e-07	-2.07728e-07	-2.07729e-07	-2.07732e-07	-2.07734e-07	-2.07736e-07	-2.07738e-07	-2.0774e-07	-2.0774e-07	-2.0774e-07	-2.07739e-07	-2.07737e-07	-2.07735e-07	-2.07732e-07	-2.07729e-07	-2.07728e-07	-2.07725e-07	-2.07723e-07	-2.07722e-07	-2.07721e-07
-2.0773e-07	-2.07727e-07	-2.07726e-07	-2.07727e-07	-2.07728e-07	-2.07728e-07	-2.0773e-07	-2.07731e-07	-2.07732e-07	-2.07733e-07	-2.07732e-07	-2.07732e-07	-2.07731e-07	-2.07729e-07	-2.07727e-07	-2.07725e-07	-2.07724e-07	-2.07722e-07	-2.07721e-07	-2.07721e-07	-2.0772e-07	-2.0772e-07	-2.07719e-07	-2.07719e-07	-2.0772e-07	-2.0772e-07	-2.07721e-07	-2.07721e-07	-2.07721e-07	-2.07722e-07	-2.07724e-07	-2.07726e-07	-2.07729e-07	-2.07731e-07	-2.07733e-07	-2.07736e-07	-2.07737e-07	-2.07738e-07	-2.07739e-07	-2.07739e-07	-2.07739e-07	-2.07737e-07	-2.07734e-07	-2.07731e-07	-2.07729e-07	-2.07726e-07	-2.07724e-07	-2.07722e-07	-2.0772e-07	-2.07718e-07
-2.07731e-07	-2.07729e-07	-2.07729e-07	-2.0773e-07	-2.0773e-07	-2.07733e-07	-2.07734e-07	-2.07735e-07	-2.07737e-07	-2.07738e-07	-2.07738e-07	-2.07737e-07	-2.07736e-07	-2.07734e-07	-2.07732e-07	-2.0773e-07	-2.07728e-07	-2.07725e-07	-2.07723e-07	-2.07721e-07	-2.0772e-07	-2.07718e-07	-2.07718e-07	-2.07716e-07	-2.07716e-07	-2.07716e-07	-2.07716e-07	-2.07717e-07	-2.07717e-07	-2.07718e-07	-2.0772e-07	-2.07722e-07	-2.07725e-07	-2.07727e-07	-2.0773e-07	-2.07733e-07	-2.07736e-07	-2.07738e-07	-2.07739e-07	-2.07739e-07	-2.0774e-07	-2.07739e-07	-2.07737e-07	-2.07736e-07	-2.07734e-07	-2.07733e-07	-2.07731e-07	-2.07728e-07	-2.07727e-07	-2.07725e-07
-2.07728e-07	-2.07725e-07	-2.07726e-07	-2.07727e-07	-2.07729e-07	-2.07731e-07	-2.07732e-07	-2.07734e-07	-2.07736e-07	-2.07737e-07	-2.07738e-07	-2.07738e-07	-2.07737e-07	-2.07736e-07	-2.07734e-07	-2.07733e-07	-2.07731e-07	-2.07729e-07	-2.07727e-07	-2.07725e-07	-2.07723e-07	-2.07722e-07	-2.07721e-07	-2.0772e-07	-2.07719e-07	-2.07718e-07	-2.07718e-07	-2.07718e-07	-2.07718e-07	-2.07719e-07	-2.0772e-07	-2.07722e-07	-2.07724e-07	-2.07726e-07	-2.07728e-07	-2.0773e-07	-2.07733e-07	-2.07735e-07	-2.07736e-07	-2.07737e-07	-2.07737e-07	-2.07736e-07	-2.07735e-07	-2.07733e-07	-2.07732e-07	-2.0773e-07	-2.07729e-07	-2.07727e-07	-2.07726e-07	-2.07724e-07
-2.07723e-07	-2.07721e-07	-2.07722e-07	-2.07724e-07	-2.07727e-07	-2.07729e-07	-2.07731e-07	-2.07733e-07	-2.07736e-07	-2.07737e-07	-2.07737e-07	-2.07738e-07	-2.07738e-07	-2.07738e-07	-2.07736e-07	-2.07735e-07	-2.07733e-07	-2.0773e-07	-2.07728e-07	-2.07726e-07	-2.07723e-07	-2.07721e-07	-2.0772e-07	-2.07718e-07	-2.07716e-07	-2.07715e-07	-2.07714e-07	-2.07714e-07	-2.07714e-07	-2.07714e-07	-2.07715e-07	-2.07716e-07	-2.07719e-07	-2.0772e-07	-2.07722e-07	-2.07725e-07	-2.07727e-07	-2.07729e-07	-2.07731e-07	-2.07731e-07	-2.07732e-07	-2.07732e-07	-2.07732e-07	-2.0773e-07	-2.07729e-07	-2.07728e-07	-2.07726e-07	-2.07725e-07	-2.07724e-07	-2.07723e-07
-2.07723e-07	-2.07721e-07	-2.0772e-07	-2.07721e-07	-2.07722e-07	-2.07724e-07	-2.07726e-07	-2.07728e-07	-2.0773e-07	-2.07731e-07	-2.07732e-07	-2.07732e-07	-2.07732e-07	-2.07732e-07	-2.07731e-07	-2.0773e-07	-2.07728e-07	-2.07726e-07	-2.07725e-07	-2.07723e-07	-2.07722e-07	-2.07721e-07	-2.07719e-07	-2.07719e-07	-2.07718e-07	-2.07718e-07	-2.07718e-07	-2.07718e-07	-2.07718e-07	-2.07718e-07	-2.0772e-07	-2.07722e-07	-2.07724e-07	-2.07726e-07	-2.07728e-07	-2.0773e-07	-2.07731e-07	-2.07733e-07	-2.07735e-07	-2.07735e-07	-2.07735e-07	-2.07734e-07	-2.07733e-07	-2.07732e-07	-2.0773e-07	-2.07728e-07	-2.07725e-07	-2.07723e-07	-2.07722e-07	-2.0772e-07
-2.07723e-07	-2.0772e-07	-2.07719e-07	-2.0772e-07	-2.07721e-07	-2.07723e-07	-2.07724e-07	-2.07726e-07	-2.07728e-07	-2.0773e-07	-2.0773e-07	-2.07731e-07	-2.07731e-07	-2.07731e-07	-2.0773e-07	-2.07729e-07	-2.07728e-07	-2.07726e-07	-2.07725e-07	-2.07723e-07	-2.07722e-07	-2.07721e-07	-2.0772e-07	-2.07719e-07	-2.07718e-07	-2.07718e-07	-2.07718e-07	-2.07718e-07	-2.07719e-07	-2.0772e-07	-2.07721e-07	-2.07723e-07	-2.07724e-07	-2.07725e-07	-2.07727e-07	-2.07729e-07	-2.07731e-07	-2.07733e-07	-2.07734e-07	-2.07734e-07	-2.07734e-07	-2.07732e-07	-2.07731e-07	-2.07729e-07	-2.07727e-07	-2.07725e-07	-2.07722e-07	-2.07719e-07	-2.07717e-07	-2.07716e-07
-2.07729e-07	-2.07726e-07	-2.07725e-07	-2.07726e-07	-2.07727e-07	-2.07728e-07	-2.07728e-07	-2.0773e-07	-2.07731e-07	-2.0773e-07	-2.0773e-07	-2.0773e-07	-2.07729e-07	-2.07729e-07	-2.07727e-07	-2.07726e-07	-2.07724e-07	-2.07722e-07	-2.07719e-07	-2.07717e-07	-2.07716e-07	-2.07713e-07	-2.07713e-07	-2.07712e-07	-2.07712e-07	-2.07712e-07	-2.07712e-07	-2.07713e-07	-2.07714e-07	-2.07715e-07	-2.07717e-07	-2.0772e-07	-2.07722e-07	-2.07725e-07	-2.07728e-07	-2.0773e-07	-2.07733e-07	-2.07735e-07	-2.07736e-07	-2.07738e-07	-2.07738e-07	-2.07739e-07	-2.07738e-07	-2.07736e-07	-2.07734e-07	-2.07731e-07	-2.07729e-07	-2.07726e-07	-2.07723e-07	-2.0772e-07
-2.07726e-07	-2.07724e-07	-2.07724e-07	-2.07726e-07	-2.07727e-07	-2.07729e-07	-2.07731e-07	-2.07733e-07	-2.07735e-07	-2.07737e-07	-2.07738e-07	-2.07739e-07	-2.07738e-07	-2.07737e-07	-2.07736e-07	-2.07735e-07	-2.07733e-07	-2.0773e-07	-2.07727e-07	-2.07724e-07	-2.07721e-07	-2.07719e-07	-2.07717e-07	-2.07716e-07	-2.07714e-07	-2.07713e-07	-2.07713e-07	-2.07713e-07	-2.07714e-07	-2.07714e-07	-2.07716e-07	-2.07718e-07	-2.07719e-07	-2.07722e-07	-2.07724e-07	-2.07727e-07	-2.07729e-07	-2.07731e-07	-2.07733e-07	-2.07734e-07	-2.07736e-07	-2.07736e-07	-2.07736e-07	-2.07736e-07	-2.07735e-07	-2.07733e-07	-2.0773e-07	-2.07728e-07	-2.07727e-07	-2.07724e-07
-2.07724e-07	-2.07722e-07	-2.07722e-07	-2.07724e-07	-2.07726e-07	-2.07728e-07	-2.07729e-07	-2.07731e-07	-2.07733e-07	-2.07734e-07	-2.07736e-07	-2.07736e-07	-2.07737e-07	-2.07736e-07	-2.07736e-07	-2.07735e-07	-2.07732e-07	-2.0773e-07	-2.07727e-07	-2.07724e-07	-2.07721e-07	-2.07718e-07	-2.07715e-07	-2.07713e-07	-2.07712e-07	-2.0771e-07	-2.0771e-07	-2.0771e-07	-2.0771e-07	-2.07711e-07	-2.07712e-07	-2.07714e-07	-2.07716e-07	-2.07718e-07	-2.07721e-07	-2.07723e-07	-2.07726e-07	-2.07728e-07	-2.07731e-07	-2.07732e-07	-2.07734e-07	-2.07735e-07	-2.07735e-07	-2.07735e-07	-2.07734e-07	-2.07733e-07	-2.0773e-07	-2.07728e-07	-2.07726e-07	-2.07724e-07
-2.07718e-07	-2.07715e-07	-2.07716e-07	-2.07717e-07	-2.0772e-07	-2.07722e-07	-2.07724e-07	-2.07726e-07	-2.07728e-07	-2.0773e-07	-2.07732e-07	-2.07734e-07	-2.07736e-07	-2.07736e-07	-2.07736e-07	-2.07735e-07	-2.07733e-07	-2.07731e-07	-2.07729e-07	-2.07727e-07	-2.07725e-07	-2.07722e-07	-2.0772e-07	-2.07718e-07	-2.07716e-07	-2.07715e-07	-2.07714e-07	-2.07714e-07	-2.07714e-07	-2.07715e-07	-2.07716e-07	-2.07717e-07	-2.07718e-07	-2.0772e-07	-2.07721e-07	-2.07722e-07	-2.07724e-07	-2.07725e-07	-2.07726e-07	-2.07728e-07	-2.07729e-07	-2.07729e-07	-2.07728e-07	-2.07727e-07	-2.07725e-07	-2.07724e-07	-2.07722e-07	-2.07719e-07	-2.07717e-07	-2.07715e-07
-2.0772e-07	-2.07718e-07	-2.07717e-07	-2.07719e-07	-2.0772e-07	-2.07721e-07	-2.07723e-07	-2.07726e-07	-2.07728e-07	-2.07729e-07	-2.0773e-07	-2.07732e-07	-2.07733e-07	-2.07733e-07	-2.07733e-07	-2.07731e-07	-2.07729e-07	-2.07727e-07	-2.07725e-07	-2.07723e-07	-2.0772e-07	-2.07719e-07	-2.07716e-07	-2.07715e-07	-2.07715e-07	-2.07714e-07	-2.07714e-07	-2.07714e-07	-2.07715e-07	-2.07716e-07	-2.07717e-07	-2.07719e-07	-2.07721e-07	-2.07723e-07	-2.07725e-07	-2.07726e-07	-2.07729e-07	-2.0773e-07	-2.07732e-07	-2.07733e-07	-2.07734e-07	-2.07735e-07	-2.07734e-07	-2.07732e-07	-2.0773e-07	-2.07729e-07	-2.07727e-07	-2.07723e-07	-2.07721e-07	-2.07719e-07
-2.07724e-07	-2.07721e-07	-2.07719e-07	-2.07719e-07	-2.0772e-07	-2.07721e-07	-2.07722e-07	-2.07723e-07	-2.07724e-07	-2.07726e-07	-2.07727e-07	-2.07728e-07	-2.07728e-07	-2.07728e-07	-2.07728e-07	-2.07727e-07	-2.07726e-07	-2.07725e-07	-2.07723e-07	-2.07721e-07	-2.07718e-07	-2.07718e-07	-2.07716e-07	-2.07715e-07	-2.07715e-07	-2.07714e-07	-2.07715e-07	-2.07715e-07	-2.07717e-07	-2.07718e-07	-2.07719e-07	-2.07722e-07	-2.07723e-07	-2.07726e-07	-2.07728e-07	-2.07729e-07	-2.07731e-07	-2.07732e-07	-2.07734e-07	-2.07735e-07	-2.07735e-07	-2.07735e-07	-2.07734e-07	-2.07733e-07	-2.07731e-07	-2.07729e-07	-2.07726e-07	-2.07722e-07	-2.07718e-07	-2.07715e-07
-2.07725e-07	-2.07723e-07	-2.07722e-07	-2.07724e-07	-2.07725e-07	-2.07727e-07	-2.07728e-07	-2.07729e-07	-2.0773e-07	-2.07732e-07	-2.07734e-07	-2.07734e-07	-2.07734e-07	-2.07733e-07	-2.07733e-07	-2.07731e-07	-2.07728e-07	-2.07725e-07	-2.07722e-07	-2.07719e-07	-2.07716e-07	-2.07714e-07	-2.07712e-07	-2.0771e-07	-2.07709e-07	-2.07708e-07	-2.07708e-07	-2.07709e-07	-2.07711e-07	-2.07713e-07	-2.07714e-07	-2.07716e-07	-2.07719e-07	-2.07721e-07	-2.07724e-07	-2.07726e-07	-2.07728e-07	-2.07731e-07	-2.07733e-07	-2.07734e-07	-2.07735e-07	-2.07736e-07	-2.07736e-07	-2.07735e-07	-2.07734e-07	-2.07732e-07	-2.07729e-07	-2.07726e-07	-2.07724e-07	-2.0772e-07
-2.07724e-07	-2.07722e-07	-2.07721e-07	-2.07723e-07	-2.07725e-07	-2.07726e-07	-2.07727e-07	-2.07729e-07	-2.0773e-07	-2.07732e-07	-2.07733e-07	-2.07734e-07	-2.07734e-07	-2.07735e-07	-2.07734e-07	-2.07733e-07	-2.0773e-07	-2.07727e-07	-2.07724e-07	-2.07721e-07	-2.07718e-07	-2.07716e-07	-2.07713e-07	-2.07711e-07	-2.0771e-07	-2.07709e-07	-2.07709e-07	-2.07709e-07	-2.07711e-07	-2.07712e-07	-2.07713e-07	-2.07716e-07	-2.07716e-07	-2.07718e-07	-2.07721e-07	-2.07724e-07	-2.07726e-07	-2.07728e-07	-2.0773e-07	-2.07732e-07	-2.07734e-07	-2.07735e-07	-2.07736e-07	-2.07735e-07	-2.07733e-07	-2.07732e-07	-2.07729e-07	-2.07727e-07	-2.07724e-07	-2.07721e-07
-2.0772e-07	-2.07719e-07	-2.07719e-07	-2.07721e-07	-2.07723e-07	-2.07725e-07	-2.07727e-07	-2.07729e-07	-2.07731e-07	-2.07733e-07	-2.07735e-07	-2.07736e-07	-2.07738e-07	-2.07738e-07	-2.07737e-07	-2.07736e-07	-2.07735e-07	-2.07732e-07	-2.07729e-07	-2.07726e-07	-2.07722e-07	-2.07719e-07	-2.07717e-07	-2.07714e-07	-2.07713e-07	-2.07712e-07	-2.07711e-07	-2.07711e-07	-2.07711e-07	-2.07711e-07	-2.07712e-07	-2.07713e-07	-2.07715e-07	-2.07717e-07	-2.07718e-07	-2.0772e-07	-2.07722e-07	-2.07724e-07	-2.07726e-07	-2.07728e-07	-2.07729e-07	-2.0773e-07	-2.0773e-07	-2.0773e-07	-2.07729e-07	-2.07728e-07	-2.07726e-07	-2.07724e-07	-2.07722e-07	-2.0772e-07
-2.07723e-07	-2.07721e-07	-2.0772e-07	-2.07722e-07	-2.07723e-07	-2.07724e-07	-2.07726e-07	-2.07727e-07	-2.07729e-07	-2.0773e-07	-2.07732e-07	-2.07734e-07	-2.07734e-07	-2.07735e-07	-2.07735e-07	-2.07734e-07	-2.07732e-07	-2.07729e-07	-2.07727e-07	-2.07724e-07	-2.07721e-07	-2.07718e-07	-2.07717e-07	-2.07716e-07	-2.07714e-07	-2.07714e-07	-2.07714e-07	-2.07714e-07	-2.07715e-07	-2.07717e-07	-2.07718e-07	-2.0772e-07	-2.07722e-07	-2.07724e-07	-2.07726e-07	-2.07727e-07	-2.07729e-07	-2.07731e-07	-2.07733e-07	-2.07733e-07	-2.07734e-07	-2.07735e-07	-2.07734e-07	-2.07733e-07	-2.07732e-07	-2.07729e-07	-2.07727e-07	-2.07724e-07	-2.07721e-07	-2.07718e-07
-2.07724e-07	-2.07722e-07	-2.0772e-07	-2.07722e-07	-2.07723e-07	-2.07723e-07	-2.07724e-07	-2.07725e-07	-2.07727e-07	-2.07729e-07	-2.0773e-07	-2.07731e-07	-2.07732e-07	-2.07733e-07	-2.07734e-07	-2.07733e-07	-2.07732e-07	-2.0773e-07	-2.07728e-07	-2.07726e-07	-2.07724e-07	-2.07721e-07	-2.07719e-07	-2.07719e-07	-2.07718e-07	-2.07718e-07	-2.07718e-07	-2.07719e-07	-2.0772e-07	-2.07721e-07	-2.07723e-07	-2.07724e-07	-2.07726e-07	-2.07727e-07	-2.07729e-07	-2.0773e-07	-2.07731e-07	-2.07732e-07	-2.07733e-07	-2.07734e-07	-2.07735e-07	-2.07735e-07	-2.07735e-07	-2.07733e-07	-2.07732e-07	-2.07729e-07	-2.07726e-07	-2.07723e-07	-2.0772e-07	-2.07717e-07
-2.07732e-07	-2.07729e-07	-2.07728e-07	-2.07728e-07	-2.07729e-07	-2.07729e-07	-2.0773e-07	-2.07731e-07	-2.07732e-07	-2.07732e-07	-2.07733e-07	-2.07733e-07	-2.07733e-07	-2.07734e-07	-2.07733e-07	-2.07732e-07	-2.0773e-07	-2.07726e-07	-2.07723e-07	-2.07721e-07	-2.07719e-07	-2.07716e-07	-2.07715e-07	-2.07714e-07	-2.07713e-07	-2.07713e-07	-2.07714e-07	-2.07715e-07	-2.07716e-07	-2.07719e-07	-2.0772e-07	-2.07723e-07	-2.07726e-07	-2.07727e-07	-2.0773e-07	-2.07731e-07	-2.07734e-07	-2.07736e-07	-2.07737e-07	-2.07739e-07	-2.0774e-07	-2.0774e-07	-2.0774e-07	-2.0774e-07	-2.07738e-07	-2.07735e-07	-2.07733e-07	-2.07729e-07	-2.07726e-07	-2.07722e-07
-2.07727e-07	-2.07726e-07	-2.07726e-07	-2.07726e-07	-2.07727e-07	-2.07728e-07	-2.0773e-07	-2.07732e-07	-2.07732e-07	-2.07734e-07	-2.07735e-07	-2.07736e-07	-2.07737e-07	-2.07738e-07	-2.07737e-07	-2.07735e-07	-2.07734e-07	-2.07731e-07	-2.07728e-07	-2.07725e-07	-2.07723e-07	-2.0772e-07	-2.07717e-07	-2.07715e-07	-2.07714e-07	-2.07714e-07	-2.07714e-07	-2.07714e-07	-2.07716e-07	-2.07717e-07	-2.07719e-07	-2.07721e-07	-2.07722e-07	-2.07725e-07	-2.07726e-07	-2.07728e-07	-2.0773e-07	-2.07732e-07	-2.07734e-07	-2.07735e-07	-2.07737e-07	-2.07738e-07	-2.07738e-07	-2.07737e-07	-2.07736e-07	-2.07734e-07	-2.07731e-07	-2.07728e-07	-2.07725e-07	-2.07722e-07
-2.07731e-07	-2.0773e-07	-2.07731e-07	-2.07732e-07	-2.07734e-07	-2.07735e-07	-2.07737e-07	-2.07738e-07	-2.0774e-07	-2.07742e-07	-2.07744e-07	-2.07745e-07	-2.07745e-07	-2.07745e-07	-2.07744e-07	-2.07742e-07	-2.0774e-07	-2.07736e-07	-2.07733e-07	-2.0773e-07	-2.07727e-07	-2.07724e-07	-2.0772e-07	-2.07718e-07	-2.07716e-07	-2.07714e-07	-2.07714e-07	-2.07715e-07	-2.07716e-07	-2.07717e-07	-2.07718e-07	-2.0772e-07	-2.07721e-07	-2.07723e-07	-2.07725e-07	-2.07727e-07	-2.07729e-07	-2.07732e-07	-2.07734e-07	-2.07736e-07	-2.07738e-07	-2.07739e-07	-2.0774e-07	-2.07741e-07	-2.0774e-07	-2.07739e-07	-2.07737e-07	-2.07735e-07	-2.07733e-07	-2.0773e-07
-2.0773e-07	-2.07728e-07	-2.07728e-07	-2.07729e-07	-2.07731e-07	-2.07732e-07	-2.07734e-07	-2.07735e-07	-2.07737e-07	-2.07739e-07	-2.07741e-07	-2.07743e-07	-2.07745e-07	-2.07746e-07	-2.07745e-07	-2.07745e-07	-2.07744e-07	-2.07742e-07	-2.07739e-07	-2.07736e-07	-2.07734e-07	-2.07732e-07	-2.07729e-07	-2.07728e-07	-2.07726e-07	-2.07726e-07	-2.07725e-07	-2.07725e-07	-2.07725e-07	-2.07726e-07	-2.07727e-07	-2.07728e-07	-2.0773e-07	-2.0773e-07	-2.07731e-07	-2.07733e-07	-2.07734e-07	-2.07735e-07	-2.07736e-07	-2.07738e-07	-2.07739e-07	-2.07739e-07	-2.07739e-07	-2.07739e-07	-2.07738e-07	-2.07737e-07	-2.07735e-07	-2.07732e-07	-2.0773e-07	-2.07728e-07
-2.07734e-07	-2.07733e-07	-2.07732e-07	-2.07733e-07	-2.07733e-07	-2.07735e-07	-2.07737e-07	-2.07738e-07	-2.07739e-07	-2.07741e-07	-2.07743e-07	-2.07744e-07	-2.07746e-07	-2.07747e-07	-2.07747e-07	-2.07747e-07	-2.07747e-07	-2.07745e-07	-2.07743e-07	-2.0774e-07	-2.07739e-07	-2.07736e-07	-2.07734e-07	-2.07732e-07	-2.07731e-07	-2.07731e-07	-2.07731e-07	-2.07731e-07	-2.07731e-07	-2.07732e-07	-2.07734e-07	-2.07734e-07	-2.07735e-07	-2.07736e-07	-2.07737e-07	-2.07738e-07	-2.0774e-07	-2.07741e-07	-2.07741e-07	-2.07743e-07	-2.07744e-07	-2.07745e-07	-2.07745e-07	-2.07744e-07	-2.07743e-07	-2.07741e-07	-2.07738e-07	-2.07737e-07	-2.07735e-07	-2.07733e-07
-2.07743e-07	-2.07741e-07	-2.0774e-07	-2.0774e-07	-2.0774e-07	-2.0774e-07	-2.0774e-07	-2.0774e-07	-2.07741e-07	-2.07741e-07	-2.07742e-07	-2.07742e-07	-2.07743e-07	-2.07744e-07	-2.07744e-07	-2.07743e-07	-2.07743e-07	-2.07742e-07	-2.0774e-07	-2.07739e-07	-2.07737e-07	-2.07736e-07	-2.07735e-07	-2.07734e-07	-2.07734e-07	-2.07735e-07	-2.07736e-07	-2.07737e-07	-2.07739e-07	-2.07741e-07	-2.07743e-07	-2.07745e-07	-2.07746e-07	-2.07748e-07	-2.07749e-07	-2.07749e-07	-2.07751e-07	-2.07752e-07	-2.07752e-07	-2.07753e-07	-2.07753e-07	-2.07753e-07	-2.07752e-07	-2.07751e-07	-2.07749e-07	-2.07747e-07	-2.07744e-07	-2.07741e-07	-2.07737e-07	-2.07734e-07
-2.07748e-07	-2.07746e-07	-2.07746e-07	-2.07746e-07	-2.07747e-07	-2.07747e-07	-2.07747e-07	-2.07748e-07	-2.07749e-07	-2.07749e-07	-2.0775e-07	-2.07751e-07	-2.07751e-07	-2.07751e-07	-2.07751e-07	-2.0775e-07	-2.07748e-07	-2.07746e-07	-2.07744e-07	-2.07741e-07	-2.07739e-07	-2.07737e-07	-2.07735e-07	-2.07734e-07	-2.07733e-07	-2.07733e-07	-2.07734e-07	-2.07735e-07	-2.07736e-07	-2.07737e-07	-2.07739e-07	-2.07741e-07	-2.07742e-07	-2.07744e-07	-2.07745e-07	-2.07747e-07	-2.07748e-07	-2.07749e-07	-2.07751e-07	-2.07752e-07	-2.07754e-07	-2.07754e-07	-2.07755e-07	-2.07755e-07	-2.07754e-07	-2.07752e-07	-2.0775e-07	-2.07748e-07	-2.07745e-07	-2.07742e-07
-2.07752e-07	-2.07751e-07	-2.07751e-07	-2.07752e-07	-2.07753e-07	-2.07753e-07	-2.07753e-07	-2.07754e-07	-2.07754e-07	-2.07755e-07	-2.07756e-07	-2.07755e-07	-2.07755e-07	-2.07755e-07	-2.07755e-07	-2.07754e-07	-2.07752e-07	-2.0775e-07	-2.07748e-07	-2.07744e-07	-2.07742e-07	-2.0774e-07	-2.07739e-07	-2.07737e-07	-2.07736e-07	-2.07736e-07	-2.07737e-07	-2.07738e-07	-2.07739e-07	-2.0774e-07	-2.07742e-07	-2.07743e-07	-2.07744e-07	-2.07745e-07	-2.07747e-07	-2.07749e-07	-2.0775e-07	-2.07752e-07	-2.07753e-07	-2.07755e-07	-2.07756e-07	-2.07758e-07	-2.07758e-07	-2.07758e-07	-2.07758e-07	-2.07757e-07	-2.07755e-07	-2.07753e-07	-2.07751e-07	-2.07749e-07
-2.07751e-07	-2.07751e-07	-2.07751e-07	-2.07752e-07	-2.07753e-07	-2.07755e-07	-2.07755e-07	-2.07757e-07	-2.07758e-07	-2.07758e-07	-2.0776e-07	-2.0776e-07	-2.07761e-07	-2.0776e-07	-2.0776e-07	-2.0776e-07	-2.07759e-07	-2.07758e-07	-2.07755e-07	-2.07753e-07	-2.07751e-07	-2.07749e-07	-2.07746e-07	-2.07744e-07	-2.07744e-07	-2.07743e-07	-2.07743e-07	-2.07743e-07	-2.07743e-07	-2.07745e-07	-2.07745e-07	-2.07747e-07	-2.07747e-07	-2.07747e-07	-2.07748e-07	-2.07749e-07	-2.0775e-07	-2.0775e-07	-2.07751e-07	-2.07752e-07	-2.07753e-07	-2.07755e-07	-2.07755e-07	-2.07756e-07	-2.07756e-07	-2.07755e-07	-2.07755e-07	-2.07754e-07	-2.07753e-07	-2.07752e-07
-2.07752e-07	-2.07752e-07	-2.07752e-07	-2.07753e-07	-2.07755e-07	-2.07755e-07	-2.07756e-07	-2.07757e-07	-2.07757e-07	-2.07758e-07	-2.07758e-07	-2.07759e-07	-2.07759e-07	-2.07759e-07	-2.07759e-07	-2.07758e-07	-2.07758e-07	-2.07758e-07	-2.07756e-07	-2.07755e-07	-2.07754e-07	-2.07753e-07	-2.07751e-07	-2.07749e-07	-2.07748e-07	-2.07748e-07	-2.07748e-07	-2.07748e-07	-2.07749e-07	-2.0775e-07	-2.07751e-07	-2.07751e-07	-2.07752e-07	-2.07753e-07	-2.07753e-07	-2.07753e-07	-2.07754e-07	-2.07755e-07	-2.07755e-07	-2.07754e-07	-2.07755e-07	-2.07755e-07	-2.07756e-07	-2.07756e-07	-2.07755e-07	-2.07754e-07	-2.07753e-07	-2.07752e-07	-2.07751e-07	-2.0775e-07
-2.07755e-07	-2.07755e-07	-2.07755e-07	-2.07754e-07	-2.07754e-07	-2.07754e-07	-2.07755e-07	-2.07755e-07	-2.07755e-07	-2.07755e-07	-2.07755e-07	-2.07755e-07	-2.07756e-07	-2.07756e-07	-2.07756e-07	-2.07756e-07	-2.07756e-07	-2.07756e-07	-2.07756e-07	-2.07756e-07	-2.07756e-07	-2.07756e-07	-2.07756e-07	-2.07755e-07	-2.07756e-07	-2.07756e-07	-2.07757e-07	-2.07758e-07	-2.07759e-07	-2.0776e-07	-2.0776e-07	-2.07761e-07	-2.07761e-07	-2.07761e-07	-2.07761e-07	-2.0776e-07	-2.0776e-07	-2.07759e-07	-2.07758e-07	-2.07758e-07	-2.07756e-07	-2.07756e-07	-2.07755e-07	-2.07755e-07	-2.07754e-07	-2.07753e-07	-2.07752e-07	-2.0775e-07	-2.07749e-07	-2.07749e-07
-2.07765e-07	-2.07764e-07	-2.07764e-07	-2.07764e-07	-2.07764e-07	-2.07763e-07	-2.07763e-07	-2.07762e-07	-2.07761e-07	-2.0776e-07	-2.07759e-07	-2.07757e-07	-2.07756e-07	-2.07755e-07	-2.07754e-07	-2.07752e-07	-2.07752e-07	-2.07751e-07	-2.0775e-07	-2.0775e-07	-2.0775e-07	-2.0775e-07	-2.0775e-07	-2.0775e-07	-2.07751e-07	-2.07753e-07	-2.07754e-07	-2.07756e-07	-2.07758e-07	-2.07759e-07	-2.0776e-07	-2.07761e-07	-2.07762e-07	-2.07762e-07	-2.07763e-07	-2.07763e-07	-2.07763e-07	-2.07763e-07	-2.07762e-07	-2.07762e-07	-2.07762e-07	-2.07761e-07	-2.0776e-07	-2.07759e-07	-2.07758e-07	-2.07757e-07	-2.07757e-07	-2.07756e-07	-2.07755e-07	-2.07754e-07
-2.07766e-07	-2.07766e-07	-2.07767e-07	-2.07766e-07	-2.07766e-07	-2.07764e-07	-2.07764e-07	-2.07763e-07	-2.07762e-07	-2.0776e-07	-2.07758e-07	-2.07757e-07	-2.07756e-07	-2.07755e-07	-2.07754e-07	-2.07753e-07	-2.07752e-07	-2.07752e-07	-2.07752e-07	-2.07752e-07	-2.07752e-07	-2.07753e-07	-2.07753e-07	-2.07754e-07	-2.07755e-07	-2.07757e-07	-2.07759e-07	-2.0776e-07	-2.07762e-07	-2.07764e-07	-2.07765e-07	-2.07765e-07	-2.07766e-07	-2.07767e-07	-2.07767e-07	-2.07767e-07	-2.07766e-07	-2.07765e-07	-2.07764e-07	-2.07762e-07	-2.07761e-07	-2.0776e-07	-2.07759e-07	-2.07758e-07	-2.07757e-07	-2.07756e-07	-2.07755e-07	-2.07755e-07	-2.07754e-07	-2.07753e-07
-2.07765e-07	-2.07766e-07	-2.07766e-07	-2.07767e-07	-2.07767e-07	-2.07767e-07	-2.07767e-07	-2.07766e-07	-2.07765e-07	-2.07764e-07	-2.07763e-07	-2.07761e-07	-2.0776e-07	-2.07759e-07	-2.07758e-07	-2.07756e-07	-2.07755e-07	-2.07754e-07	-2.07753e-07	-2.07752e-07	-2.07752e-07	-2.07752e-07	-2.07752e-07	-2.07753e-07	-2.07754e-07	-2.07755e-07	-2.07756e-07	-2.07758e-07	-2.07759e-07	-2.07759e-07	-2.07761e-07	-2.07761e-07	-2.07761e-07	-2.07762e-07	-2.07761e-07	-2.0776e-07	-2.0776e-07	-2.0776e-07	-2.07759e-07	-2.07758e-07	-2.07757e-07	-2.07756e-07	-2.07756e-07	-2.07755e-07	-2.07755e-07	-2.07755e-07	-2.07755e-07	-2.07755e-07	-2.07755e-07	-2.07756e-07
-2.07764e-07	-2.07764e-07	-2.07764e-07	-2.07765e-07	-2.07765e-07	-2.07765e-07	-2.07765e-07	-2.07763e-07	-2.07763e-07	-2.07761e-07	-2.0776e-07	-2.07759e-07	-2.07757e-07	-2.07755e-07	-2.07754e-07	-2.07753e-07	-2.07752e-07	-2.07751e-07	-2.07751e-07	-2.07751e-07	-2.07752e-07	-2.07753e-07	-2.07754e-07	-2.07755e-07	-2.07756e-07	-2.07757e-07	-2.07758e-07	-2.0776e-07	-2.07761e-07	-2.07762e-07	-2.07763e-07	-2.07763e-07	-2.07763e-07	-2.07763e-07	-2.07762e-07	-2.07761e-07	-2.0776e-07	-2.07758e-07	-2.07756e-07	-2.07755e-07	-2.07753e-07	-2.07751e-07	-2.0775e-07	-2.07749e-07	-2.07748e-07	-2.07747e-07	-2.07747e-07	-2.07749e-07	-2.0775e-07	-2.0775e-07
-2.0776e-07	-2.0776e-07	-2.07761e-07	-2.07761e-07	-2.07761e-07	-2.07761e-07	-2.0776e-07	-2.07759e-07	-2.07758e-07	-2.07757e-07	-2.07756e-07	-2.07755e-07	-2.07753e-07	-2.07752e-07	-2.07751e-07	-2.07751e-07	-2.0775e-07	-2.07751e-07	-2.07751e-07	-2.07752e-07	-2.07752e-07	-2.07753e-07	-2.07756e-07	-2.07757e-07	-2.07759e-07	-2.0776e-07	-2.07762e-07	-2.07764e-07	-2.07764e-07	-2.07765e-07	-2.07766e-07	-2.07766e-07	-2.07766e-07	-2.07764e-07	-2.07763e-07	-2.07761e-07	-2.07758e-07	-2.07757e-07	-2.07752e-07	-2.07747e-07	-2.07747e-07	-2.07747e-07	-2.07745e-07	-2.07744e-07	-2.07742e-07	-2.07741e-07	-2.07742e-07	-2.07742e-07	-2.07743e-07	-2.07745e-07
-2.07763e-07	-2.07763e-07	-2.07763e-07	-2.07763e-07	-2.07761e-07	-2.0776e-07	-2.07759e-07	-2.07758e-07	-2.07755e-07	-2.07753e-07	-2.07751e-07	-2.07748e-07	-2.07745e-07	-2.07742e-07	-2.0774e-07	-2.07739e-07	-2.07738e-07	-2.07738e-07	-2.07739e-07	-2.07739e-07	-2.07741e-07	-2.07743e-07	-2.07744e-07	-2.07748e-07	-2.07751e-07	-2.07753e-07	-2.07755e-07	-2.07758e-07	-2.0776e-07	-2.07762e-07	-2.07764e-07	-2.07765e-07	-2.07766e-07	-2.07766e-07	-2.07765e-07	-2.07764e-07	-2.07762e-07	-2.0776e-07	-2.07757e-07	-2.07754e-07	-2.07751e-07	-2.07748e-07	-2.07746e-07	-2.07744e-07	-2.07742e-07	-2.07741e-07	-2.0774e-07	-2.0774e-07	-2.0774e-07	-2.07742e-07
-2.07761e-07	-2.07762e-07	-2.07762e-07	-2.07762e-07	-2.07762e-07	-2.07761e-07	-2.07759e-07	-2.07757e-07	-2.07755e-07	-2.07752e-07	-2.07749e-07	-2.07746e-07	-2.07743e-07	-2.07741e-07	-2.07739e-07	-2.07737e-07	-2.07736e-07	-2.07736e-07	-2.07736e-07	-2.07736e-07	-2.07738e-07	-2.0774e-07	-2.07742e-07	-2.07744e-07	-2.07747e-07	-2.0775e-07	-2.07753e-07	-2.07755e-07	-2.07757e-07	-2.0776e-07	-2.07762e-07	-2.07763e-07	-2.07764e-07	-2.07763e-07	-2.07763e-07	-2.07762e-07	-2.07761e-07	-2.07759e-07	-2.07756e-07	-2.07753e-07	-2.0775e-07	-2.07747e-07	-2.07745e-07	-2.07743e-07	-2.07741e-07	-2.0774e-07	-2.0774e-07	-2.07739e-07	-2.07739e-07	-2.0774e-07
-2.0776e-07	-2.07761e-07	-2.0776e-07	-2.07761e-07	-2.07761e-07	-2.0776e-07	-2.07758e-07	-2.07756e-07	-2.07754e-07	-2.0775e-07	-2.07747e-07	-2.07743e-07	-2.0774e-07	-2.07737e-07	-2.07734e-07	-2.07733e-07	-2.07732e-07	-2.0773e-07	-2.0773e-07	-2.07731e-07	-2.07732e-07	-2.07734e-07	-2.07736e-07	-2.07738e-07	-2.0774e-07	-2.07742e-07	-2.07744e-07	-2.07747e-07	-2.07749e-07	-2.07751e-07	-2.07753e-07	-2.07755e-07	-2.07756e-07	-2.07756e-07	-2.07756e-07	-2.07756e-07	-2.07755e-07	-2.07753e-07	-2.0775e-07	-2.07748e-07	-2.07745e-07	-2.07743e-07	-2.0774e-07	-2.07739e-07	-2.07737e-07	-2.07736e-07	-2.07737e-07	-2.07737e-07	-2.07738e-07	-2.07739e-07
-2.07753e-07	-2.07755e-07	-2.07756e-07	-2.07757e-07	-2.07758e-07	-2.07757e-07	-2.07756e-07	-2.07755e-07	-2.07752e-07	-2.0775e-07	-2.07747e-07	-2.07743e-07	-2.0774e-07	-2.07737e-07	-2.07735e-07	-2.07734e-07	-2.07733e-07	-2.07733e-07	-2.07733e-07	-2.07732e-07	-2.07734e-07	-2.07736e-07	-2.07738e-07	-2.0774e-07	-2.07741e-07	-2.07743e-07	-2.07745e-07	-2.07747e-07	-2.07749e-07	-2.0775e-07	-2.07752e-07	-2.07753e-07	-2.07753e-07	-2.07753e-07	-2.07752e-07	-2.07752e-07	-2.07747e-07	-2.07745e-07	-2.07743e-07	-2.07741e-07	-2.07738e-07	-2.07736e-07	-2.07734e-07	-2.07733e-07	-2.07731e-07	-2.07731e-07	-2.07731e-07	-2.07732e-07	-2.07734e-07	-2.07736e-07
-2.07749e-07	-2.07751e-07	-2.07751e-07	-2.07753e-07	-2.07753e-07	-2.07753e-07	-2.07752e-07	-2.07751e-07	-2.07749e-07	-2.07746e-07	-2.07744e-07	-2.07742e-07	-2.07738e-07	-2.07736e-07	-2.07734e-07	-2.07732e-07	-2.07731e-07	-2.0773e-07	-2.0773e-07	-2.07731e-07	-2.07732e-07	-2.07733e-07	-2.07735e-07	-2.07737e-07	-2.07739e-07	-2.07741e-07	-2.07743e-07	-2.07745e-07	-2.07747e-07	-2.07748e-07	-2.07749e-07	-2.07749e-07	-2.07749e-07	-2.07749e-07	-2.07749e-07	-2.07747e-07	-2.07745e-07	-2.07743e-07	-2.0774e-07	-2.07737e-07	-2.07735e-07	-2.07733e-07	-2.0773e-07	-2.07729e-07	-2.07728e-07	-2.07728e-07	-2.07728e-07	-2.07729e-07	-2.07731e-07	-2.07733e-07
-2.07745e-07	-2.07745e-07	-2.07745e-07	-2.07745e-07	-2.07745e-07	-2.07745e-07	-2.07743e-07	-2.07742e-07	-2.07739e-07	-2.07737e-07	-2.07734e-07	-2.07731e-07	-2.07729e-07	-2.07727e-07	-2.07725e-07	-2.07724e-07	-2.07724e-07	-2.07725e-07	-2.07726e-07	-2.07728e-07	-2.0773e-07	-2.07732e-07	-2.07735e-07	-2.07738e-07	-2.07741e-07	-2.07743e-07	-2.07745e-07	-2.07748e-07	-2.0775e-07	-2.07751e-07	-2.07752e-07	-2.07753e-07	-2.07753e-07	-2.07753e-07	-2.07752e-07	-2.07749e-07	-2.07747e-07	-2.07743e-07	-2.07739e-07	-2.07736e-07	-2.07733e-07	-2.0773e-07	-2.07726e-07	-2.07724e-07	-2.07722e-07	-2.07721e-07	-2.07721e-07	-2.07722e-07	-2.07723e-07	-2.07724e-07
-2.07745e-07	-2.07745e-07	-2.07745e-07	-2.07745e-07	-2.07745e-07	-2.07744e-07	-2.07743e-07	-2.07741e-07	-2.07738e-07	-2.07735e-07	-2.07733e-07	-2.0773e-07	-2.07727e-07	-2.07725e-07	-2.07723e-07	-2.07722e-07	-2.07722e-07	-2.07722e-07	-2.07722e-07	-2.07723e-07	-2.07725e-07	-2.07727e-07	-2.07729e-07	-2.07732e-07	-2.07735e-07	-2.07738e-07	-2.07739e-07	-2.07742e-07	-2.07743e-07	-2.07745e-07	-2.07747e-07	-2.07748e-07	-2.07748e-07	-2.07748e-07	-2.07747e-07	-2.07746e-07	-2.07744e-07	-2.07742e-07	-2.07738e-07	-2.07735e-07	-2.07733e-07	-2.0773e-07	-2.07727e-07	-2.07724e-07	-2.07722e-07	-2.07722e-07	-2.07721e-07	-2.07721e-07	-2.07723e-07	-2.07724e-07
-2.07745e-07	-2.07746e-07	-2.07747e-07	-2.07747e-07	-2.07747e-07	-2.07745e-07	-2.07744e-07	-2.07741e-07	-2.07739e-07	-2.07735e-07	-2.07732e-07	-2.07729e-07	-2.07725e-07	-2.07722e-07	-2.0772e-07	-2.07719e-07	-2.07718e-07	-2.07718e-07	-2.07719e-07	-2.0772e-07	-2.07721e-07	-2.07721e-07	-2.07725e-07	-2.07729e-07	-2.07732e-07	-2.07734e-07	-2.07737e-07	-2.07739e-07	-2.07741e-07	-2.07743e-07	-2.07745e-07	-2.07746e-07	-2.07746e-07	-2.07746e-07	-2.07747e-07	-2.07746e-07	-2.07744e-07	-2.07741e-07	-2.07738e-07	-2.07735e-07	-2.07733e-07	-2.0773e-07	-2.07727e-07	-2.07725e-07	-2.07724e-07	-2.07723e-07	-2.07722e-07	-2.07722e-07	-2.07723e-07	-2.07725e-07
-2.07744e-07	-2.07745e-07	-2.07747e-07	-2.07747e-07	-2.07748e-07	-2.07748e-07	-2.07746e-07	-2.07744e-07	-2.07741e-07	-2.07739e-07	-2.07736e-07	-2.07733e-07	-2.07731e-07	-2.07728e-07	-2.07726e-07	-2.07723e-07	-2.07722e-07	-2.07722e-07	-2.07722e-07	-2.07722e-07	-2.07723e-07	-2.07724e-07	-2.07726e-07	-2.07727e-07	-2.0773e-07	-2.07731e-07	-2.07733e-07	-2.07734e-07	-2.07736e-07	-2.07737e-07	-2.07738e-07	-2.07738e-07	-2.07739e-07	-2.07739e-07	-2.07739e-07	-2.07738e-07	-2.07736e-07	-2.07734e-07	-2.07733e-07	-2.0773e-07	-2.07728e-07	-2.07726e-07	-2.07725e-07	-2.07724e-07	-2.07723e-07	-2.07723e-07	-2.07723e-07	-2.07724e-07	-2.07726e-07	-2.07728e-07
-2.0774e-07	-2.07741e-07	-2.07742e-07	-2.07742e-07	-2.07742e-07	-2.07742e-07	-2.07741e-07	-2.0774e-07	-2.07738e-07	-2.07735e-07	-2.07733e-07	-2.0773e-07	-2.07728e-07	-2.07725e-07	-2.07724e-07	-2.07722e-07	-2.07721e-07	-2.0772e-07	-2.0772e-07	-2.07721e-07	-2.07722e-07	-2.07724e-07	-2.07726e-07	-2.07728e-07	-2.0773e-07	-2.07731e-07	-2.07733e-07	-2.07735e-07	-2.07736e-07	-2.07737e-07	-2.07737e-07	-2.07738e-07	-2.07738e-07	-2.07738e-07	-2.07737e-07	-2.07736e-07	-2.07735e-07	-2.07733e-07	-2.07731e-07	-2.07728e-07	-2.07726e-07	-2.07724e-07	-2.07723e-07	-2.07721e-07	-2.0772e-07	-2.07721e-07	-2.07722e-07	-2.07724e-07	-2.07725e-07	-2.07727e-07
-2.07734e-07	-2.07735e-07	-2.07736e-07	-2.07736e-07	-2.07737e-07	-2.07737e-07	-2.07736e-07	-2.07735e-07	-2.07734e-07	-2.07732e-07	-2.07729e-07	-2.07727e-07	-2.07726e-07	-2.07724e-07	-2.07723e-07	-2.07723e-07	-2.07723e-07	-2.07723e-07	-2.07724e-07	-2.07726e-07	-2.07727e-07	-2.07729e-07	-2.0773e-07	-2.07732e-07	-2.07735e-07	-2.07736e-07	-2.07738e-07	-2.07739e-07	-2.07739e-07	-2.0774e-07	-2.0774e-07	-2.0774e-07	-2.07739e-07	-2.07738e-07	-2.07737e-07	-2.07735e-07	-2.07733e-07	-2.07729e-07	-2.07727e-07	-2.07724e-07	-2.07721e-07	-2.07719e-07	-2.07716e-07	-2.07715e-07	-2.07714e-07	-2.07714e-07	-2.07715e-07	-2.07716e-07	-2.07718e-07	-2.0772e-07
-2.07736e-07	-2.07736e-07	-2.07737e-07	-2.07736e-07	-2.07735e-07	-2.07734e-07	-2.07733e-07	-2.0773e-07	-2.07728e-07	-2.07726e-07	-2.07722e-07	-2.0772e-07	-2.07717e-07	-2.07716e-07	-2.07715e-07	-2.07714e-07	-2.07714e-07	-2.07714e-07	-2.07716e-07	-2.07717e-07	-2.0772e-07	-2.07722e-07	-2.07724e-07	-2.07727e-07	-2.0773e-07	-2.07732e-07	-2.07735e-07	-2.07737e-07	-2.07739e-07	-2.0774e-07	-2.07741e-07	-2.07742e-07	-2.07742e-07	-2.07743e-07	-2.07742e-07	-2.0774e-07	-2.07738e-07	-2.07736e-07	-2.07733e-07	-2.07729e-07	-2.07727e-07	-2.07724e-07	-2.07721e-07	-2.07719e-07	-2.07717e-07	-2.07716e-07	-2.07716e-07	-2.07717e-07	-2.07718e-07	-2.07719e-07
-2.07737e-07	-2.07738e-07	-2.07738e-07	-2.07737e-07	-2.07737e-07	-2.07736e-07	-2.07734e-07	-2.07732e-07	-2.07729e-07	-2.07727e-07	-2.07724e-07	-2.07722e-07	-2.0772e-07	-2.07717e-07	-2.07716e-07	-2.07716e-07	-2.07716e-07	-2.07717e-07	-2.07718e-07	-2.0772e-07	-2.07722e-07	-2.07725e-07	-2.07727e-07	-2.0773e-07	-2.07732e-07	-2.07733e-07	-2.07736e-07	-2.07737e-07	-2.07739e-07	-2.0774e-07	-2.07741e-07	-2.07742e-07	-2.07742e-07	-2.07742e-07	-2.07741e-07	-2.07739e-07	-2.07737e-07	-2.07734e-07	-2.07732e-07	-2.07728e-07	-2.07726e-07	-2.07723e-07	-2.07719e-07	-2.07718e-07	-2.07717e-07	-2.07717e-07	-2.07717e-07	-2.07716e-07	-2.07717e-07	-2.07719e-07
-2.0774e-07	-2.0774e-07	-2.07741e-07	-2.0774e-07	-2.0774e-07	-2.07739e-07	-2.07737e-07	-2.07735e-07	-2.07733e-07	-2.0773e-07	-2.07726e-07	-2.07724e-07	-2.07721e-07	-2.07719e-07	-2.07717e-07	-2.07715e-07	-2.07715e-07	-2.07715e-07	-2.07715e-07	-2.07716e-07	-2.07717e-07	-2.07719e-07	-2.07721e-07	-2.07723e-07	-2.07725e-07	-2.07727e-07	-2.07729e-07	-2.0773e-07	-2.07732e-07	-2.07734e-07	-2.07734e-07	-2.07735e-07	-2.07736e-07	-2.07736e-07	-2.07736e-07	-2.07735e-07	-2.07734e-07	-2.07732e-07	-2.07731e-07	-2.07729e-07	-2.07726e-07	-2.07724e-07	-2.07722e-07	-2.07721e-07	-2.0772e-07	-2.0772e-07	-2.0772e-07	-2.07721e-07	-2.07722e-07	-2.07724e-07
-2.07736e-07	-2.07736e-07	-2.07737e-07	-2.07738e-07	-2.07738e-07	-2.07737e-07	-2.07736e-07	-2.07734e-07	-2.07732e-07	-2.0773e-07	-2.07727e-07	-2.07725e-07	-2.07722e-07	-2.0772e-07	-2.07719e-07	-2.07718e-07	-2.07717e-07	-2.07717e-07	-2.07717e-07	-2.07718e-07	-2.07719e-07	-2.0772e-07	-2.07722e-07	-2.07724e-07	-2.07726e-07	-2.07727e-07	-2.07728e-07	-2.0773e-07	-2.07731e-07	-2.07732e-07	-2.07733e-07	-2.07734e-07	-2.07734e-07	-2.07734e-07	-2.07733e-07	-2.07732e-07	-2.0773e-07	-2.07728e-07	-2.07726e-07	-2.07724e-07	-2.07722e-07	-2.0772e-07	-2.07719e-07	-2.07718e-07	-2.07718e-07	-2.07718e-07	-2.07719e-07	-2.0772e-07	-2.07722e-07	-2.07724e-07
-2.07734e-07	-2.07736e-07	-2.07737e-07	-2.07738e-07	-2.07738e-07	-2.07738e-07	-2.07736e-07	-2.07735e-07	-2.07734e-07	-2.07732e-07	-2.0773e-07	-2.07728e-07	-2.07726e-07	-2.07725e-07	-2.07723e-07	-2.07722e-07	-2.07721e-07	-2.0772e-07	-2.07721e-07	-2.07722e-07	-2.07722e-07	-2.07723e-07	-2.07724e-07	-2.07726e-07	-2.07728e-07	-2.07729e-07	-2.0773e-07	-2.07731e-07	-2.07732e-07	-2.07732e-07	-2.07733e-07	-2.07733e-07	-2.07732e-07	-2.07731e-07	-2.0773e-07	-2.07729e-07	-2.07727e-07	-2.07725e-07	-2.07723e-07	-2.07722e-07	-2.0772e-07	-2.07718e-07	-2.07718e-07	-2.07717e-07	-2.07718e-07	-2.07718e-07	-2.07719e-07	-2.07721e-07	-2.07722e-07	-2.07725e-07
-2.0773e-07	-2.07731e-07	-2.07732e-07	-2.07731e-07	-2.07731e-07	-2.0773e-07	-2.07729e-07	-2.07727e-07	-2.07726e-07	-2.07724e-07	-2.07722e-07	-2.07721e-07	-2.0772e-07	-2.07719e-07	-2.07718e-07	-2.07718e-07	-2.07719e-07	-2.0772e-07	-2.0772e-07	-2.07721e-07	-2.07724e-07	-2.07725e-07	-2.07727e-07	-2.07729e-07	-2.07731e-07	-2.07733e-07	-2.07734e-07	-2.07735e-07	-2.07736e-07	-2.07736e-07	-2.07737e-07	-2.07736e-07	-2.07736e-07	-2.07734e-07	-2.07733e-07	-2.07731e-07	-2.07728e-07	-2.07726e-07	-2.07723e-07	-2.0772e-07	-2.07718e-07	-2.07714e-07	-2.07713e-07	-2.07713e-07	-2.07712e-07	-2.07712e-07	-2.07713e-07	-2.07714e-07	-2.07715e-07	-2.07717e-07
-2.07732e-07	-2.07733e-07	-2.07733e-07	-2.07733e-07	-2.07733e-07	-2.07732e-07	-2.07731e-07	-2.07728e-07	-2.07726e-07	-2.07725e-07	-2.07722e-07	-2.0772e-07	-2.07719e-07	-2.07718e-07	-2.07718e-07	-2.07717e-07	-2.07717e-07	-2.07718e-07	-2.07718e-07	-2.07719e-07	-2.0772e-07	-2.07721e-07	-2.07723e-07	-2.07725e-07	-2.07727e-07	-2.07728e-07	-2.07731e-07	-2.07731e-07	-2.07732e-07	-2.07734e-07	-2.07734e-07	-2.07734e-07	-2.07733e-07	-2.07733e-07	-2.07731e-07	-2.07729e-07	-2.07727e-07	-2.07724e-07	-2.07723e-07	-2.0772e-07	-2.07719e-07	-2.07717e-07	-2.07715e-07	-2.07715e-07	-2.07714e-07	-2.07715e-07	-2.07715e-07	-2.07717e-07	-2.07718e-07	-2.07719e-07
-2.07732e-07	-2.07732e-07	-2.07732e-07	-2.07732e-07	-2.07731e-07	-2.07729e-07	-2.07726e-07	-2.07724e-07	-2.07722e-07	-2.07719e-07	-2.07716e-07	-2.07714e-07	-2.07713e-07	-2.07712e-07	-2.07711e-07	-2.07711e-07	-2.07711e-07	-2.07711e-07	-2.07713e-07	-2.07714e-07	-2.07716e-07	-2.07718e-07	-2.0772e-07	-2.07722e-07	-2.07724e-07	-2.07727e-07	-2.07729e-07	-2.07732e-07	-2.07733e-07	-2.07734e-07	-2.07734e-07	-2.07735e-07	-2.07735e-07	-2.07734e-07	-2.07732e-07	-2.07731e-07	-2.07729e-07	-2.07726e-07	-2.07724e-07	-2.07721e-07	-2.07719e-07	-2.07717e-07	-2.07715e-07	-2.07714e-07	-2.07713e-07	-2.07713e-07	-2.07714e-07	-2.07714e-07	-2.07715e-07	-2.07716e-07
-2.07731e-07	-2.07733e-07	-2.07733e-07	-2.07733e-07	-2.07731e-07	-2.0773e-07	-2.07729e-07	-2.07726e-07	-2.07724e-07	-2.07722e-07	-2.0772e-07	-2.07718e-07	-2.07717e-07	-2.07716e-07	-2.07714e-07	-2.07714e-07	-2.07714e-07	-2.07714e-07	-2.07715e-07	-2.07716e-07	-2.07717e-07	-2.07719e-07	-2.0772e-07	-2.07721e-07	-2.07724e-07	-2.07725e-07	-2.07727e-07	-2.07729e-07	-2.07731e-07	-2.07732e-07	-2.07733e-07	-2.07733e-07	-2.07732e-07	-2.07731e-07	-2.0773e-07	-2.07727e-07	-2.07726e-07	-2.07724e-07	-2.07722e-07	-2.07721e-07	-2.07719e-07	-2.07718e-07	-2.07717e-07	-2.07717e-07	-2.07717e-07	-2.07717e-07	-2.07717e-07	-2.07718e-07	-2.07719e-07	-2.0772e-07
-2.07732e-07	-2.07734e-07	-2.07734e-07	-2.07735e-07	-2.07733e-07	-2.07733e-07	-2.07731e-07	-2.07729e-07	-2.07727e-07	-2.07725e-07	-2.07724e-07	-2.07721e-07	-2.0772e-07	-2.07719e-07	-2.07718e-07	-2.07717e-07	-2.07716e-07	-2.07716e-07	-2.07716e-07	-2.07717e-07	-2.07718e-07	-2.07718e-07	-2.07719e-07	-2.07721e-07	-2.07723e-07	-2.07724e-07	-2.07725e-07	-2.07727e-07	-2.07728e-07	-2.07729e-07	-2.07729e-07	-2.07729e-07	-2.07729e-07	-2.07728e-07	-2.07727e-07	-2.07725e-07	-2.07723e-07	-2.07723e-07	-2.07721e-07	-2.07719e-07	-2.07718e-07	-2.07718e-07	-2.07717e-07	-2.07717e-07	-2.07718e-07	-2.07718e-07	-2.07719e-07	-2.07721e-07	-2.07722e-07	-2.07723e-07
-2.07725e-07	-2.07727e-07	-2.07728e-07	-2.07728e-07	-2.07728e-07	-2.07727e-07	-2.07725e-07	-2.07724e-07	-2.07723e-07	-2.07722e-07	-2.0772e-07	-2.07719e-07	-2.07719e-07	-2.07719e-07	-2.07719e-07	-2.07719e-07	-2.07719e-07	-2.07719e-07	-2.07719e-07	-2.0772e-07	-2.07721e-07	-2.07723e-07	-2.07724e-07	-2.07725e-07	-2.07726e-07	-2.07727e-07	-2.07729e-07	-2.0773e-07	-2.07731e-07	-2.07731e-07	-2.0773e-07	-2.0773e-07	-2.07728e-07	-2.07726e-07	-2.07724e-07	-2.07722e-07	-2.07719e-07	-2.07716e-07	-2.07715e-07	-2.07713e-07	-2.07712e-07	-2.07711e-07	-2.07711e-07	-2.07711e-07	-2.07712e-07	-2.07713e-07	-2.07714e-07	-2.07716e-07	-2.07717e-07	-2.07719e-07
-2.07728e-07	-2.07731e-07	-2.07731e-07	-2.0773e-07	-2.07728e-07	-2.07726e-07	-2.07725e-07	-2.07724e-07	-2.07721e-07	-2.0772e-07	-2.07718e-07	-2.07717e-07	-2.07716e-07	-2.07716e-07	-2.07716e-07	-2.07717e-07	-2.07717e-07	-2.07717e-07	-2.07717e-07	-2.07719e-07	-2.0772e-07	-2.07721e-07	-2.07722e-07	-2.07724e-07	-2.07726e-07	-2.07728e-07	-2.0773e-07	-2.07731e-07	-2.07733e-07	-2.07733e-07	-2.07733e-07	-2.07732e-07	-2.0773e-07	-2.07729e-07	-2.07727e-07	-2.07725e-07	-2.07722e-07	-2.0772e-07	-2.07719e-07	-2.07718e-07	-2.07717e-07	-2.07716e-07	-2.07716e-07	-2.07715e-07	-2.07715e-07	-2.07714e-07	-2.07715e-07	-2.07717e-07	-2.07719e-07	-2.07719e-07
-2.07727e-07	-2.07729e-07	-2.07729e-07	-2.07728e-07	-2.07726e-07	-2.07725e-07	-2.07723e-07	-2.0772e-07	-2.07719e-07	-2.07717e-07	-2.07717e-07	-2.07716e-07	-2.07715e-07	-2.07714e-07	-2.07715e-07	-2.07716e-07	-2.07717e-07	-2.07718e-07	-2.0772e-07	-2.07721e-07	-2.07723e-07	-2.07725e-07	-2.07727e-07	-2.07728e-07	-2.07731e-07	-2.07733e-07	-2.07735e-07	-2.07737e-07	-2.07738e-07	-2.07738e-07	-2.07739e-07	-2.07737e-07	-2.07736e-07	-2.07733e-07	-2.07731e-07	-2.07728e-07	-2.07725e-07	-2.07722e-07	-2.0772e-07	-2.07717e-07	-2.07715e-07	-2.07714e-07	-2.07713e-07	-2.07712e-07	-2.07712e-07	-2.07712e-07	-2.07712e-07	-2.07713e-07	-2.07714e-07	-2.07715e-07
-2.0773e-07	-2.07733e-07	-2.07732e-07	-2.07731e-07	-2.07729e-07	-2.07727e-07	-2.07724e-07	-2.07722e-07	-2.0772e-07	-2.07717e-07	-2.07716e-07	-2.07715e-07	-2.07714e-07	-2.07714e-07	-2.07713e-07	-2.07713e-07	-2.07713e-07	-2.07714e-07	-2.07715e-07	-2.07715e-07	-2.07717e-07	-2.07719e-07	-2.0772e-07	-2.07722e-07	-2.07725e-07	-2.07727e-07	-2.07729e-07	-2.07732e-07	-2.07733e-07	-2.07733e-07	-2.07734e-07	-2.07733e-07	-2.07732e-07	-2.0773e-07	-2.07728e-07	-2.07727e-07	-2.07725e-07	-2.07723e-07	-2.07722e-07	-2.07721e-07	-2.0772e-07	-2.07719e-07	-2.07718e-07	-2.07718e-07	-2.07719e-07	-2.07718e-07	-2.07718e-07	-2.07719e-07	-2.0772e-07	-2.0772e-07
-2.07729e-07	-2.07731e-07	-2.07732e-07	-2.0773e-07	-2.07729e-07	-2.07727e-07	-2.07726e-07	-2.07723e-07	-2.0772e-07	-2.07719e-07	-2.07718e-07	-2.07716e-07	-2.07716e-07	-2.07715e-07	-2.07715e-07	-2.07715e-07	-2.07715e-07	-2.07715e-07	-2.07717e-07	-2.07718e-07	-2.07719e-07	-2.0772e-07	-2.07721e-07	-2.07723e-07	-2.07725e-07	-2.07728e-07	-2.0773e-07	-2.07731e-07	-2.07732e-07	-2.07733e-07	-2.07734e-07	-2.07733e-07	-2.07732e-07	-2.07731e-07	-2.07728e-07	-2.07726e-07	-2.07724e-07	-2.07723e-07	-2.07721e-07	-2.0772e-07	-2.07719e-07	-2.07717e-07	-2.07718e-07	-2.07718e-07	-2.07719e-07	-2.07719e-07	-2.0772e-07	-2.07721e-07	-2.07721e-07	-2.07722e-07
-2.07729e-07	-2.07732e-07	-2.07733e-07	-2.07732e-07	-2.07731e-07	-2.0773e-07	-2.07728e-07	-2.07726e-07	-2.07725e-07	-2.07725e-07	-2.07723e-07	-2.07722e-07	-2.07722e-07	-2.07722e-07	-2.07722e-07	-2.07721e-07	-2.07721e-07	-2.07721e-07	-2.07721e-07	-2.07722e-07	-2.07722e-07	-2.07722e-07	-2.07723e-07	-2.07724e-07	-2.07724e-07	-2.07725e-07	-2.07727e-07	-2.07728e-07	-2.07729e-07	-2.07728e-07	-2.07728e-07	-2.07727e-07	-2.07726e-07	-2.07724e-07	-2.07721e-07	-2.07719e-07	-2.07718e-07	-2.07716e-07	-2.07715e-07	-2.07715e-07	-2.07715e-07	-2.07716e-07	-2.07717e-07	-2.07717e-07	-2.07719e-07	-2.0772e-07	-2.07721e-07	-2.07723e-07	-2.07724e-07	-2.07726e-07
-2.07726e-07	-2.07728e-07	-2.07729e-07	-2.07728e-07	-2.07726e-07	-2.07725e-07	-2.07723e-07	-2.07722e-07	-2.07721e-07	-2.0772e-07	-2.07719e-07	-2.07718e-07	-2.07719e-07	-2.07719e-07	-2.07719e-07	-2.0772e-07	-2.07721e-07	-2.07721e-07	-2.07722e-07	-2.07723e-07	-2.07725e-07	-2.07726e-07	-2.07728e-07	-2.07728e-07	-2.0773e-07	-2.07732e-07	-2.07733e-07	-2.07734e-07	-2.07735e-07	-2.07735e-07	-2.07735e-07	-2.07733e-07	-2.0773e-07	-2.07728e-07	-2.07726e-07	-2.07724e-07	-2.07721e-07	-2.07719e-07	-2.07717e-07	-2.07716e-07	-2.07716e-07	-2.07716e-07	-2.07715e-07	-2.07716e-07	-2.07716e-07	-2.07717e-07	-2.07718e-07	-2.0772e-07	-2.07722e-07	-2.07722e-07
-2.07726e-07	-2.07729e-07	-2.0773e-07	-2.07729e-07	-2.07727e-07	-2.07725e-07	-2.07723e-07	-2.07722e-07	-2.07721e-07	-2.0772e-07	-2.0772e-07	-2.0772e-07	-2.0772e-07	-2.07721e-07	-2.07722e-07	-2.07724e-07	-2.07725e-07	-2.07726e-07	-2.07726e-07	-2.07727e-07	-2.07729e-07	-2.0773e-07	-2.07731e-07	-2.07732e-07	-2.07734e-07	-2.07735e-07	-2.07736e-07	-2.07738e-07	-2.07739e-07	-2.07739e-07	-2.07738e-07	-2.07736e-07	-2.07734e-07	-2.07731e-07	-2.07728e-07	-2.07725e-07	-2.07722e-07	-2.0772e-07	-2.07718e-07	-2.07717e-07	-2.07716e-07	-2.07716e-07	-2.07716e-07	-2.07716e-07	-2.07717e-07	-2.07718e-07	-2.07719e-07	-2.0772e-07	-2.07722e-07	-2.07722e-07
-2.07732e-07	-2.07733e-07	-2.07733e-07	-2.07731e-07	-2.07728e-07	-2.07726e-07	-2.07724e-07	-2.07722e-07	-2.07721e-07	-2.07719e-07	-2.07718e-07	-2.07718e-07	-2.07718e-07	-2.07718e-07	-2.07719e-07	-2.07719e-07	-2.0772e-07	-2.07722e-07	-2.07723e-07	-2.07726e-07	-2.07728e-07	-2.07729e-07	-2.07731e-07	-2.07733e-07	-2.07736e-07	-2.07738e-07	-2.0774e-07	-2.07742e-07	-2.07742e-07	-2.07742e-07	-2.07742e-07	-2.07741e-07	-2.07739e-07	-2.07737e-07	-2.07735e-07	-2.07732e-07	-2.0773e-07	-2.07728e-07	-2.07726e-07	-2.07725e-07	-2.07724e-07	-2.07724e-07	-2.07724e-07	-2.07724e-07	-2.07724e-07	-2.07724e-07	-2.07725e-07	-2.07725e-07	-2.07726e-07	-2.07727e-07
-2.07735e-07	-2.07737e-07	-2.07737e-07	-2.07736e-07	-2.07734e-07	-2.07732e-07	-2.0773e-07	-2.07729e-07	-2.07727e-07	-2.07725e-07	-2.07725e-07	-2.07724e-07	-2.07724e-07	-2.07724e-07	-2.07725e-07	-2.07725e-07	-2.07726e-07	-2.07727e-07	-2.07727e-07	-2.07729e-07	-2.0773e-07	-2.07731e-07	-2.07733e-07	-2.07734e-07	-2.07736e-07	-2.07737e-07	-2.07739e-07	-2.07741e-07	-2.07742e-07	-2.07742e-07	-2.07741e-07	-2.0774e-07	-2.07738e-07	-2.07736e-07	-2.07735e-07	-2.07732e-07	-2.0773e-07	-2.07728e-07	-2.07728e-07	-2.07727e-07	-2.07727e-07	-2.07727e-07	-2.07727e-07	-2.07727e-07	-2.07728e-07	-2.07728e-07	-2.07729e-07	-2.07729e-07	-2.0773e-07	-2.07731e-07
-2.07741e-07	-2.07743e-07	-2.07744e-07	-2.07743e-07	-2.07741e-07	-2.0774e-07	-2.07738e-07	-2.07736e-07	-2.07734e-07	-2.07733e-07	-2.07732e-07	-2.07731e-07	-2.07731e-07	-2.0773e-07	-2.0773e-07	-2.0773e-07	-2.0773e-07	-2.0773e-07	-2.0773e-07	-2.0773e-07	-2.07731e-07	-2.07731e-07	-2.07732e-07	-2.07733e-07	-2.07734e-07	-2.07735e-07	-2.07737e-07	-2.07738e-07	-2.07739e-07	-2.07739e-07	-2.07738e-07	-2.07737e-07	-2.07737e-07	-2.07735e-07	-2.07734e-07	-2.07732e-07	-2.07731e-07	-2.0773e-07	-2.0773e-07	-2.0773e-07	-2.0773e-07	-2.07731e-07	-2.07731e-07	-2.07733e-07	-2.07733e-07	-2.07734e-07	-2.07735e-07	-2.07735e-07	-2.07736e-07	-2.07737e-07
-2.07737e-07	-2.0774e-07	-2.0774e-07	-2.0774e-07	-2.07739e-07	-2.07738e-07	-2.07737e-07	-2.07736e-07	-2.07736e-07	-2.07735e-07	-2.07735e-07	-2.07735e-07	-2.07735e-07	-2.07736e-07	-2.07736e-07	-2.07736e-07	-2.07737e-07	-2.07738e-07	-2.07737e-07	-2.07738e-07	-2.07738e-07	-2.07739e-07	-2.07739e-07	-2.0774e-07	-2.07741e-07	-2.07742e-07	-2.07743e-07	-2.07743e-07	-2.07744e-07	-2.07743e-07	-2.07742e-07	-2.0774e-07	-2.07739e-07	-2.07737e-07	-2.07735e-07	-2.07733e-07	-2.07731e-07	-2.0773e-07	-2.07729e-07	-2.07729e-07	-2.0773e-07	-2.0773e-07	-2.07728e-07	-2.07731e-07	-2.07732e-07	-2.07734e-07	-2.07735e-07	-2.07736e-07	-2.07737e-07	-2.07738e-07
-2.0774e-07	-2.07741e-07	-2.07742e-07	-2.07741e-07	-2.0774e-07	-2.07739e-07	-2.07738e-07	-2.07737e-07	-2.07736e-07	-2.07736e-07	-2.07736e-07	-2.07736e-07	-2.07737e-07	-2.07737e-07	-2.07738e-07	-2.07739e-07	-2.0774e-07	-2.0774e-07	-2.0774e-07	-2.07741e-07	-2.07742e-07	-2.07742e-07	-2.07742e-07	-2.07742e-07	-2.07744e-07	-2.07745e-07	-2.07745e-07	-2.07746e-07	-2.07747e-07	-2.07746e-07	-2.07745e-07	-2.07744e-07	-2.07742e-07	-2.0774e-07	-2.07738e-07	-2.07736e-07	-2.07734e-07	-2.07732e-07	-2.07731e-07	-2.07731e-07	-2.07731e-07	-2.0773e-07	-2.07731e-07	-2.07732e-07	-2.07733e-07	-2.07734e-07	-2.07734e-07	-2.07734e-07	-2.07735e-07	-2.07736e-07
-2.07739e-07	-2.0774e-07	-2.0774e-07	-2.07738e-07	-2.07737e-07	-2.07736e-07	-2.07734e-07	-2.07733e-07	-2.07732e-07	-2.07732e-07	-2.07731e-07	-2.07732e-07	-2.07732e-07	-2.07734e-07	-2.07735e-07	-2.07736e-07	-2.07738e-07	-2.07738e-07	-2.07739e-07	-2.07741e-07	-2.07742e-07	-2.07743e-07	-2.07745e-07	-2.07746e-07	-2.07748e-07	-2.07749e-07	-2.07751e-07	-2.07752e-07	-2.07752e-07	-2.07752e-07	-2.07751e-07	-2.0775e-07	-2.07748e-07	-2.07746e-07	-2.07743e-07	-2.0774e-07	-2.07738e-07	-2.07736e-07	-2.07735e-07	-2.07733e-07	-2.07732e-07	-2.07732e-07	-2.07732e-07	-2.07731e-07	-2.07731e-07	-2.07731e-07	-2.07731e-07	-2.07732e-07	-2.07733e-07	-2.07733e-07
-2.07748e-07	-2.07749e-07	-2.0775e-07	-2.07749e-07	-2.07747e-07	-2.07745e-07	-2.07744e-07	-2.07743e-07	-2.07742e-07	-2.07741e-07	-2.07739e-07	-2.07739e-07	-2.07739e-07	-2.0774e-07	-2.0774e-07	-2.0774e-07	-2.0774e-07	-2.0774e-07	-2.07741e-07	-2.07741e-07	-2.07742e-07	-2.07742e-07	-2.07742e-07	-2.07744e-07	-2.07746e-07	-2.07747e-07	-2.07748e-07	-2.07749e-07	-2.0775e-07	-2.0775e-07	-2.07751e-07	-2.0775e-07	-2.07749e-07	-2.07748e-07	-2.07746e-07	-2.07745e-07	-2.07743e-07	-2.07741e-07	-2.07741e-07	-2.0774e-07	-2.0774e-07	-2.07739e-07	-2.0774e-07	-2.0774e-07	-2.0774e-07	-2.07741e-07	-2.0774e-07	-2.0774e-07	-2.0774e-07	-2.07741e-07
-2.07753e-07	-2.07753e-07	-2.07753e-07	-2.07752e-07	-2.0775e-07	-2.07748e-07	-2.07746e-07	-2.07745e-07	-2.07743e-07	-2.07741e-07	-2.07741e-07	-2.07739e-07	-2.07739e-07	-2.07739e-07	-2.07739e-07	-2.0774e-07	-2.0774e-07	-2.0774e-07	-2.0774e-07	-2.07741e-07	-2.07742e-07	-2.07742e-07	-2.07743e-07	-2.07744e-07	-2.07746e-07	-2.07748e-07	-2.0775e-07	-2.07752e-07	-2.07753e-07	-2.07754e-07	-2.07754e-07	-2.07754e-07	-2.07754e-07	-2.07753e-07	-2.07752e-07	-2.0775e-07	-2.07749e-07	-2.07749e-07	-2.07748e-07	-2.07748e-07	-2.07746e-07	-2.07746e-07	-2.07746e-07	-2.07746e-07	-2.07746e-07	-2.07745e-07	-2.07745e-07	-2.07745e-07	-2.07744e-07	-2.07744e-07
-2.07755e-07	-2.07756e-07	-2.07757e-07	-2.07756e-07	-2.07755e-07	-2.07755e-07	-2.07754e-07	-2.07753e-07	-2.07752e-07	-2.07751e-07	-2.0775e-07	-2.0775e-07	-2.07748e-07	-2.07747e-07	-2.07747e-07	-2.07747e-07	-2.07746e-07	-2.07745e-07	-2.07745e-07	-2.07744e-07	-2.07744e-07	-2.07744e-07	-2.07744e-07	-2.07745e-07	-2.07745e-07	-2.07746e-07	-2.07747e-07	-2.07748e-07	-2.07749e-07	-2.0775e-07	-2.0775e-07	-2.0775e-07	-2.07749e-07	-2.07749e-07	-2.07748e-07	-2.07747e-07	-2.07747e-07	-2.07747e-07	-2.07746e-07	-2.07747e-07	-2.07747e-07	-2.07747e-07	-2.07748e-07	-2.07748e-07	-2.07748e-07	-2.07748e-07	-2.07748e-07	-2.07749e-07	-2.07749e-07	-2.07749e-07
-2.07755e-07	-2.07757e-07	-2.07756e-07	-2.07755e-07	-2.07755e-07	-2.07755e-07	-2.07753e-07	-2.07753e-07	-2.07752e-07	-2.07751e-07	-2.0775e-07	-2.07749e-07	-2.07748e-07	-2.07747e-07	-2.07747e-07	-2.07746e-07	-2.07745e-07	-2.07744e-07	-2.07744e-07	-2.07744e-07	-2.07744e-07	-2.07744e-07	-2.07745e-07	-2.07746e-07	-2.07747e-07	-2.07748e-07	-2.0775e-07	-2.07751e-07	-2.07752e-07	-2.07753e-07	-2.07753e-07	-2.07754e-07	-2.07754e-07	-2.07754e-07	-2.07752e-07	-2.07752e-07	-2.07751e-07	-2.07751e-07	-2.0775e-07	-2.0775e-07	-2.07749e-07	-2.07749e-07	-2.07749e-07	-2.07748e-07	-2.07748e-07	-2.07748e-07	-2.07748e-07	-2.07747e-07	-2.07747e-07	-2.07748e-07
-2.07755e-07	-2.07755e-07	-2.07757e-07	-2.07756e-07	-2.07756e-07	-2.07756e-07	-2.07756e-07	-2.07755e-07	-2.07755e-07	-2.07755e-07	-2.07754e-07	-2.07754e-07	-2.07754e-07	-2.07753e-07	-2.07753e-07	-2.07752e-07	-2.07752e-07	-2.07752e-07	-2.07751e-07	-2.07751e-07	-2.07751e-07	-2.07751e-07	-2.07751e-07	-2.07751e-07	-2.07752e-07	-2.07753e-07	-2.07754e-07	-2.07754e-07	-2.07755e-07	-2.07755e-07	-2.07755e-07	-2.07756e-07	-2.07755e-07	-2.07754e-07	-2.07753e-07	-2.07752e-07	-2.07752e-07	-2.0775e-07	-2.07749e-07	-2.07748e-07	-2.07747e-07	-2.07747e-07	-2.07746e-07	-2.07746e-07	-2.07746e-07	-2.07746e-07	-2.07745e-07	-2.07745e-07	-2.07746e-07	-2.07746e-07
-2.07756e-07	-2.07757e-07	-2.07756e-07	-2.07756e-07	-2.07755e-07	-2.07756e-07	-2.07755e-07	-2.07753e-07	-2.07753e-07	-2.07753e-07	-2.07752e-07	-2.07751e-07	-2.0775e-07	-2.07749e-07	-2.07748e-07	-2.07747e-07	-2.07746e-07	-2.07746e-07	-2.07746e-07	-2.07746e-07	-2.07747e-07	-2.07747e-07	-2.07748e-07	-2.07749e-07	-2.0775e-07	-2.07752e-07	-2.07753e-07	-2.07754e-07	-2.07756e-07	-2.07757e-07	-2.07758e-07	-2.07758e-07	-2.07758e-07	-2.07758e-07	-2.07758e-07	-2.07758e-07	-2.07756e-07	-2.07755e-07	-2.07754e-07	-2.07753e-07	-2.07751e-07	-2.07749e-07	-2.07748e-07	-2.07746e-07	-2.07744e-07	-2.07744e-07	-2.07743e-07	-2.07743e-07	-2.07742e-07	-2.07742e-07
-2.07751e-07	-2.07752e-07	-2.07753e-07	-2.07756e-07	-2.07757e-07	-2.07756e-07	-2.07756e-07	-2.07755e-07	-2.07754e-07	-2.07753e-07	-2.07751e-07	-2.0775e-07	-2.07749e-07	-2.07748e-07	-2.07747e-07	-2.07746e-07	-2.07745e-07	-2.07745e-07	-2.07744e-07	-2.07744e-07	-2.07744e-07	-2.07745e-07	-2.07746e-07	-2.07748e-07	-2.07749e-07	-2.0775e-07	-2.0775e-07	-2.07743e-07	-2.07751e-07	-2.07758e-07	-2.07759e-07	-2.07758e-07	-2.07759e-07	-2.0776e-07	-2.0776e-07	-2.0776e-07	-2.07759e-07	-2.07758e-07	-2.07756e-07	-2.07755e-07	-2.07753e-07	-2.07751e-07	-2.07749e-07	-2.07748e-07	-2.07747e-07	-2.07745e-07	-2.07743e-07	-2.07743e-07	-2.07742e-07	-2.07742e-07
-2.07762e-07	-2.07762e-07	-2.07762e-07	-2.07761e-07	-2.07762e-07	-2.07762e-07	-2.07761e-07	-2.07759e-07	-2.07758e-07	-2.07756e-07	-2.07754e-07	-2.07752e-07	-2.0775e-07	-2.07747e-07	-2.07745e-07	-2.07743e-07	-2.07741e-07	-2.07739e-07	-2.07738e-07	-2.07738e-07	-2.07738e-07	-2.07738e-07	-2.07738e-07	-2.07739e-07	-2.0774e-07	-2.07742e-07	-2.07744e-07	-2.07746e-07	-2.07748e-07	-2.0775e-07	-2.07752e-07	-2.07754e-07	-2.07756e-07	-2.07758e-07	-2.07758e-07	-2.07758e-07	-2.07759e-07	-2.07758e-07	-2.07758e-07	-2.07757e-07	-2.07756e-07	-2.07754e-07	-2.07753e-07	-2.07751e-07	-2.07749e-07	-2.07747e-07	-2.07746e-07	-2.07745e-07	-2.07744e-07	-2.07744e-07
-2.07756e-07	-2.07756e-07	-2.07756e-07	-2.07757e-07	-2.07758e-07	-2.07758e-07	-2.07758e-07	-2.07757e-07	-2.07756e-07	-2.07755e-07	-2.07753e-07	-2.07751e-07	-2.07749e-07	-2.07747e-07	-2.07744e-07	-2.07742e-07	-2.07741e-07	-2.07739e-07	-2.07739e-07	-2.07738e-07	-2.07737e-07	-2.07737e-07	-2.07737e-07	-2.07738e-07	-2.07738e-07	-2.07739e-07	-2.07741e-07	-2.07743e-07	-2.07744e-07	-2.07746e-07	-2.07747e-07	-2.07749e-07	-2.0775e-07	-2.07751e-07	-2.07752e-07	-2.07752e-07	-2.07752e-07	-2.07751e-07	-2.07751e-07	-2.07749e-07	-2.07747e-07	-2.07746e-07	-2.07744e-07	-2.07742e-07	-2.07741e-07	-2.0774e-07	-2.07739e-07	-2.07738e-07	-2.07738e-07	-2.07738e-07
-2.07753e-07	-2.07753e-07	-2.07753e-07	-2.07755e-07	-2.07756e-07	-2.07756e-07	-2.07757e-07	-2.07757e-07	-2.07756e-07	-2.07755e-07	-2.07754e-07	-2.07752e-07	-2.07751e-07	-2.07748e-07	-2.07745e-07	-2.07743e-07	-2.07741e-07	-2.07739e-07	-2.07738e-07	-2.07737e-07	-2.07737e-07	-2.07736e-07	-2.07736e-07	-2.07737e-07	-2.07738e-07	-2.07739e-07	-2.07741e-07	-2.07741e-07	-2.07743e-07	-2.07745e-07	-2.07746e-07	-2.07747e-07	-2.07749e-07	-2.07749e-07	-2.0775e-07	-2.07751e-07	-2.0775e-07	-2.07749e-07	-2.07748e-07	-2.07747e-07	-2.07745e-07	-2.07743e-07	-2.07742e-07	-2.0774e-07	-2.07739e-07	-2.07738e-07	-2.07737e-07	-2.07737e-07	-2.07737e-07	-2.07738e-07
-2.07745e-07	-2.07745e-07	-2.07746e-07	-2.07747e-07	-2.07747e-07	-2.07748e-07	-2.07749e-07	-2.07749e-07	-2.07748e-07	-2.07747e-07	-2.07746e-07	-2.07745e-07	-2.07743e-07	-2.07741e-07	-2.0774e-07	-2.07738e-07	-2.07737e-07	-2.07736e-07	-2.07736e-07	-2.07736e-07	-2.07736e-07	-2.07737e-07	-2.07738e-07	-2.07738e-07	-2.0774e-07	-2.0774e-07	-2.07741e-07	-2.07741e-07	-2.07743e-07	-2.07744e-07	-2.07745e-07	-2.07746e-07	-2.07747e-07	-2.07748e-07	-2.07748e-07	-2.07748e-07	-2.07747e-07	-2.07745e-07	-2.07744e-07	-2.07741e-07	-2.07738e-07	-2.07736e-07	-2.07734e-07	-2.07731e-07	-2.0773e-07	-2.07728e-07	-2.07728e-07	-2.07728e-07	-2.07728e-07	-2.07728e-07
-2.07745e-07	-2.07745e-07	-2.07745e-07	-2.07746e-07	-2.07747e-07	-2.07747e-07	-2.07747e-07	-2.07747e-07	-2.07746e-07	-2.07744e-07	-2.07743e-07	-2.07741e-07	-2.07739e-07	-2.07737e-07	-2.07735e-07	-2.07734e-07	-2.07733e-07	-2.07733e-07	-2.07732e-07	-2.07732e-07	-2.07733e-07	-2.07733e-07	-2.07734e-07	-2.07735e-07	-2.07737e-07	-2.07738e-07	-2.07739e-07	-2.0774e-07	-2.07742e-07	-2.07744e-07	-2.07745e-07	-2.07746e-07	-2.07747e-07	-2.07748e-07	-2.07749e-07	-2.07748e-07	-2.07747e-07	-2.07746e-07	-2.07744e-07	-2.07742e-07	-2.07739e-07	-2.07737e-07	-2.07736e-07	-2.07733e-07	-2.07731e-07	-2.0773e-07	-2.0773e-07	-2.07729e-07	-2.07729e-07	-2.0773e-07
-2.07745e-07	-2.07744e-07	-2.07744e-07	-2.07745e-07	-2.07745e-07	-2.07745e-07	-2.07744e-07	-2.07744e-07	-2.07743e-07	-2.07741e-07	-2.07738e-07	-2.07736e-07	-2.07733e-07	-2.0773e-07	-2.07728e-07	-2.07726e-07	-2.07726e-07	-2.07724e-07	-2.07724e-07	-2.07725e-07	-2.07725e-07	-2.07726e-07	-2.07727e-07	-2.07728e-07	-2.07729e-07	-2.07731e-07	-2.07733e-07	-2.07734e-07	-2.07736e-07	-2.07738e-07	-2.0774e-07	-2.07742e-07	-2.07744e-07	-2.07745e-07	-2.07747e-07	-2.07747e-07	-2.07747e-07	-2.07745e-07	-2.07744e-07	-2.07742e-07	-2.07739e-07	-2.07737e-07	-2.07734e-07	-2.07732e-07	-2.0773e-07	-2.07728e-07	-2.07727e-07	-2.07726e-07	-2.07725e-07	-2.07725e-07
-2.0774e-07	-2.0774e-07	-2.0774e-07	-2.07742e-07	-2.07743e-07	-2.07743e-07	-2.07744e-07	-2.07743e-07	-2.07742e-07	-2.0774e-07	-2.07739e-07	-2.07736e-07	-2.07733e-07	-2.07732e-07	-2.0773e-07	-2.07727e-07	-2.07725e-07	-2.07724e-07	-2.07724e-07	-2.07723e-07	-2.07722e-07	-2.07722e-07	-2.07723e-07	-2.07724e-07	-2.07724e-07	-2.07725e-07	-2.07726e-07	-2.07727e-07	-2.07729e-07	-2.0773e-07	-2.07732e-07	-2.07733e-07	-2.07735e-07	-2.07736e-07	-2.07737e-07	-2.07738e-07	-2.07737e-07	-2.07737e-07	-2.07736e-07	-2.07734e-07	-2.07733e-07	-2.07731e-07	-2.0773e-07	-2.07728e-07	-2.07727e-07	-2.07726e-07	-2.07725e-07	-2.07725e-07	-2.07725e-07	-2.07725e-07
-2.07739e-07	-2.07739e-07	-2.07739e-07	-2.0774e-07	-2.07741e-07	-2.07742e-07	-2.07742e-07	-2.07741e-07	-2.0774e-07	-2.07739e-07	-2.07737e-07	-2.07734e-07	-2.07732e-07	-2.07729e-07	-2.07727e-07	-2.07724e-07	-2.07722e-07	-2.07721e-07	-2.0772e-07	-2.07719e-07	-2.07718e-07	-2.07718e-07	-2.07718e-07	-2.07719e-07	-2.0772e-07	-2.07721e-07	-2.07722e-07	-2.07723e-07	-2.07725e-07	-2.07725e-07	-2.07727e-07	-2.07729e-07	-2.07731e-07	-2.07733e-07	-2.07734e-07	-2.07735e-07	-2.07735e-07	-2.07735e-07	-2.07735e-07	-2.07733e-07	-2.07732e-07	-2.07731e-07	-2.07729e-07	-2.07727e-07	-2.07726e-07	-2.07725e-07	-2.07725e-07	-2.07725e-07	-2.07725e-07	-2.07725e-07
-2.07729e-07	-2.07729e-07	-2.0773e-07	-2.07732e-07	-2.07733e-07	-2.07735e-07	-2.07735e-07	-2.07736e-07	-2.07735e-07	-2.07735e-07	-2.07733e-07	-2.07732e-07	-2.07731e-07	-2.07729e-07	-2.07727e-07	-2.07726e-07	-2.07725e-07	-2.07725e-07	-2.07724e-07	-2.07723e-07	-2.07722e-07	-2.07723e-07	-2.07723e-07	-2.07723e-07	-2.07723e-07	-2.07723e-07	-2.07724e-07	-2.07724e-07	-2.07725e-07	-2.07725e-07	-2.07726e-07	-2.07727e-07	-2.07728e-07	-2.07729e-07	-2.07729e-07	-2.07729e-07	-2.07729e-07	-2.07728e-07	-2.07726e-07	-2.07725e-07	-2.07723e-07	-2.07721e-07	-2.0772e-07	-2.07718e-07	-2.07717e-07	-2.07717e-07	-2.07717e-07	-2.07717e-07	-2.07718e-07	-2.07719e-07
-2.07728e-07	-2.07726e-07	-2.07726e-07	-2.07728e-07	-2.07728e-07	-2.07729e-07	-2.07729e-07	-2.07728e-07	-2.07729e-07	-2.07728e-07	-2.07727e-07	-2.07726e-07	-2.07724e-07	-2.07723e-07	-2.07721e-07	-2.0772e-07	-2.07719e-07	-2.07718e-07	-2.07718e-07	-2.07719e-07	-2.07719e-07	-2.07719e-07	-2.07719e-07	-2.0772e-07	-2.07722e-07	-2.07722e-07	-2.07722e-07	-2.07724e-07	-2.07724e-07	-2.07726e-07	-2.07726e-07	-2.07728e-07	-2.07728e-07	-2.07729e-07	-2.0773e-07	-2.0773e-07	-2.07729e-07	-2.07728e-07	-2.07726e-07	-2.07725e-07	-2.07723e-07	-2.07721e-07	-2.07718e-07	-2.07717e-07	-2.07715e-07	-2.07714e-07	-2.07713e-07	-2.07713e-07	-2.07713e-07	-2.07713e-07
-2.07726e-07	-2.07725e-07	-2.07724e-07	-2.07726e-07	-2.07726e-07	-2.07727e-07	-2.07727e-07	-2.07726e-07	-2.07726e-07	-2.07725e-07	-2.07723e-07	-2.07721e-07	-2.0772e-07	-2.07719e-07	-2.07718e-07	-2.07718e-07	-2.07716e-07	-2.07716e-07	-2.07717e-07	-2.07717e-07	-2.07718e-07	-2.07719e-07	-2.07719e-07	-2.0772e-07	-2.07721e-07	-2.07722e-07	-2.07722e-07	-2.07724e-07	-2.07725e-07	-2.07726e-07	-2.07727e-07	-2.07728e-07	-2.07729e-07	-2.0773e-07	-2.07731e-07	-2.07732e-07	-2.07731e-07	-2.0773e-07	-2.07728e-07	-2.07727e-07	-2.07724e-07	-2.07721e-07	-2.07719e-07	-2.07716e-07	-2.07716e-07	-2.07714e-07	-2.07713e-07	-2.07713e-07	-2.07712e-07	-2.07713e-07
-2.07729e-07	-2.07728e-07	-2.07727e-07	-2.07729e-07	-2.0773e-07	-2.0773e-07	-2.07729e-07	-2.07729e-07	-2.07728e-07	-2.07727e-07	-2.07726e-07	-2.07724e-07	-2.07721e-07	-2.07719e-07	-2.07717e-07	-2.07715e-07	-2.07714e-07	-2.07712e-07	-2.07712e-07	-2.07711e-07	-2.07711e-07	-2.07711e-07	-2.07711e-07	-2.07711e-07	-2.07712e-07	-2.07713e-07	-2.07713e-07	-2.07714e-07	-2.07715e-07	-2.07717e-07	-2.07719e-07	-2.07721e-07	-2.07722e-07	-2.07725e-07	-2.07726e-07	-2.07728e-07	-2.07728e-07	-2.07728e-07	-2.07728e-07	-2.07727e-07	-2.07726e-07	-2.07725e-07	-2.07724e-07	-2.07722e-07	-2.07721e-07	-2.0772e-07	-2.07718e-07	-2.07718e-07	-2.07717e-07	-2.07717e-07
-2.07728e-07	-2.07726e-07	-2.07725e-07	-2.07726e-07	-2.07727e-07	-2.07728e-07	-2.07728e-07	-2.07728e-07	-2.07727e-07	-2.07726e-07	-2.07725e-07	-2.07723e-07	-2.0772e-07	-2.07718e-07	-2.07716e-07	-2.07714e-07	-2.07713e-07	-2.07713e-07	-2.07711e-07	-2.07711e-07	-2.0771e-07	-2.0771e-07	-2.0771e-07	-2.0771e-07	-2.07711e-07	-2.07711e-07	-2.07711e-07	-2.07712e-07	-2.07713e-07	-2.07714e-07	-2.07716e-07	-2.07718e-07	-2.0772e-07	-2.07721e-07	-2.07722e-07	-2.07724e-07	-2.07725e-07	-2.07724e-07	-2.07724e-07	-2.07722e-07	-2.07721e-07	-2.0772e-07	-2.07719e-07	-2.07717e-07	-2.07717e-07	-2.07715e-07	-2.07714e-07	-2.07713e-07	-2.07713e-07	-2.07713e-07
-2.07723e-07	-2.07722e-07	-2.07722e-07	-2.07724e-07	-2.07725e-07	-2.07726e-07	-2.07727e-07	-2.07728e-07	-2.07728e-07	-2.07728e-07	-2.07727e-07	-2.07726e-07	-2.07724e-07	-2.07722e-07	-2.07721e-07	-2.07719e-07	-2.07717e-07	-2.07716e-07	-2.07715e-07	-2.07713e-07	-2.07712e-07	-2.07712e-07	-2.07711e-07	-2.07711e-07	-2.0771e-07	-2.07709e-07	-2.0771e-07	-2.0771e-07	-2.07711e-07	-2.07711e-07	-2.07712e-07	-2.07714e-07	-2.07715e-07	-2.07716e-07	-2.07718e-07	-2.0772e-07	-2.07721e-07	-2.07722e-07	-2.07721e-07	-2.07721e-07	-2.0772e-07	-2.0772e-07	-2.07719e-07	-2.07718e-07	-2.07717e-07	-2.07717e-07	-2.07717e-07	-2.07716e-07	-2.07716e-07	-2.07716e-07
-2.07719e-07	-2.07717e-07	-2.07716e-07	-2.07717e-07	-2.07719e-07	-2.0772e-07	-2.0772e-07	-2.07721e-07	-2.07722e-07	-2.07721e-07	-2.07721e-07	-2.0772e-07	-2.0772e-07	-2.07718e-07	-2.07717e-07	-2.07717e-07	-2.07716e-07	-2.07716e-07	-2.07715e-07	-2.07715e-07	-2.07714e-07	-2.07713e-07	-2.07714e-07	-2.07714e-07	-2.07714e-07	-2.07713e-07	-2.07713e-07	-2.07713e-07	-2.07713e-07	-2.07714e-07	-2.07715e-07	-2.07716e-07	-2.07716e-07	-2.07718e-07	-2.07719e-07	-2.07719e-07	-2.0772e-07	-2.0772e-07	-2.07719e-07	-2.07718e-07	-2.07717e-07	-2.07716e-07	-2.07714e-07	-2.07713e-07	-2.07712e-07	-2.07712e-07	-2.07711e-07	-2.0771e-07	-2.0771e-07	-2.0771e-07
-2.07717e-07	-2.07715e-07	-2.07715e-07	-2.07717e-07	-2.07717e-07	-2.07718e-07	-2.07719e-07	-2.0772e-07	-2.07721e-07	-2.07721e-07	-2.07722e-07	-2.07721e-07	-2.07721e-07	-2.07721e-07	-2.0772e-07	-2.07719e-07	-2.07718e-07	-2.07717e-07	-2.07716e-07	-2.07716e-07	-2.07716e-07	-2.07715e-07	-2.07714e-07	-2.07714e-07	-2.07714e-07	-2.07713e-07	-2.07713e-07	-2.07714e-07	-2.07714e-07	-2.07714e-07	-2.07716e-07	-2.07717e-07	-2.07717e-07	-2.07718e-07	-2.07719e-07	-2.0772e-07	-2.0772e-07	-2.07719e-07	-2.07719e-07	-2.07719e-07	-2.07718e-07	-2.07717e-07	-2.07715e-07	-2.07714e-07	-2.07713e-07	-2.07712e-07	-2.07711e-07	-2.0771e-07	-2.0771e-07	-2.07709e-07
-2.07719e-07	-2.07717e-07	-2.07717e-07	-2.07717e-07	-2.07718e-07	-2.07719e-07	-2.07719e-07	-2.07719e-07	-2.0772e-07	-2.07719e-07	-2.07719e-07	-2.07718e-07	-2.07717e-07	-2.07716e-07	-2.07715e-07	-2.07714e-07	-2.07713e-07	-2.07712e-07	-2.07711e-07	-2.0771e-07	-2.0771e-07	-2.0771e-07	-2.0771e-07	-2.0771e-07	-2.0771e-07	-2.07711e-07	-2.07712e-07	-2.07712e-07	-2.07713e-07	-2.07714e-07	-2.07716e-07	-2.07717e-07	-2.07719e-07	-2.07721e-07	-2.07722e-07	-2.07724e-07	-2.07725e-07	-2.07726e-07	-2.07726e-07	-2.07726e-07	-2.07725e-07	-2.07724e-07	-2.07722e-07	-2.07721e-07	-2.07719e-07	-2.07717e-07	-2.07714e-07	-2.07713e-07	-2.07711e-07	-2.0771e-07
-2.07717e-07	-2.07717e-07	-2.07717e-07	-2.07717e-07	-2.07718e-07	-2.07719e-07	-2.0772e-07	-2.07721e-07	-2.07722e-07	-2.07722e-07	-2.07721e-07	-2.0772e-07	-2.07719e-07	-2.07719e-07	-2.07718e-07	-2.07716e-07	-2.07714e-07	-2.07713e-07	-2.07712e-07	-2.07711e-07	-2.07709e-07	-2.07708e-07	-2.07707e-07	-2.07707e-07	-2.07706e-07	-2.07706e-07	-2.07706e-07	-2.07707e-07	-2.07708e-07	-2.07709e-07	-2.0771e-07	-2.07711e-07	-2.07712e-07	-2.07714e-07	-2.07716e-07	-2.07717e-07	-2.07718e-07	-2.07719e-07	-2.0772e-07	-2.0772e-07	-2.0772e-07	-2.0772e-07	-2.07719e-07	-2.07718e-07	-2.07717e-07	-2.07716e-07	-2.07715e-07	-2.07713e-07	-2.07712e-07	-2.0771e-07
-2.0772e-07	-2.07718e-07	-2.07718e-07	-2.07719e-07	-2.0772e-07	-2.07721e-07	-2.07722e-07	-2.07723e-07	-2.07724e-07	-2.07724e-07	-2.07723e-07	-2.07723e-07	-2.07722e-07	-2.0772e-07	-2.07718e-07	-2.07717e-07	-2.07715e-07	-2.07713e-07	-2.07711e-07	-2.07709e-07	-2.07708e-07	-2.07707e-07	-2.07706e-07	-2.07705e-07	-2.07704e-07	-2.07705e-07	-2.07704e-07	-2.07705e-07	-2.07705e-07	-2.07706e-07	-2.07708e-07	-2.0771e-07	-2.07711e-07	-2.07713e-07	-2.07715e-07	-2.07717e-07	-2.07719e-07	-2.07721e-07	-2.07721e-07	-2.07722e-07	-2.07722e-07	-2.07721e-07	-2.07721e-07	-2.07721e-07	-2.0772e-07	-2.07718e-07	-2.07717e-07	-2.07717e-07	-2.07716e-07	-2.07714e-07
-2.07713e-07	-2.07712e-07	-2.07712e-07	-2.07714e-07	-2.07715e-07	-2.07716e-07	-2.07717e-07	-2.07719e-07	-2.0772e-07	-2.0772e-07	-2.07721e-07	-2.07721e-07	-2.07721e-07	-2.0772e-07	-2.07719e-07	-2.07718e-07	-2.07717e-07	-2.07715e-07	-2.07714e-07	-2.07712e-07	-2.07711e-07	-2.0771e-07	-2.07709e-07	-2.07708e-07	-2.07707e-07	-2.07707e-07	-2.07707e-07	-2.07707e-07	-2.07707e-07	-2.07707e-07	-2.07708e-07	-2.07709e-07	-2.0771e-07	-2.07711e-07	-2.07713e-07	-2.07714e-07	-2.07715e-07	-2.07716e-07	-2.07717e-07	-2.07717e-07	-2.07717e-07	-2.07717e-07	-2.07717e-07	-2.07716e-07	-2.07715e-07	-2.07714e-07	-2.07713e-07	-2.07712e-07	-2.07711e-07	-2.07711e-07
-2.07712e-07	-2.07711e-07	-2.07711e-07	-2.07712e-07	-2.07713e-07	-2.07714e-07	-2.07715e-07	-2.07717e-07	-2.07719e-07	-2.07721e-07	-2.07721e-07	-2.07722e-07	-2.07722e-07	-2.07722e-07	-2.07722e-07	-2.07721e-07	-2.07719e-07	-2.07718e-07	-2.07716e-07	-2.07714e-07	-2.07713e-07	-2.07711e-07	-2.0771e-07	-2.07709e-07	-2.07708e-07	-2.07708e-07	-2.07706e-07	-2.07706e-07	-2.07706e-07	-2.07706e-07	-2.07706e-07	-2.07707e-07	-2.07708e-07	-2.07709e-07	-2.0771e-07	-2.07712e-07	-2.07713e-07	-2.07714e-07	-2.07714e-07	-2.07715e-07	-2.07715e-07	-2.07715e-07	-2.07715e-07	-2.07714e-07	-2.07713e-07	-2.07712e-07	-2.07712e-07	-2.0771e-07	-2.07709e-07	-2.07708e-07
-2.07711e-07	-2.07709e-07	-2.07708e-07	-2.07709e-07	-2.0771e-07	-2.07711e-07	-2.07711e-07	-2.07712e-07	-2.07713e-07	-2.07714e-07	-2.07715e-07	-2.07716e-07	-2.07716e-07	-2.07716e-07	-2.07715e-07	-2.07714e-07	-2.07714e-07	-2.07714e-07	-2.07712e-07	-2.07711e-07	-2.0771e-07	-2.0771e-07	-2.07709e-07	-2.07708e-07	-2.07708e-07	-2.07708e-07	-2.07709e-07	-2.07709e-07	-2.07709e-07	-2.0771e-07	-2.07711e-07	-2.07712e-07	-2.07713e-07	-2.07714e-07	-2.07715e-07	-2.07716e-07	-2.07717e-07	-2.07718e-07	-2.07718e-07	-2.07718e-07	-2.07718e-07	-2.07718e-07	-2.07716e-07	-2.07715e-07	-2.07714e-07	-2.07712e-07	-2.07711e-07	-2.07709e-07	-2.07708e-07	-2.07706e-07
-2.07713e-07	-2.07711e-07	-2.07711e-07	-2.07711e-07	-2.07712e-07	-2.07713e-07	-2.07714e-07	-2.07715e-07	-2.07715e-07	-2.07716e-07	-2.07716e-07	-2.07717e-07	-2.07717e-07	-2.07716e-07	-2.07715e-07	-2.07714e-07	-2.07712e-07	-2.07711e-07	-2.07709e-07	-2.07707e-07	-2.07706e-07	-2.07704e-07	-2.07703e-07	-2.07701e-07	-2.07701e-07	-2.07701e-07	-2.07701e-07	-2.07702e-07	-2.07702e-07	-2.07704e-07	-2.07705e-07	-2.07706e-07	-2.07707e-07	-2.07709e-07	-2.07711e-07	-2.07712e-07	-2.07713e-07	-2.07714e-07	-2.07716e-07	-2.07717e-07	-2.07716e-07	-2.07717e-07	-2.07716e-07	-2.07715e-07	-2.07714e-07	-2.07712e-07	-2.07711e-07	-2.07709e-07	-2.07707e-07	-2.07705e-07
-2.07714e-07	-2.07712e-07	-2.07711e-07	-2.07712e-07	-2.07713e-07	-2.07713e-07	-2.07713e-07	-2.07713e-07	-2.07714e-07	-2.07715e-07	-2.07714e-07	-2.07714e-07	-2.07714e-07	-2.07713e-07	-2.07712e-07	-2.07711e-07	-2.07709e-07	-2.07706e-07	-2.07705e-07	-2.07703e-07	-2.07701e-07	-2.07699e-07	-2.07698e-07	-2.07698e-07	-2.07697e-07	-2.07698e-07	-2.07698e-07	-2.07699e-07	-2.077e-07	-2.07701e-07	-2.07703e-07	-2.07705e-07	-2.07707e-07	-2.07709e-07	-2.07712e-07	-2.07714e-07	-2.07716e-07	-2.07717e-07	-2.07718e-07	-2.0772e-07	-2.07721e-07	-2.07721e-07	-2.0772e-07	-2.0772e-07	-2.07718e-07	-2.07716e-07	-2.07714e-07	-2.07712e-07	-2.0771e-07	-2.07707e-07
-2.0771e-07	-2.07709e-07	-2.0771e-07	-2.07712e-07	-2.07713e-07	-2.07715e-07	-2.07716e-07	-2.07718e-07	-2.07719e-07	-2.0772e-07	-2.07722e-07	-2.07723e-07	-2.07723e-07	-2.07722e-07	-2.07721e-07	-2.0772e-07	-2.07718e-07	-2.07716e-07	-2.07713e-07	-2.07711e-07	-2.07708e-07	-2.07706e-07	-2.07703e-07	-2.07702e-07	-2.077e-07	-2.077e-07	-2.07699e-07	-2.07699e-07	-2.07699e-07	-2.07699e-07	-2.07701e-07	-2.07701e-07	-2.07702e-07	-2.07704e-07	-2.07706e-07	-2.07707e-07	-2.07709e-07	-2.07711e-07	-2.07712e-07	-2.07713e-07	-2.07715e-07	-2.07715e-07	-2.07715e-07	-2.07715e-07	-2.07715e-07	-2.07714e-07	-2.07712e-07	-2.07711e-07	-2.07709e-07	-2.07708e-07
-2.07711e-07	-2.07709e-07	-2.07708e-07	-2.07709e-07	-2.0771e-07	-2.07709e-07	-2.0771e-07	-2.07711e-07	-2.07713e-07	-2.07714e-07	-2.07715e-07	-2.07715e-07	-2.07716e-07	-2.07716e-07	-2.07715e-07	-2.07714e-07	-2.07711e-07	-2.0771e-07	-2.07708e-07	-2.07706e-07	-2.07705e-07	-2.07703e-07	-2.07702e-07	-2.07702e-07	-2.07701e-07	-2.07701e-07	-2.07701e-07	-2.07702e-07	-2.07703e-07	-2.07703e-07	-2.07704e-07	-2.07705e-07	-2.07706e-07	-2.07708e-07	-2.07709e-07	-2.07711e-07	-2.07711e-07	-2.07713e-07	-2.07714e-07	-2.07715e-07	-2.07715e-07	-2.07715e-07	-2.07715e-07	-2.07713e-07	-2.07712e-07	-2.0771e-07	-2.07708e-07	-2.07706e-07	-2.07704e-07	-2.07703e-07
-2.07706e-07	-2.07705e-07	-2.07705e-07	-2.07706e-07	-2.07707e-07	-2.07708e-07	-2.07709e-07	-2.07711e-07	-2.07712e-07	-2.07713e-07	-2.07715e-07	-2.07715e-07	-2.07716e-07	-2.07716e-07	-2.07716e-07	-2.07715e-07	-2.07715e-07	-2.07713e-07	-2.07712e-07	-2.0771e-07	-2.07709e-07	-2.07707e-07	-2.07706e-07	-2.07705e-07	-2.07704e-07	-2.07704e-07	-2.07705e-07	-2.07705e-07	-2.07706e-07	-2.07706e-07	-2.07707e-07	-2.07707e-07	-2.07708e-07	-2.07709e-07	-2.0771e-07	-2.07711e-07	-2.07711e-07	-2.07712e-07	-2.07713e-07	-2.07713e-07	-2.07714e-07	-2.07714e-07	-2.07713e-07	-2.07712e-07	-2.07711e-07	-2.07709e-07	-2.07707e-07	-2.07705e-07	-2.07704e-07	-2.07702e-07
-2.07707e-07	-2.07706e-07	-2.07706e-07	-2.07707e-07	-2.07707e-07	-2.07708e-07	-2.07709e-07	-2.0771e-07	-2.07712e-07	-2.07713e-07	-2.07714e-07	-2.07715e-07	-2.07715e-07	-2.07716e-07	-2.07715e-07	-2.07715e-07	-2.07713e-07	-2.07711e-07	-2.0771e-07	-2.07708e-07	-2.07707e-07	-2.07704e-07	-2.07703e-07	-2.07702e-07	-2.07701e-07	-2.07702e-07	-2.07702e-07	-2.07702e-07	-2.07703e-07	-2.07703e-07	-2.07705e-07	-2.07705e-07	-2.07707e-07	-2.07708e-07	-2.07709e-07	-2.0771e-07	-2.07711e-07	-2.07713e-07	-2.07714e-07	-2.07715e-07	-2.07715e-07	-2.07715e-07	-2.07716e-07	-2.07714e-07	-2.07713e-07	-2.07711e-07	-2.07709e-07	-2.07707e-07	-2.07705e-07	-2.07703e-07
-2.07709e-07	-2.07707e-07	-2.07705e-07	-2.07706e-07	-2.07707e-07	-2.07707e-07	-2.07707e-07	-2.07708e-07	-2.0771e-07	-2.07711e-07	-2.07713e-07	-2.07714e-07	-2.07714e-07	-2.07715e-07	-2.07714e-07	-2.07714e-07	-2.07713e-07	-2.07712e-07	-2.0771e-07	-2.07709e-07	-2.07708e-07	-2.07707e-07	-2.07706e-07	-2.07707e-07	-2.07706e-07	-2.07706e-07	-2.07707e-07	-2.07708e-07	-2.07709e-07	-2.07709e-07	-2.07709e-07	-2.0771e-07	-2.07711e-07	-2.07711e-07	-2.07712e-07	-2.07713e-07	-2.07714e-07	-2.07715e-07	-2.07715e-07	-2.07715e-07	-2.07714e-07	-2.07713e-07	-2.07713e-07	-2.07712e-07	-2.0771e-07	-2.07708e-07	-2.07705e-07	-2.07703e-07	-2.07701e-07	-2.07699e-07
-2.07715e-07	-2.07714e-07	-2.07714e-07	-2.07715e-07	-2.07715e-07	-2.07715e-07	-2.07716e-07	-2.07716e-07	-2.07717e-07	-2.07717e-07	-2.07717e-07	-2.07717e-07	-2.07716e-07	-2.07715e-07	-2.07714e-07	-2.07712e-07	-2.07709e-07	-2.07707e-07	-2.07704e-07	-2.07702e-07	-2.07701e-07	-2.07699e-07	-2.07697e-07	-2.07697e-07	-2.07696e-07	-2.07696e-07	-2.07696e-07	-2.07698e-07	-2.077e-07	-2.07701e-07	-2.07703e-07	-2.07705e-07	-2.07707e-07	-2.07709e-07	-2.07711e-07	-2.07713e-07	-2.07715e-07	-2.07717e-07	-2.07719e-07	-2.0772e-07	-2.07721e-07	-2.07722e-07	-2.07722e-07	-2.07721e-07	-2.07719e-07	-2.07718e-07	-2.07715e-07	-2.07713e-07	-2.07709e-07	-2.07707e-07
-2.07713e-07	-2.07712e-07	-2.07712e-07	-2.07713e-07	-2.07715e-07	-2.07715e-07	-2.07717e-07	-2.07718e-07	-2.07719e-07	-2.0772e-07	-2.07721e-07	-2.07722e-07	-2.07722e-07	-2.07722e-07	-2.07721e-07	-2.0772e-07	-2.07718e-07	-2.07715e-07	-2.07713e-07	-2.07711e-07	-2.07709e-07	-2.07707e-07	-2.07705e-07	-2.07705e-07	-2.07704e-07	-2.07703e-07	-2.07703e-07	-2.07703e-07	-2.07704e-07	-2.07704e-07	-2.07706e-07	-2.07707e-07	-2.07708e-07	-2.07709e-07	-2.0771e-07	-2.07712e-07	-2.07713e-07	-2.07714e-07	-2.07716e-07	-2.07718e-07	-2.07718e-07	-2.07718e-07	-2.07719e-07	-2.07718e-07	-2.07718e-07	-2.07716e-07	-2.07714e-07	-2.07712e-07	-2.07711e-07	-2.07709e-07
-2.07712e-07	-2.07712e-07	-2.07712e-07	-2.07713e-07	-2.07714e-07	-2.07716e-07	-2.07717e-07	-2.07719e-07	-2.0772e-07	-2.07722e-07	-2.07723e-07	-2.07724e-07	-2.07725e-07	-2.07725e-07	-2.07725e-07	-2.07724e-07	-2.07722e-07	-2.0772e-07	-2.07718e-07	-2.07715e-07	-2.07712e-07	-2.0771e-07	-2.07708e-07	-2.07707e-07	-2.07706e-07	-2.07705e-07	-2.07704e-07	-2.07705e-07	-2.07705e-07	-2.07705e-07	-2.07705e-07	-2.07705e-07	-2.07706e-07	-2.07707e-07	-2.07708e-07	-2.0771e-07	-2.07711e-07	-2.07712e-07	-2.07713e-07	-2.07715e-07	-2.07716e-07	-2.07717e-07	-2.07717e-07	-2.07717e-07	-2.07716e-07	-2.07715e-07	-2.07714e-07	-2.07713e-07	-2.07711e-07	-2.07709e-07
-2.07711e-07	-2.0771e-07	-2.0771e-07	-2.0771e-07	-2.07711e-07	-2.07711e-07	-2.07713e-07	-2.07714e-07	-2.07715e-07	-2.07716e-07	-2.07718e-07	-2.0772e-07	-2.0772e-07	-2.07721e-07	-2.07721e-07	-2.0772e-07	-2.07719e-07	-2.07718e-07	-2.07717e-07	-2.07716e-07	-2.07714e-07	-2.07713e-07	-2.07712e-07	-2.07711e-07	-2.07711e-07	-2.07711e-07	-2.07711e-07	-2.07711e-07	-2.07712e-07	-2.07712e-07	-2.07712e-07	-2.07713e-07	-2.07714e-07	-2.07715e-07	-2.07715e-07	-2.07716e-07	-2.07716e-07	-2.07717e-07	-2.07718e-07	-2.07718e-07	-2.07719e-07	-2.07718e-07	-2.07718e-07	-2.07717e-07	-2.07715e-07	-2.07714e-07	-2.07712e-07	-2.07709e-07	-2.07707e-07	-2.07707e-07
-2.07716e-07	-2.07714e-07	-2.07714e-07	-2.07715e-07	-2.07715e-07	-2.07716e-07	-2.07717e-07	-2.07717e-07	-2.07719e-07	-2.07719e-07	-2.07721e-07	-2.07722e-07	-2.07723e-07	-2.07723e-07	-2.07722e-07	-2.07722e-07	-2.0772e-07	-2.07719e-07	-2.07718e-07	-2.07716e-07	-2.07714e-07	-2.07713e-07	-2.07711e-07	-2.0771e-07	-2.0771e-07	-2.07709e-07	-2.0771e-07	-2.07711e-07	-2.07711e-07	-2.07712e-07	-2.07713e-07	-2.07713e-07	-2.07714e-07	-2.07714e-07	-2.07716e-07	-2.07716e-07	-2.07717e-07	-2.07718e-07	-2.07719e-07	-2.0772e-07	-2.0772e-07	-2.07721e-07	-2.0772e-07	-2.0772e-07	-2.07719e-07	-2.07717e-07	-2.07715e-07	-2.07714e-07	-2.07712e-07	-2.0771e-07
-2.07722e-07	-2.0772e-07	-2.0772e-07	-2.07719e-07	-2.07719e-07	-2.07719e-07	-2.07719e-07	-2.0772e-07	-2.0772e-07	-2.07721e-07	-2.07721e-07	-2.07721e-07	-2.07722e-07	-2.07721e-07	-2.07721e-07	-2.0772e-07	-2.07718e-07	-2.07717e-07	-2.07715e-07	-2.07714e-07	-2.07713e-07	-2.07711e-07	-2.07711e-07	-2.0771e-07	-2.07711e-07	-2.07711e-07	-2.07712e-07	-2.07713e-07	-2.07715e-07	-2.07717e-07	-2.07717e-07	-2.07718e-07	-2.0772e-07	-2.07722e-07	-2.07723e-07	-2.07724e-07	-2.07726e-07	-2.07727e-07	-2.07728e-07	-2.07729e-07	-2.07729e-07	-2.07729e-07	-2.07728e-07	-2.07727e-07	-2.07726e-07	-2.07724e-07	-2.07721e-07	-2.07718e-07	-2.07715e-07	-2.07713e-07
-2.07724e-07	-2.07723e-07	-2.07723e-07	-2.07724e-07	-2.07725e-07	-2.07726e-07	-2.07726e-07	-2.07727e-07	-2.07728e-07	-2.07728e-07	-2.07729e-07	-2.07729e-07	-2.07729e-07	-2.07729e-07	-2.07728e-07	-2.07726e-07	-2.07724e-07	-2.07723e-07	-2.0772e-07	-2.07717e-07	-2.07715e-07	-2.07713e-07	-2.07712e-07	-2.07711e-07	-2.0771e-07	-2.07709e-07	-2.07709e-07	-2.07711e-07	-2.0771e-07	-2.07712e-07	-2.07713e-07	-2.07714e-07	-2.07716e-07	-2.07717e-07	-2.07718e-07	-2.0772e-07	-2.07722e-07	-2.07724e-07	-2.07725e-07	-2.07727e-07	-2.07728e-07	-2.0773e-07	-2.0773e-07	-2.07729e-07	-2.07728e-07	-2.07727e-07	-2.07726e-07	-2.07724e-07	-2.07722e-07	-2.0772e-07
-2.07725e-07	-2.07725e-07	-2.07725e-07	-2.07726e-07	-2.07726e-07	-2.07727e-07	-2.07727e-07	-2.07728e-07	-2.07728e-07	-2.07729e-07	-2.07731e-07	-2.07731e-07	-2.07731e-07	-2.07731e-07	-2.0773e-07	-2.07729e-07	-2.07728e-07	-2.07727e-07	-2.07725e-07	-2.07723e-07	-2.07721e-07	-2.07719e-07	-2.07717e-07	-2.07717e-07	-2.07716e-07	-2.07716e-07	-2.07715e-07	-2.07716e-07	-2.07716e-07	-2.07717e-07	-2.07718e-07	-2.07718e-07	-2.07719e-07	-2.0772e-07	-2.07721e-07	-2.07722e-07	-2.07724e-07	-2.07725e-07	-2.07726e-07	-2.07728e-07	-2.07729e-07	-2.0773e-07	-2.0773e-07	-2.0773e-07	-2.0773e-07	-2.07728e-07	-2.07727e-07	-2.07725e-07	-2.07724e-07	-2.07723e-07
-2.07721e-07	-2.0772e-07	-2.07721e-07	-2.07721e-07	-2.07723e-07	-2.07723e-07	-2.07724e-07	-2.07726e-07	-2.07728e-07	-2.0773e-07	-2.07731e-07	-2.07731e-07	-2.07733e-07	-2.07734e-07	-2.07735e-07	-2.07735e-07	-2.07734e-07	-2.07733e-07	-2.07732e-07	-2.07731e-07	-2.07728e-07	-2.07727e-07	-2.07726e-07	-2.07725e-07	-2.07724e-07	-2.07723e-07	-2.07723e-07	-2.07722e-07	-2.07722e-07	-2.07722e-07	-2.07722e-07	-2.07722e-07	-2.07722e-07	-2.07722e-07	-2.07722e-07	-2.07723e-07	-2.07723e-07	-2.07724e-07	-2.07724e-07	-2.07724e-07	-2.07725e-07	-2.07726e-07	-2.07726e-07	-2.07726e-07	-2.07725e-07	-2.07725e-07	-2.07724e-07	-2.07723e-07	-2.07722e-07	-2.07721e-07
-2.07727e-07	-2.07727e-07	-2.07727e-07	-2.07727e-07	-2.07727e-07	-2.07728e-07	-2.07728e-07	-2.07729e-07	-2.0773e-07	-2.07731e-07	-2.07732e-07	-2.07732e-07	-2.07733e-07	-2.07733e-07	-2.07733e-07	-2.07732e-07	-2.07732e-07	-2.07731e-07	-2.07729e-07	-2.07725e-07	-2.07723e-07	-2.07724e-07	-2.07724e-07	-2.07723e-07	-2.07722e-07	-2.07722e-07	-2.07723e-07	-2.07723e-07	-2.07723e-07	-2.07723e-07	-2.07723e-07	-2.07725e-07	-2.07725e-07	-2.07725e-07	-2.07725e-07	-2.07726e-07	-2.07727e-07	-2.07728e-07	-2.07729e-07	-2.0773e-07	-2.0773e-07	-2.0773e-07	-2.0773e-07	-2.0773e-07	-2.07729e-07	-2.07729e-07	-2.07727e-07	-2.07725e-07	-2.07725e-07	-2.07724e-07
-2.07723e-07	-2.07722e-07	-2.07722e-07	-2.07721e-07	-2.07721e-07	-2.07722e-07	-2.07722e-07	-2.07724e-07	-2.07724e-07	-2.07725e-07	-2.07726e-07	-2.07728e-07	-2.07728e-07	-2.07728e-07	-2.07729e-07	-2.07729e-07	-2.07728e-07	-2.07728e-07	-2.07728e-07	-2.07727e-07	-2.07727e-07	-2.07726e-07	-2.07725e-07	-2.07725e-07	-2.07725e-07	-2.07725e-07	-2.07725e-07	-2.07725e-07	-2.07726e-07	-2.07726e-07	-2.07726e-07	-2.07727e-07	-2.07727e-07	-2.07728e-07	-2.07726e-07	-2.07721e-07	-2.07725e-07	-2.07729e-07	-2.07729e-07	-2.07729e-07	-2.07729e-07	-2.07722e-07	-2.07715e-07	-2.07717e-07	-2.07724e-07	-2.07726e-07	-2.07722e-07	-2.07721e-07	-2.07721e-07	-2.07719e-07
-2.07733e-07	-2.07732e-07	-2.07732e-07	-2.07732e-07	-2.07732e-07	-2.07731e-07	-2.07732e-07	-2.07732e-07	-2.07732e-07	-2.07733e-07	-2.07733e-07	-2.07733e-07	-2.07733e-07	-2.07733e-07	-2.07732e-07	-2.07731e-07	-2.0773e-07	-2.07728e-07	-2.07727e-07	-2.07725e-07	-2.07724e-07	-2.07723e-07	-2.07722e-07	-2.07721e-07	-2.07721e-07	-2.07721e-07	-2.07721e-07	-2.07722e-07	-2.07722e-07	-2.07723e-07	-2.07724e-07	-2.07725e-07	-2.07726e-07	-2.07727e-07	-2.07729e-07	-2.0773e-07	-2.07731e-07	-2.07732e-07	-2.07734e-07	-2.07735e-07	-2.07736e-07	-2.07737e-07	-2.07738e-07	-2.07737e-07	-2.07737e-07	-2.07736e-07	-2.07734e-07	-2.07733e-07	-2.07731e-07	-2.0773e-07
-2.07729e-07	-2.07729e-07	-2.07729e-07	-2.07729e-07	-2.07729e-07	-2.07729e-07	-2.07729e-07	-2.07729e-07	-2.0773e-07	-2.0773e-07	-2.07731e-07	-2.07732e-07	-2.07732e-07	-2.07732e-07	-2.07732e-07	-2.07731e-07	-2.07731e-07	-2.0773e-07	-2.0773e-07	-2.07728e-07	-2.07728e-07	-2.07727e-07	-2.07726e-07	-2.07726e-07	-2.07725e-07	-2.07724e-07	-2.07724e-07	-2.07724e-07	-2.07725e-07	-2.07724e-07	-2.07725e-07	-2.07725e-07	-2.07726e-07	-2.07726e-07	-2.07727e-07	-2.07728e-07	-2.07728e-07	-2.07729e-07	-2.0773e-07	-2.07731e-07	-2.07732e-07	-2.07733e-07	-2.07733e-07	-2.07733e-07	-2.07733e-07	-2.07732e-07	-2.07731e-07	-2.0773e-07	-2.0773e-07	-2.07729e-07
-2.07725e-07	-2.07725e-07	-2.07726e-07	-2.07727e-07	-2.07727e-07	-2.07728e-07	-2.07729e-07	-2.0773e-07	-2.0773e-07	-2.07731e-07	-2.07732e-07	-2.07733e-07	-2.07734e-07	-2.07734e-07	-2.07734e-07	-2.07733e-07	-2.07733e-07	-2.07732e-07	-2.07731e-07	-2.0773e-07	-2.07729e-07	-2.07728e-07	-2.07727e-07	-2.07726e-07	-2.07726e-07	-2.07725e-07	-2.07724e-07	-2.07724e-07	-2.07723e-07	-2.07723e-07	-2.07723e-07	-2.07723e-07	-2.07723e-07	-2.07723e-07	-2.07723e-07	-2.07724e-07	-2.07724e-07	-2.07725e-07	-2.07726e-07	-2.07727e-07	-2.07728e-07	-2.07729e-07	-2.07729e-07	-2.0773e-07	-2.07731e-07	-2.07731e-07	-2.07731e-07	-2.07731e-07	-2.07731e-07	-2.07731e-07
-2.07726e-07	-2.07726e-07	-2.07725e-07	-2.07725e-07	-2.07726e-07	-2.07726e-07	-2.07727e-07	-2.07727e-07	-2.07729e-07	-2.0773e-07	-2.0773e-07	-2.0773e-07	-2.0773e-07	-2.07731e-07	-2.07731e-07	-2.07732e-07	-2.07732e-07	-2.07731e-07	-2.07731e-07	-2.0773e-07	-2.0773e-07	-2.0773e-07	-2.0773e-07	-2.0773e-07	-2.07729e-07	-2.07729e-07	-2.07729e-07	-2.07729e-07	-2.07728e-07	-2.07728e-07	-2.07727e-07	-2.07728e-07	-2.07728e-07	-2.07728e-07	-2.07729e-07	-2.07728e-07	-2.07729e-07	-2.0773e-07	-2.07729e-07	-2.07729e-07	-2.07729e-07	-2.0773e-07	-2.07729e-07	-2.07729e-07	-2.07729e-07	-2.07728e-07	-2.07727e-07	-2.07727e-07	-2.07726e-07	-2.07726e-07
-2.07722e-07	-2.07721e-07	-2.07722e-07	-2.07722e-07	-2.07722e-07	-2.07723e-07	-2.07724e-07	-2.07724e-07	-2.07725e-07	-2.07726e-07	-2.07726e-07	-2.07727e-07	-2.07727e-07	-2.07728e-07	-2.07729e-07	-2.07729e-07	-2.07729e-07	-2.07729e-07	-2.07729e-07	-2.07729e-07	-2.07728e-07	-2.07727e-07	-2.07727e-07	-2.07727e-07	-2.07726e-07	-2.07726e-07	-2.07725e-07	-2.07724e-07	-2.07724e-07	-2.07723e-07	-2.07723e-07	-2.07722e-07	-2.07722e-07	-2.07723e-07	-2.07722e-07	-2.07722e-07	-2.07722e-07	-2.07723e-07	-2.07723e-07	-2.07722e-07	-2.07723e-07	-2.07723e-07	-2.07723e-07	-2.07723e-07	-2.07723e-07	-2.07723e-07	-2.07722e-07	-2.07722e-07	-2.07722e-07	-2.07723e-07
-2.07724e-07	-2.07723e-07	-2.07721e-07	-2.07721e-07	-2.07721e-07	-2.07721e-07	-2.07721e-07	-2.0772e-07	-2.0772e-07	-2.0772e-07	-2.0772e-07	-2.07719e-07	-2.07719e-07	-2.07719e-07	-2.07719e-07	-2.07719e-07	-2.07718e-07	-2.07718e-07	-2.07718e-07	-2.07719e-07	-2.0772e-07	-2.0772e-07	-2.0772e-07	-2.0772e-07	-2.0772e-07	-2.0772e-07	-2.0772e-07	-2.0772e-07	-2.0772e-07	-2.07721e-07	-2.07721e-07	-2.07722e-07	-2.07723e-07	-2.07723e-07	-2.07724e-07	-2.07725e-07	-2.07725e-07	-2.07726e-07	-2.07726e-07	-2.07726e-07	-2.07725e-07	-2.07726e-07	-2.07725e-07	-2.07724e-07	-2.07724e-07	-2.07723e-07	-2.07722e-07	-2.07721e-07	-2.0772e-07	-2.07719e-07
NaN	NaN	NaN	NaN	NaN	NaN	NaN	NaN	NaN	NaN	NaN	NaN	NaN	NaN	NaN	NaN	NaN	NaN	NaN	NaN	NaN	NaN	NaN	NaN	NaN	NaN	NaN	NaN	NaN	NaN	NaN	NaN	NaN	NaN	NaN	NaN	NaN	NaN	NaN	NaN	NaN	NaN	NaN	NaN	NaN	NaN	NaN	NaN	NaN	NaN
NaN	NaN	NaN	NaN	NaN	NaN	NaN	NaN	NaN	NaN	NaN	NaN	NaN	NaN	NaN	NaN	NaN	NaN	NaN	NaN	NaN	NaN	NaN	NaN	NaN	NaN	NaN	NaN	NaN	NaN	NaN	NaN	NaN	NaN	NaN	NaN	NaN	NaN	NaN	NaN	NaN	NaN	NaN	NaN	NaN	NaN	NaN	NaN	NaN	NaN
NaN	NaN	NaN	NaN	NaN	NaN	NaN	NaN	NaN	NaN	NaN	NaN	NaN	NaN	NaN	NaN	NaN	NaN	NaN	NaN	NaN	NaN	NaN	NaN	NaN	NaN	NaN	NaN	NaN	NaN	NaN	NaN	NaN	NaN	NaN	NaN	NaN	NaN	NaN	NaN	NaN	NaN	NaN	NaN	NaN	NaN	NaN	NaN	NaN	NaN
NaN	NaN	NaN	NaN	NaN	NaN	NaN	NaN	NaN	NaN	NaN	NaN	NaN	NaN	NaN	NaN	NaN	NaN	NaN	NaN	NaN	NaN	NaN	NaN	NaN	NaN	NaN	NaN	NaN	NaN	NaN	NaN	NaN	NaN	NaN	NaN	NaN	NaN	NaN	NaN	NaN	NaN	NaN	NaN	NaN	NaN	NaN	NaN	NaN	NaN
NaN	NaN	NaN	NaN	NaN	NaN	NaN	NaN	NaN	NaN	NaN	NaN	NaN	NaN	NaN	NaN	NaN	NaN	NaN	NaN	NaN	NaN	NaN	NaN	NaN	NaN	NaN	NaN	NaN	NaN	NaN	NaN	NaN	NaN	NaN	NaN	NaN	NaN	NaN	NaN	NaN	NaN	NaN	NaN	NaN	NaN	NaN	NaN	NaN	NaN
NaN	NaN	NaN	NaN	NaN	NaN	NaN	NaN	NaN	NaN	NaN	NaN	NaN	NaN	NaN	NaN	NaN	NaN	NaN	NaN	NaN	NaN	NaN	NaN	NaN	NaN	NaN	NaN	NaN	NaN	NaN	NaN	NaN	NaN	NaN	NaN	NaN	NaN	NaN	NaN	NaN	NaN	NaN	NaN	NaN	NaN	NaN	NaN	NaN	NaN
NaN	NaN	NaN	NaN	NaN	NaN	NaN	NaN	NaN	NaN	NaN	NaN	NaN	NaN	NaN	NaN	NaN	NaN	NaN	NaN	NaN	NaN	NaN	NaN	NaN	NaN	NaN	NaN	NaN	NaN	NaN	NaN	NaN	NaN	NaN	NaN	NaN	NaN	NaN	NaN	NaN	NaN	NaN	NaN	NaN	NaN	NaN	NaN	NaN	NaN
NaN	NaN	NaN	NaN	NaN	NaN	NaN	NaN	NaN	NaN	NaN	NaN	NaN	NaN	NaN	NaN	NaN	NaN	NaN	NaN	NaN	NaN	NaN	NaN	NaN	NaN	NaN	NaN	NaN	NaN	NaN	NaN	NaN	NaN	NaN	NaN	NaN	NaN	NaN	NaN	NaN	NaN	NaN	NaN	NaN	NaN	NaN	NaN	NaN	NaN
NaN	NaN	NaN	NaN	NaN	NaN	NaN	NaN	NaN	NaN	NaN	NaN	NaN	NaN	NaN	NaN	NaN	NaN	NaN	NaN	NaN	NaN	NaN	NaN	NaN	NaN	NaN	NaN	NaN	NaN	NaN	NaN	NaN	NaN	NaN	NaN	NaN	NaN	NaN	NaN	NaN	NaN	NaN	NaN	NaN	NaN	NaN	NaN	NaN	NaN
NaN	NaN	NaN	NaN	NaN	NaN	NaN	NaN	NaN	NaN	NaN	NaN	NaN	NaN	NaN	NaN	NaN	NaN	NaN	NaN	NaN	NaN	NaN	NaN	NaN	NaN	NaN	NaN	NaN	NaN	NaN	NaN	NaN	NaN	NaN	NaN	NaN	NaN	NaN	NaN	NaN	NaN	NaN	NaN	NaN	NaN	NaN	NaN	NaN	NaN
NaN	NaN	NaN	NaN	NaN	NaN	NaN	NaN	NaN	NaN	NaN	NaN	NaN	NaN	NaN	NaN	NaN	NaN	NaN	NaN	NaN	NaN	NaN	NaN	NaN	NaN	NaN	NaN	NaN	NaN	NaN	NaN	NaN	NaN	NaN	NaN	NaN	NaN	NaN	NaN	NaN	NaN	NaN	NaN	NaN	NaN	NaN	NaN	NaN	NaN
NaN	NaN	NaN	NaN	NaN	NaN	NaN	NaN	NaN	NaN	NaN	NaN	NaN	NaN	NaN	NaN	NaN	NaN	NaN	NaN	NaN	NaN	NaN	NaN	NaN	NaN	NaN	NaN	NaN	NaN	NaN	NaN	NaN	NaN	NaN	NaN	NaN	NaN	NaN	NaN	NaN	NaN	NaN	NaN	NaN	NaN	NaN	NaN	NaN	NaN
NaN	NaN	NaN	NaN	NaN	NaN	NaN	NaN	NaN	NaN	NaN	NaN	NaN	NaN	NaN	NaN	NaN	NaN	NaN	NaN	NaN	NaN	NaN	NaN	NaN	NaN	NaN	NaN	NaN	NaN	NaN	NaN	NaN	NaN	NaN	NaN	NaN	NaN	NaN	NaN	NaN	NaN	NaN	NaN	NaN	NaN	NaN	NaN	NaN	NaN
NaN	NaN	NaN	NaN	NaN	NaN	NaN	NaN	NaN	NaN	NaN	NaN	NaN	NaN	NaN	NaN	NaN	NaN	NaN	NaN	NaN	NaN	NaN	NaN	NaN	NaN	NaN	NaN	NaN	NaN	NaN	NaN	NaN	NaN	NaN	NaN	NaN	NaN	NaN	NaN	NaN	NaN	NaN	NaN	NaN	NaN	NaN	NaN	NaN	NaN
NaN	NaN	NaN	NaN	NaN	NaN	NaN	NaN	NaN	NaN	NaN	NaN	NaN	NaN	NaN	NaN	NaN	NaN	NaN	NaN	NaN	NaN	NaN	NaN	NaN	NaN	NaN	NaN	NaN	NaN	NaN	NaN	NaN	NaN	NaN	NaN	NaN	NaN	NaN	NaN	NaN	NaN	NaN	NaN	NaN	NaN	NaN	NaN	NaN	NaN
NaN	NaN	NaN	NaN	NaN	NaN	NaN	NaN	NaN	NaN	NaN	NaN	NaN	NaN	NaN	NaN	NaN	NaN	NaN	NaN	NaN	NaN	NaN	NaN	NaN	NaN	NaN	NaN	NaN	NaN	NaN	NaN	NaN	NaN	NaN	NaN	NaN	NaN	NaN	NaN	NaN	NaN	NaN	NaN	NaN	NaN	NaN	NaN	NaN	NaN
NaN	NaN	NaN	NaN	NaN	NaN	NaN	NaN	NaN	NaN	NaN	NaN	NaN	NaN	NaN	NaN	NaN	NaN	NaN	NaN	NaN	NaN	NaN	NaN	NaN	NaN	NaN	NaN	NaN	NaN	NaN	NaN	NaN	NaN	NaN	NaN	NaN	NaN	NaN	NaN	NaN	NaN	NaN	NaN	NaN	NaN	NaN	NaN	NaN	NaN
NaN	NaN	NaN	NaN	NaN	NaN	NaN	NaN	NaN	NaN	NaN	NaN	NaN	NaN	NaN	NaN	NaN	NaN	NaN	NaN	NaN	NaN	NaN	NaN	NaN	NaN	NaN	NaN	NaN	NaN	NaN	NaN	NaN	NaN	NaN	NaN	NaN	NaN	NaN	NaN	NaN	NaN	NaN	NaN	NaN	NaN	NaN	NaN	NaN	NaN
NaN	NaN	NaN	NaN	NaN	NaN	NaN	NaN	NaN	NaN	NaN	NaN	NaN	NaN	NaN	NaN	NaN	NaN	NaN	NaN	NaN	NaN	NaN	NaN	NaN	NaN	NaN	NaN	NaN	NaN	NaN	NaN	NaN	NaN	NaN	NaN	NaN	NaN	NaN	NaN	NaN	NaN	NaN	NaN	NaN	NaN	NaN	NaN	NaN	NaN
NaN	NaN	NaN	NaN	NaN	NaN	NaN	NaN	NaN	NaN	NaN	NaN	NaN	NaN	NaN	NaN	NaN	NaN	NaN	NaN	NaN	NaN	NaN	NaN	NaN	NaN	NaN	NaN	NaN	NaN	NaN	NaN	NaN	NaN	NaN	NaN	NaN	NaN	NaN	NaN	NaN	NaN	NaN	NaN	NaN	NaN	NaN	NaN	NaN	NaN
NaN	NaN	NaN	NaN	NaN	NaN	NaN	NaN	NaN	NaN	NaN	NaN	NaN	NaN	NaN	NaN	NaN	NaN	NaN	NaN	NaN	NaN	NaN	NaN	NaN	NaN	NaN	NaN	NaN	NaN	NaN	NaN	NaN	NaN	NaN	NaN	NaN	NaN	NaN	NaN	NaN	NaN	NaN	NaN	NaN	NaN	NaN	NaN	NaN	NaN
NaN	NaN	NaN	NaN	NaN	NaN	NaN	NaN	NaN	NaN	NaN	NaN	NaN	NaN	NaN	NaN	NaN	NaN	NaN	NaN	NaN	NaN	NaN	NaN	NaN	NaN	NaN	NaN	NaN	NaN	NaN	NaN	NaN	NaN	NaN	NaN	NaN	NaN	NaN	NaN	NaN	NaN	NaN	NaN	NaN	NaN	NaN	NaN	NaN	NaN
NaN	NaN	NaN	NaN	NaN	NaN	NaN	NaN	NaN	NaN	NaN	NaN	NaN	NaN	NaN	NaN	NaN	NaN	NaN	NaN	NaN	NaN	NaN	NaN	NaN	NaN	NaN	NaN	NaN	NaN	NaN	NaN	NaN	NaN	NaN	NaN	NaN	NaN	NaN	NaN	NaN	NaN	NaN	NaN	NaN	NaN	NaN	NaN	NaN	NaN
NaN	NaN	NaN	NaN	NaN	NaN	NaN	NaN	NaN	NaN	NaN	NaN	NaN	NaN	NaN	NaN	NaN	NaN	NaN	NaN	NaN	NaN	NaN	NaN	NaN	NaN	NaN	NaN	NaN	NaN	NaN	NaN	NaN	NaN	NaN	NaN	NaN	NaN	NaN	NaN	NaN	NaN	NaN	NaN	NaN	NaN	NaN	NaN	NaN	NaN
NaN	NaN	NaN	NaN	NaN	NaN	NaN	NaN	NaN	NaN	NaN	NaN	NaN	NaN	NaN	NaN	NaN	NaN	NaN	NaN	NaN	NaN	NaN	NaN	NaN	NaN	NaN	NaN	NaN	NaN	NaN	NaN	NaN	NaN	NaN	NaN	NaN	NaN	NaN	NaN	NaN	NaN	NaN	NaN	NaN	NaN	NaN	NaN	NaN	NaN
NaN	NaN	NaN	NaN	NaN	NaN	NaN	NaN	NaN	NaN	NaN	NaN	NaN	NaN	NaN	NaN	NaN	NaN	NaN	NaN	NaN	NaN	NaN	NaN	NaN	NaN	NaN	NaN	NaN	NaN	NaN	NaN	NaN	NaN	NaN	NaN	NaN	NaN	NaN	NaN	NaN	NaN	NaN	NaN	NaN	NaN	NaN	NaN	NaN	NaN
NaN	NaN	NaN	NaN	NaN	NaN	NaN	NaN	NaN	NaN	NaN	NaN	NaN	NaN	NaN	NaN	NaN	NaN	NaN	NaN	NaN	NaN	NaN	NaN	NaN	NaN	NaN	NaN	NaN	NaN	NaN	NaN	NaN	NaN	NaN	NaN	NaN	NaN	NaN	NaN	NaN	NaN	NaN	NaN	NaN	NaN	NaN	NaN	NaN	NaN
NaN	NaN	NaN	NaN	NaN	NaN	NaN	NaN	NaN	NaN	NaN	NaN	NaN	NaN	NaN	NaN	NaN	NaN	NaN	NaN	NaN	NaN	NaN	NaN	NaN	NaN	NaN	NaN	NaN	NaN	NaN	NaN	NaN	NaN	NaN	NaN	NaN	NaN	NaN	NaN	NaN	NaN	NaN	NaN	NaN	NaN	NaN	NaN	NaN	NaN
NaN	NaN	NaN	NaN	NaN	NaN	NaN	NaN	NaN	NaN	NaN	NaN	NaN	NaN	NaN	NaN	NaN	NaN	NaN	NaN	NaN	NaN	NaN	NaN	NaN	NaN	NaN	NaN	NaN	NaN	NaN	NaN	NaN	NaN	NaN	NaN	NaN	NaN	NaN	NaN	NaN	NaN	NaN	NaN	NaN	NaN	NaN	NaN	NaN	NaN
NaN	NaN	NaN	NaN	NaN	NaN	NaN	NaN	NaN	NaN	NaN	NaN	NaN	NaN	NaN	NaN	NaN	NaN	NaN	NaN	NaN	NaN	NaN	NaN	NaN	NaN	NaN	NaN	NaN	NaN	NaN	NaN	NaN	NaN	NaN	NaN	NaN	NaN	NaN	NaN	NaN	NaN	NaN	NaN	NaN	NaN	NaN	NaN	NaN	NaN
NaN	NaN	NaN	NaN	NaN	NaN	NaN	NaN	NaN	NaN	NaN	NaN	NaN	NaN	NaN	NaN	NaN	NaN	NaN	NaN	NaN	NaN	NaN	NaN	NaN	NaN	NaN	NaN	NaN	NaN	NaN	NaN	NaN	NaN	NaN	NaN	NaN	NaN	NaN	NaN	NaN	NaN	NaN	NaN	NaN	NaN	NaN	NaN	NaN	NaN
NaN	NaN	NaN	NaN	NaN	NaN	NaN	NaN	NaN	NaN	NaN	NaN	NaN	NaN	NaN	NaN	NaN	NaN	NaN	NaN	NaN	NaN	NaN	NaN	NaN	NaN	NaN	NaN	NaN	NaN	NaN	NaN	NaN	NaN	NaN	NaN	NaN	NaN	NaN	NaN	NaN	NaN	NaN	NaN	NaN	NaN	NaN	NaN	NaN	NaN
NaN	NaN	NaN	NaN	NaN	NaN	NaN	NaN	NaN	NaN	NaN	NaN	NaN	NaN	NaN	NaN	NaN	NaN	NaN	NaN	NaN	NaN	NaN	NaN	NaN	NaN	NaN	NaN	NaN	NaN	NaN	NaN	NaN	NaN	NaN	NaN	NaN	NaN	NaN	NaN	NaN	NaN	NaN	NaN	NaN	NaN	NaN	NaN	NaN	NaN
NaN	NaN	NaN	NaN	NaN	NaN	NaN	NaN	NaN	NaN	NaN	NaN	NaN	NaN	NaN	NaN	NaN	NaN	NaN	NaN	NaN	NaN	NaN	NaN	NaN	NaN	NaN	NaN	NaN	NaN	NaN	NaN	NaN	NaN	NaN	NaN	NaN	NaN	NaN	NaN	NaN	NaN	NaN	NaN	NaN	NaN	NaN	NaN	NaN	NaN
NaN	NaN	NaN	NaN	NaN	NaN	NaN	NaN	NaN	NaN	NaN	NaN	NaN	NaN	NaN	NaN	NaN	NaN	NaN	NaN	NaN	NaN	NaN	NaN	NaN	NaN	NaN	NaN	NaN	NaN	NaN	NaN	NaN	NaN	NaN	NaN	NaN	NaN	NaN	NaN	NaN	NaN	NaN	NaN	NaN	NaN	NaN	NaN	NaN	NaN
NaN	NaN	NaN	NaN	NaN	NaN	NaN	NaN	NaN	NaN	NaN	NaN	NaN	NaN	NaN	NaN	NaN	NaN	NaN	NaN	NaN	NaN	NaN	NaN	NaN	NaN	NaN	NaN	NaN	NaN	NaN	NaN	NaN	NaN	NaN	NaN	NaN	NaN	NaN	NaN	NaN	NaN	NaN	NaN	NaN	NaN	NaN	NaN	NaN	NaN
NaN	NaN	NaN	NaN	NaN	NaN	NaN	NaN	NaN	NaN	NaN	NaN	NaN	NaN	NaN	NaN	NaN	NaN	NaN	NaN	NaN	NaN	NaN	NaN	NaN	NaN	NaN	NaN	NaN	NaN	NaN	NaN	NaN	NaN	NaN	NaN	NaN	NaN	NaN	NaN	NaN	NaN	NaN	NaN	NaN	NaN	NaN	NaN	NaN	NaN
NaN	NaN	NaN	NaN	NaN	NaN	NaN	NaN	NaN	NaN	NaN	NaN	NaN	NaN	NaN	NaN	NaN	NaN	NaN	NaN	NaN	NaN	NaN	NaN	NaN	NaN	NaN	NaN	NaN	NaN	NaN	NaN	NaN	NaN	NaN	NaN	NaN	NaN	NaN	NaN	NaN	NaN	NaN	NaN	NaN	NaN	NaN	NaN	NaN	NaN
NaN	NaN	NaN	NaN	NaN	NaN	NaN	NaN	NaN	NaN	NaN	NaN	NaN	NaN	NaN	NaN	NaN	NaN	NaN	NaN	NaN	NaN	NaN	NaN	NaN	NaN	NaN	NaN	NaN	NaN	NaN	NaN	NaN	NaN	NaN	NaN	NaN	NaN	NaN	NaN	NaN	NaN	NaN	NaN	NaN	NaN	NaN	NaN	NaN	NaN
NaN	NaN	NaN	NaN	NaN	NaN	NaN	NaN	NaN	NaN	NaN	NaN	NaN	NaN	NaN	NaN	NaN	NaN	NaN	NaN	NaN	NaN	NaN	NaN	NaN	NaN	NaN	NaN	NaN	NaN	NaN	NaN	NaN	NaN	NaN	NaN	NaN	NaN	NaN	NaN	NaN	NaN	NaN	NaN	NaN	NaN	NaN	NaN	NaN	NaN
NaN	NaN	NaN	NaN	NaN	NaN	NaN	NaN	NaN	NaN	NaN	NaN	NaN	NaN	NaN	NaN	NaN	NaN	NaN	NaN	NaN	NaN	NaN	NaN	NaN	NaN	NaN	NaN	NaN	NaN	NaN	NaN	NaN	NaN	NaN	NaN	NaN	NaN	NaN	NaN	NaN	NaN	NaN	NaN	NaN	NaN	NaN	NaN	NaN	NaN
NaN	NaN	NaN	NaN	NaN	NaN	NaN	NaN	NaN	NaN	NaN	NaN	NaN	NaN	NaN	NaN	NaN	NaN	NaN	NaN	NaN	NaN	NaN	NaN	NaN	NaN	NaN	NaN	NaN	NaN	NaN	NaN	NaN	NaN	NaN	NaN	NaN	NaN	NaN	NaN	NaN	NaN	NaN	NaN	NaN	NaN	NaN	NaN	NaN	NaN
NaN	NaN	NaN	NaN	NaN	NaN	NaN	NaN	NaN	NaN	NaN	NaN	NaN	NaN	NaN	NaN	NaN	NaN	NaN	NaN	NaN	NaN	NaN	NaN	NaN	NaN	NaN	NaN	NaN	NaN	NaN	NaN	NaN	NaN	NaN	NaN	NaN	NaN	NaN	NaN	NaN	NaN	NaN	NaN	NaN	NaN	NaN	NaN	NaN	NaN
NaN	NaN	NaN	NaN	NaN	NaN	NaN	NaN	NaN	NaN	NaN	NaN	NaN	NaN	NaN	NaN	NaN	NaN	NaN	NaN	NaN	NaN	NaN	NaN	NaN	NaN	NaN	NaN	NaN	NaN	NaN	NaN	NaN	NaN	NaN	NaN	NaN	NaN	NaN	NaN	NaN	NaN	NaN	NaN	NaN	NaN	NaN	NaN	NaN	NaN
NaN	NaN	NaN	NaN	NaN	NaN	NaN	NaN	NaN	NaN	NaN	NaN	NaN	NaN	NaN	NaN	NaN	NaN	NaN	NaN	NaN	NaN	NaN	NaN	NaN	NaN	NaN	NaN	NaN	NaN	NaN	NaN	NaN	NaN	NaN	NaN	NaN	NaN	NaN	NaN	NaN	NaN	NaN	NaN	NaN	NaN	NaN	NaN	NaN	NaN
NaN	NaN	NaN	NaN	NaN	NaN	NaN	NaN	NaN	NaN	NaN	NaN	NaN	NaN	NaN	NaN	NaN	NaN	NaN	NaN	NaN	NaN	NaN	NaN	NaN	NaN	NaN	NaN	NaN	NaN	NaN	NaN	NaN	NaN	NaN	NaN	NaN	NaN	NaN	NaN	NaN	NaN	NaN	NaN	NaN	NaN	NaN	NaN	NaN	NaN
NaN	NaN	NaN	NaN	NaN	NaN	NaN	NaN	NaN	NaN	NaN	NaN	NaN	NaN	NaN	NaN	NaN	NaN	NaN	NaN	NaN	NaN	NaN	NaN	NaN	NaN	NaN	NaN	NaN	NaN	NaN	NaN	NaN	NaN	NaN	NaN	NaN	NaN	NaN	NaN	NaN	NaN	NaN	NaN	NaN	NaN	NaN	NaN	NaN	NaN
NaN	NaN	NaN	NaN	NaN	NaN	NaN	NaN	NaN	NaN	NaN	NaN	NaN	NaN	NaN	NaN	NaN	NaN	NaN	NaN	NaN	NaN	NaN	NaN	NaN	NaN	NaN	NaN	NaN	NaN	NaN	NaN	NaN	NaN	NaN	NaN	NaN	NaN	NaN	NaN	NaN	NaN	NaN	NaN	NaN	NaN	NaN	NaN	NaN	NaN
NaN	NaN	NaN	NaN	NaN	NaN	NaN	NaN	NaN	NaN	NaN	NaN	NaN	NaN	NaN	NaN	NaN	NaN	NaN	NaN	NaN	NaN	NaN	NaN	NaN	NaN	NaN	NaN	NaN	NaN	NaN	NaN	NaN	NaN	NaN	NaN	NaN	NaN	NaN	NaN	NaN	NaN	NaN	NaN	NaN	NaN	NaN	NaN	NaN	NaN
NaN	NaN	NaN	NaN	NaN	NaN	NaN	NaN	NaN	NaN	NaN	NaN	NaN	NaN	NaN	NaN	NaN	NaN	NaN	NaN	NaN	NaN	NaN	NaN	NaN	NaN	NaN	NaN	NaN	NaN	NaN	NaN	NaN	NaN	NaN	NaN	NaN	NaN	NaN	NaN	NaN	NaN	NaN	NaN	NaN	NaN	NaN	NaN	NaN	NaN
NaN	NaN	NaN	NaN	NaN	NaN	NaN	NaN	NaN	NaN	NaN	NaN	NaN	NaN	NaN	NaN	NaN	NaN	NaN	NaN	NaN	NaN	NaN	NaN	NaN	NaN	NaN	NaN	NaN	NaN	NaN	NaN	NaN	NaN	NaN	NaN	NaN	NaN	NaN	NaN	NaN	NaN	NaN	NaN	NaN	NaN	NaN	NaN	NaN	NaN
NaN	NaN	NaN	NaN	NaN	NaN	NaN	NaN	NaN	NaN	NaN	NaN	NaN	NaN	NaN	NaN	NaN	NaN	NaN	NaN	NaN	NaN	NaN	NaN	NaN	NaN	NaN	NaN	NaN	NaN	NaN	NaN	NaN	NaN	NaN	NaN	NaN	NaN	NaN	NaN	NaN	NaN	NaN	NaN	NaN	NaN	NaN	NaN	NaN	NaN
NaN	NaN	NaN	NaN	NaN	NaN	NaN	NaN	NaN	NaN	NaN	NaN	NaN	NaN	NaN	NaN	NaN	NaN	NaN	NaN	NaN	NaN	NaN	NaN	NaN	NaN	NaN	NaN	NaN	NaN	NaN	NaN	NaN	NaN	NaN	NaN	NaN	NaN	NaN	NaN	NaN	NaN	NaN	NaN	NaN	NaN	NaN	NaN	NaN	NaN
NaN	NaN	NaN	NaN	NaN	NaN	NaN	NaN	NaN	NaN	NaN	NaN	NaN	NaN	NaN	NaN	NaN	NaN	NaN	NaN	NaN	NaN	NaN	NaN	NaN	NaN	NaN	NaN	NaN	NaN	NaN	NaN	NaN	NaN	NaN	NaN	NaN	NaN	NaN	NaN	NaN	NaN	NaN	NaN	NaN	NaN	NaN	NaN	NaN	NaN
NaN	NaN	NaN	NaN	NaN	NaN	NaN	NaN	NaN	NaN	NaN	NaN	NaN	NaN	NaN	NaN	NaN	NaN	NaN	NaN	NaN	NaN	NaN	NaN	NaN	NaN	NaN	NaN	NaN	NaN	NaN	NaN	NaN	NaN	NaN	NaN	NaN	NaN	NaN	NaN	NaN	NaN	NaN	NaN	NaN	NaN	NaN	NaN	NaN	NaN
NaN	NaN	NaN	NaN	NaN	NaN	NaN	NaN	NaN	NaN	NaN	NaN	NaN	NaN	NaN	NaN	NaN	NaN	NaN	NaN	NaN	NaN	NaN	NaN	NaN	NaN	NaN	NaN	NaN	NaN	NaN	NaN	NaN	NaN	NaN	NaN	NaN	NaN	NaN	NaN	NaN	NaN	NaN	NaN	NaN	NaN	NaN	NaN	NaN	NaN
NaN	NaN	NaN	NaN	NaN	NaN	NaN	NaN	NaN	NaN	NaN	NaN	NaN	NaN	NaN	NaN	NaN	NaN	NaN	NaN	NaN	NaN	NaN	NaN	NaN	NaN	NaN	NaN	NaN	NaN	NaN	NaN	NaN	NaN	NaN	NaN	NaN	NaN	NaN	NaN	NaN	NaN	NaN	NaN	NaN	NaN	NaN	NaN	NaN	NaN
NaN	NaN	NaN	NaN	NaN	NaN	NaN	NaN	NaN	NaN	NaN	NaN	NaN	NaN	NaN	NaN	NaN	NaN	NaN	NaN	NaN	NaN	NaN	NaN	NaN	NaN	NaN	NaN	NaN	NaN	NaN	NaN	NaN	NaN	NaN	NaN	NaN	NaN	NaN	NaN	NaN	NaN	NaN	NaN	NaN	NaN	NaN	NaN	NaN	NaN
NaN	NaN	NaN	NaN	NaN	NaN	NaN	NaN	NaN	NaN	NaN	NaN	NaN	NaN	NaN	NaN	NaN	NaN	NaN	NaN	NaN	NaN	NaN	NaN	NaN	NaN	NaN	NaN	NaN	NaN	NaN	NaN	NaN	NaN	NaN	NaN	NaN	NaN	NaN	NaN	NaN	NaN	NaN	NaN	NaN	NaN	NaN	NaN	NaN	NaN
NaN	NaN	NaN	NaN	NaN	NaN	NaN	NaN	NaN	NaN	NaN	NaN	NaN	NaN	NaN	NaN	NaN	NaN	NaN	NaN	NaN	NaN	NaN	NaN	NaN	NaN	NaN	NaN	NaN	NaN	NaN	NaN	NaN	NaN	NaN	NaN	NaN	NaN	NaN	NaN	NaN	NaN	NaN	NaN	NaN	NaN	NaN	NaN	NaN	NaN
NaN	NaN	NaN	NaN	NaN	NaN	NaN	NaN	NaN	NaN	NaN	NaN	NaN	NaN	NaN	NaN	NaN	NaN	NaN	NaN	NaN	NaN	NaN	NaN	NaN	NaN	NaN	NaN	NaN	NaN	NaN	NaN	NaN	NaN	NaN	NaN	NaN	NaN	NaN	NaN	NaN	NaN	NaN	NaN	NaN	NaN	NaN	NaN	NaN	NaN
NaN	NaN	NaN	NaN	NaN	NaN	NaN	NaN	NaN	NaN	NaN	NaN	NaN	NaN	NaN	NaN	NaN	NaN	NaN	NaN	NaN	NaN	NaN	NaN	NaN	NaN	NaN	NaN	NaN	NaN	NaN	NaN	NaN	NaN	NaN	NaN	NaN	NaN	NaN	NaN	NaN	NaN	NaN	NaN	NaN	NaN	NaN	NaN	NaN	NaN
NaN	NaN	NaN	NaN	NaN	NaN	NaN	NaN	NaN	NaN	NaN	NaN	NaN	NaN	NaN	NaN	NaN	NaN	NaN	NaN	NaN	NaN	NaN	NaN	NaN	NaN	NaN	NaN	NaN	NaN	NaN	NaN	NaN	NaN	NaN	NaN	NaN	NaN	NaN	NaN	NaN	NaN	NaN	NaN	NaN	NaN	NaN	NaN	NaN	NaN
NaN	NaN	NaN	NaN	NaN	NaN	NaN	NaN	NaN	NaN	NaN	NaN	NaN	NaN	NaN	NaN	NaN	NaN	NaN	NaN	NaN	NaN	NaN	NaN	NaN	NaN	NaN	NaN	NaN	NaN	NaN	NaN	NaN	NaN	NaN	NaN	NaN	NaN	NaN	NaN	NaN	NaN	NaN	NaN	NaN	NaN	NaN	NaN	NaN	NaN
NaN	NaN	NaN	NaN	NaN	NaN	NaN	NaN	NaN	NaN	NaN	NaN	NaN	NaN	NaN	NaN	NaN	NaN	NaN	NaN	NaN	NaN	NaN	NaN	NaN	NaN	NaN	NaN	NaN	NaN	NaN	NaN	NaN	NaN	NaN	NaN	NaN	NaN	NaN	NaN	NaN	NaN	NaN	NaN	NaN	NaN	NaN	NaN	NaN	NaN
NaN	NaN	NaN	NaN	NaN	NaN	NaN	NaN	NaN	NaN	NaN	NaN	NaN	NaN	NaN	NaN	NaN	NaN	NaN	NaN	NaN	NaN	NaN	NaN	NaN	NaN	NaN	NaN	NaN	NaN	NaN	NaN	NaN	NaN	NaN	NaN	NaN	NaN	NaN	NaN	NaN	NaN	NaN	NaN	NaN	NaN	NaN	NaN	NaN	NaN
NaN	NaN	NaN	NaN	NaN	NaN	NaN	NaN	NaN	NaN	NaN	NaN	NaN	NaN	NaN	NaN	NaN	NaN	NaN	NaN	NaN	NaN	NaN	NaN	NaN	NaN	NaN	NaN	NaN	NaN	NaN	NaN	NaN	NaN	NaN	NaN	NaN	NaN	NaN	NaN	NaN	NaN	NaN	NaN	NaN	NaN	NaN	NaN	NaN	NaN
NaN	NaN	NaN	NaN	NaN	NaN	NaN	NaN	NaN	NaN	NaN	NaN	NaN	NaN	NaN	NaN	NaN	NaN	NaN	NaN	NaN	NaN	NaN	NaN	NaN	NaN	NaN	NaN	NaN	NaN	NaN	NaN	NaN	NaN	NaN	NaN	NaN	NaN	NaN	NaN	NaN	NaN	NaN	NaN	NaN	NaN	NaN	NaN	NaN	NaN
NaN	NaN	NaN	NaN	NaN	NaN	NaN	NaN	NaN	NaN	NaN	NaN	NaN	NaN	NaN	NaN	NaN	NaN	NaN	NaN	NaN	NaN	NaN	NaN	NaN	NaN	NaN	NaN	NaN	NaN	NaN	NaN	NaN	NaN	NaN	NaN	NaN	NaN	NaN	NaN	NaN	NaN	NaN	NaN	NaN	NaN	NaN	NaN	NaN	NaN
NaN	NaN	NaN	NaN	NaN	NaN	NaN	NaN	NaN	NaN	NaN	NaN	NaN	NaN	NaN	NaN	NaN	NaN	NaN	NaN	NaN	NaN	NaN	NaN	NaN	NaN	NaN	NaN	NaN	NaN	NaN	NaN	NaN	NaN	NaN	NaN	NaN	NaN	NaN	NaN	NaN	NaN	NaN	NaN	NaN	NaN	NaN	NaN	NaN	NaN
NaN	NaN	NaN	NaN	NaN	NaN	NaN	NaN	NaN	NaN	NaN	NaN	NaN	NaN	NaN	NaN	NaN	NaN	NaN	NaN	NaN	NaN	NaN	NaN	NaN	NaN	NaN	NaN	NaN	NaN	NaN	NaN	NaN	NaN	NaN	NaN	NaN	NaN	NaN	NaN	NaN	NaN	NaN	NaN	NaN	NaN	NaN	NaN	NaN	NaN
NaN	NaN	NaN	NaN	NaN	NaN	NaN	NaN	NaN	NaN	NaN	NaN	NaN	NaN	NaN	NaN	NaN	NaN	NaN	NaN	NaN	NaN	NaN	NaN	NaN	NaN	NaN	NaN	NaN	NaN	NaN	NaN	NaN	NaN	NaN	NaN	NaN	NaN	NaN	NaN	NaN	NaN	NaN	NaN	NaN	NaN	NaN	NaN	NaN	NaN
NaN	NaN	NaN	NaN	NaN	NaN	NaN	NaN	NaN	NaN	NaN	NaN	NaN	NaN	NaN	NaN	NaN	NaN	NaN	NaN	NaN	NaN	NaN	NaN	NaN	NaN	NaN	NaN	NaN	NaN	NaN	NaN	NaN	NaN	NaN	NaN	NaN	NaN	NaN	NaN	NaN	NaN	NaN	NaN	NaN	NaN	NaN	NaN	NaN	NaN
NaN	NaN	NaN	NaN	NaN	NaN	NaN	NaN	NaN	NaN	NaN	NaN	NaN	NaN	NaN	NaN	NaN	NaN	NaN	NaN	NaN	NaN	NaN	NaN	NaN	NaN	NaN	NaN	NaN	NaN	NaN	NaN	NaN	NaN	NaN	NaN	NaN	NaN	NaN	NaN	NaN	NaN	NaN	NaN	NaN	NaN	NaN	NaN	NaN	NaN
NaN	NaN	NaN	NaN	NaN	NaN	NaN	NaN	NaN	NaN	NaN	NaN	NaN	NaN	NaN	NaN	NaN	NaN	NaN	NaN	NaN	NaN	NaN	NaN	NaN	NaN	NaN	NaN	NaN	NaN	NaN	NaN	NaN	NaN	NaN	NaN	NaN	NaN	NaN	NaN	NaN	NaN	NaN	NaN	NaN	NaN	NaN	NaN	NaN	NaN
NaN	NaN	NaN	NaN	NaN	NaN	NaN	NaN	NaN	NaN	NaN	NaN	NaN	NaN	NaN	NaN	NaN	NaN	NaN	NaN	NaN	NaN	NaN	NaN	NaN	NaN	NaN	NaN	NaN	NaN	NaN	NaN	NaN	NaN	NaN	NaN	NaN	NaN	NaN	NaN	NaN	NaN	NaN	NaN	NaN	NaN	NaN	NaN	NaN	NaN
NaN	NaN	NaN	NaN	NaN	NaN	NaN	NaN	NaN	NaN	NaN	NaN	NaN	NaN	NaN	NaN	NaN	NaN	NaN	NaN	NaN	NaN	NaN	NaN	NaN	NaN	NaN	NaN	NaN	NaN	NaN	NaN	NaN	NaN	NaN	NaN	NaN	NaN	NaN	NaN	NaN	NaN	NaN	NaN	NaN	NaN	NaN	NaN	NaN	NaN
NaN	NaN	NaN	NaN	NaN	NaN	NaN	NaN	NaN	NaN	NaN	NaN	NaN	NaN	NaN	NaN	NaN	NaN	NaN	NaN	NaN	NaN	NaN	NaN	NaN	NaN	NaN	NaN	NaN	NaN	NaN	NaN	NaN	NaN	NaN	NaN	NaN	NaN	NaN	NaN	NaN	NaN	NaN	NaN	NaN	NaN	NaN	NaN	NaN	NaN
NaN	NaN	NaN	NaN	NaN	NaN	NaN	NaN	NaN	NaN	NaN	NaN	NaN	NaN	NaN	NaN	NaN	NaN	NaN	NaN	NaN	NaN	NaN	NaN	NaN	NaN	NaN	NaN	NaN	NaN	NaN	NaN	NaN	NaN	NaN	NaN	NaN	NaN	NaN	NaN	NaN	NaN	NaN	NaN	NaN	NaN	NaN	NaN	NaN	NaN
NaN	NaN	NaN	NaN	NaN	NaN	NaN	NaN	NaN	NaN	NaN	NaN	NaN	NaN	NaN	NaN	NaN	NaN	NaN	NaN	NaN	NaN	NaN	NaN	NaN	NaN	NaN	NaN	NaN	NaN	NaN	NaN	NaN	NaN	NaN	NaN	NaN	NaN	NaN	NaN	NaN	NaN	NaN	NaN	NaN	NaN	NaN	NaN	NaN	NaN
NaN	NaN	NaN	NaN	NaN	NaN	NaN	NaN	NaN	NaN	NaN	NaN	NaN	NaN	NaN	NaN	NaN	NaN	NaN	NaN	NaN	NaN	NaN	NaN	NaN	NaN	NaN	NaN	NaN	NaN	NaN	NaN	NaN	NaN	NaN	NaN	NaN	NaN	NaN	NaN	NaN	NaN	NaN	NaN	NaN	NaN	NaN	NaN	NaN	NaN
NaN	NaN	NaN	NaN	NaN	NaN	NaN	NaN	NaN	NaN	NaN	NaN	NaN	NaN	NaN	NaN	NaN	NaN	NaN	NaN	NaN	NaN	NaN	NaN	NaN	NaN	NaN	NaN	NaN	NaN	NaN	NaN	NaN	NaN	NaN	NaN	NaN	NaN	NaN	NaN	NaN	NaN	NaN	NaN	NaN	NaN	NaN	NaN	NaN	NaN
NaN	NaN	NaN	NaN	NaN	NaN	NaN	NaN	NaN	NaN	NaN	NaN	NaN	NaN	NaN	NaN	NaN	NaN	NaN	NaN	NaN	NaN	NaN	NaN	NaN	NaN	NaN	NaN	NaN	NaN	NaN	NaN	NaN	NaN	NaN	NaN	NaN	NaN	NaN	NaN	NaN	NaN	NaN	NaN	NaN	NaN	NaN	NaN	NaN	NaN
NaN	NaN	NaN	NaN	NaN	NaN	NaN	NaN	NaN	NaN	NaN	NaN	NaN	NaN	NaN	NaN	NaN	NaN	NaN	NaN	NaN	NaN	NaN	NaN	NaN	NaN	NaN	NaN	NaN	NaN	NaN	NaN	NaN	NaN	NaN	NaN	NaN	NaN	NaN	NaN	NaN	NaN	NaN	NaN	NaN	NaN	NaN	NaN	NaN	NaN
NaN	NaN	NaN	NaN	NaN	NaN	NaN	NaN	NaN	NaN	NaN	NaN	NaN	NaN	NaN	NaN	NaN	NaN	NaN	NaN	NaN	NaN	NaN	NaN	NaN	NaN	NaN	NaN	NaN	NaN	NaN	NaN	NaN	NaN	NaN	NaN	NaN	NaN	NaN	NaN	NaN	NaN	NaN	NaN	NaN	NaN	NaN	NaN	NaN	NaN
NaN	NaN	NaN	NaN	NaN	NaN	NaN	NaN	NaN	NaN	NaN	NaN	NaN	NaN	NaN	NaN	NaN	NaN	NaN	NaN	NaN	NaN	NaN	NaN	NaN	NaN	NaN	NaN	NaN	NaN	NaN	NaN	NaN	NaN	NaN	NaN	NaN	NaN	NaN	NaN	NaN	NaN	NaN	NaN	NaN	NaN	NaN	NaN	NaN	NaN
NaN	NaN	NaN	NaN	NaN	NaN	NaN	NaN	NaN	NaN	NaN	NaN	NaN	NaN	NaN	NaN	NaN	NaN	NaN	NaN	NaN	NaN	NaN	NaN	NaN	NaN	NaN	NaN	NaN	NaN	NaN	NaN	NaN	NaN	NaN	NaN	NaN	NaN	NaN	NaN	NaN	NaN	NaN	NaN	NaN	NaN	NaN	NaN	NaN	NaN
NaN	NaN	NaN	NaN	NaN	NaN	NaN	NaN	NaN	NaN	NaN	NaN	NaN	NaN	NaN	NaN	NaN	NaN	NaN	NaN	NaN	NaN	NaN	NaN	NaN	NaN	NaN	NaN	NaN	NaN	NaN	NaN	NaN	NaN	NaN	NaN	NaN	NaN	NaN	NaN	NaN	NaN	NaN	NaN	NaN	NaN	NaN	NaN	NaN	NaN
NaN	NaN	NaN	NaN	NaN	NaN	NaN	NaN	NaN	NaN	NaN	NaN	NaN	NaN	NaN	NaN	NaN	NaN	NaN	NaN	NaN	NaN	NaN	NaN	NaN	NaN	NaN	NaN	NaN	NaN	NaN	NaN	NaN	NaN	NaN	NaN	NaN	NaN	NaN	NaN	NaN	NaN	NaN	NaN	NaN	NaN	NaN	NaN	NaN	NaN
NaN	NaN	NaN	NaN	NaN	NaN	NaN	NaN	NaN	NaN	NaN	NaN	NaN	NaN	NaN	NaN	NaN	NaN	NaN	NaN	NaN	NaN	NaN	NaN	NaN	NaN	NaN	NaN	NaN	NaN	NaN	NaN	NaN	NaN	NaN	NaN	NaN	NaN	NaN	NaN	NaN	NaN	NaN	NaN	NaN	NaN	NaN	NaN	NaN	NaN
NaN	NaN	NaN	NaN	NaN	NaN	NaN	NaN	NaN	NaN	NaN	NaN	NaN	NaN	NaN	NaN	NaN	NaN	NaN	NaN	NaN	NaN	NaN	NaN	NaN	NaN	NaN	NaN	NaN	NaN	NaN	NaN	NaN	NaN	NaN	NaN	NaN	NaN	NaN	NaN	NaN	NaN	NaN	NaN	NaN	NaN	NaN	NaN	NaN	NaN
NaN	NaN	NaN	NaN	NaN	NaN	NaN	NaN	NaN	NaN	NaN	NaN	NaN	NaN	NaN	NaN	NaN	NaN	NaN	NaN	NaN	NaN	NaN	NaN	NaN	NaN	NaN	NaN	NaN	NaN	NaN	NaN	NaN	NaN	NaN	NaN	NaN	NaN	NaN	NaN	NaN	NaN	NaN	NaN	NaN	NaN	NaN	NaN	NaN	NaN
NaN	NaN	NaN	NaN	NaN	NaN	NaN	NaN	NaN	NaN	NaN	NaN	NaN	NaN	NaN	NaN	NaN	NaN	NaN	NaN	NaN	NaN	NaN	NaN	NaN	NaN	NaN	NaN	NaN	NaN	NaN	NaN	NaN	NaN	NaN	NaN	NaN	NaN	NaN	NaN	NaN	NaN	NaN	NaN	NaN	NaN	NaN	NaN	NaN	NaN
NaN	NaN	NaN	NaN	NaN	NaN	NaN	NaN	NaN	NaN	NaN	NaN	NaN	NaN	NaN	NaN	NaN	NaN	NaN	NaN	NaN	NaN	NaN	NaN	NaN	NaN	NaN	NaN	NaN	NaN	NaN	NaN	NaN	NaN	NaN	NaN	NaN	NaN	NaN	NaN	NaN	NaN	NaN	NaN	NaN	NaN	NaN	NaN	NaN	NaN
NaN	NaN	NaN	NaN	NaN	NaN	NaN	NaN	NaN	NaN	NaN	NaN	NaN	NaN	NaN	NaN	NaN	NaN	NaN	NaN	NaN	NaN	NaN	NaN	NaN	NaN	NaN	NaN	NaN	NaN	NaN	NaN	NaN	NaN	NaN	NaN	NaN	NaN	NaN	NaN	NaN	NaN	NaN	NaN	NaN	NaN	NaN	NaN	NaN	NaN
NaN	NaN	NaN	NaN	NaN	NaN	NaN	NaN	NaN	NaN	NaN	NaN	NaN	NaN	NaN	NaN	NaN	NaN	NaN	NaN	NaN	NaN	NaN	NaN	NaN	NaN	NaN	NaN	NaN	NaN	NaN	NaN	NaN	NaN	NaN	NaN	NaN	NaN	NaN	NaN	NaN	NaN	NaN	NaN	NaN	NaN	NaN	NaN	NaN	NaN
NaN	NaN	NaN	NaN	NaN	NaN	NaN	NaN	NaN	NaN	NaN	NaN	NaN	NaN	NaN	NaN	NaN	NaN	NaN	NaN	NaN	NaN	NaN	NaN	NaN	NaN	NaN	NaN	NaN	NaN	NaN	NaN	NaN	NaN	NaN	NaN	NaN	NaN	NaN	NaN	NaN	NaN	NaN	NaN	NaN	NaN	NaN	NaN	NaN	NaN
NaN	NaN	NaN	NaN	NaN	NaN	NaN	NaN	NaN	NaN	NaN	NaN	NaN	NaN	NaN	NaN	NaN	NaN	NaN	NaN	NaN	NaN	NaN	NaN	NaN	NaN	NaN	NaN	NaN	NaN	NaN	NaN	NaN	NaN	NaN	NaN	NaN	NaN	NaN	NaN	NaN	NaN	NaN	NaN	NaN	NaN	NaN	NaN	NaN	NaN
NaN	NaN	NaN	NaN	NaN	NaN	NaN	NaN	NaN	NaN	NaN	NaN	NaN	NaN	NaN	NaN	NaN	NaN	NaN	NaN	NaN	NaN	NaN	NaN	NaN	NaN	NaN	NaN	NaN	NaN	NaN	NaN	NaN	NaN	NaN	NaN	NaN	NaN	NaN	NaN	NaN	NaN	NaN	NaN	NaN	NaN	NaN	NaN	NaN	NaN
NaN	NaN	NaN	NaN	NaN	NaN	NaN	NaN	NaN	NaN	NaN	NaN	NaN	NaN	NaN	NaN	NaN	NaN	NaN	NaN	NaN	NaN	NaN	NaN	NaN	NaN	NaN	NaN	NaN	NaN	NaN	NaN	NaN	NaN	NaN	NaN	NaN	NaN	NaN	NaN	NaN	NaN	NaN	NaN	NaN	NaN	NaN	NaN	NaN	NaN
NaN	NaN	NaN	NaN	NaN	NaN	NaN	NaN	NaN	NaN	NaN	NaN	NaN	NaN	NaN	NaN	NaN	NaN	NaN	NaN	NaN	NaN	NaN	NaN	NaN	NaN	NaN	NaN	NaN	NaN	NaN	NaN	NaN	NaN	NaN	NaN	NaN	NaN	NaN	NaN	NaN	NaN	NaN	NaN	NaN	NaN	NaN	NaN	NaN	NaN
NaN	NaN	NaN	NaN	NaN	NaN	NaN	NaN	NaN	NaN	NaN	NaN	NaN	NaN	NaN	NaN	NaN	NaN	NaN	NaN	NaN	NaN	NaN	NaN	NaN	NaN	NaN	NaN	NaN	NaN	NaN	NaN	NaN	NaN	NaN	NaN	NaN	NaN	NaN	NaN	NaN	NaN	NaN	NaN	NaN	NaN	NaN	NaN	NaN	NaN
NaN	NaN	NaN	NaN	NaN	NaN	NaN	NaN	NaN	NaN	NaN	NaN	NaN	NaN	NaN	NaN	NaN	NaN	NaN	NaN	NaN	NaN	NaN	NaN	NaN	NaN	NaN	NaN	NaN	NaN	NaN	NaN	NaN	NaN	NaN	NaN	NaN	NaN	NaN	NaN	NaN	NaN	NaN	NaN	NaN	NaN	NaN	NaN	NaN	NaN
NaN	NaN	NaN	NaN	NaN	NaN	NaN	NaN	NaN	NaN	NaN	NaN	NaN	NaN	NaN	NaN	NaN	NaN	NaN	NaN	NaN	NaN	NaN	NaN	NaN	NaN	NaN	NaN	NaN	NaN	NaN	NaN	NaN	NaN	NaN	NaN	NaN	NaN	NaN	NaN	NaN	NaN	NaN	NaN	NaN	NaN	NaN	NaN	NaN	NaN
NaN	NaN	NaN	NaN	NaN	NaN	NaN	NaN	NaN	NaN	NaN	NaN	NaN	NaN	NaN	NaN	NaN	NaN	NaN	NaN	NaN	NaN	NaN	NaN	NaN	NaN	NaN	NaN	NaN	NaN	NaN	NaN	NaN	NaN	NaN	NaN	NaN	NaN	NaN	NaN	NaN	NaN	NaN	NaN	NaN	NaN	NaN	NaN	NaN	NaN
NaN	NaN	NaN	NaN	NaN	NaN	NaN	NaN	NaN	NaN	NaN	NaN	NaN	NaN	NaN	NaN	NaN	NaN	NaN	NaN	NaN	NaN	NaN	NaN	NaN	NaN	NaN	NaN	NaN	NaN	NaN	NaN	NaN	NaN	NaN	NaN	NaN	NaN	NaN	NaN	NaN	NaN	NaN	NaN	NaN	NaN	NaN	NaN	NaN	NaN
NaN	NaN	NaN	NaN	NaN	NaN	NaN	NaN	NaN	NaN	NaN	NaN	NaN	NaN	NaN	NaN	NaN	NaN	NaN	NaN	NaN	NaN	NaN	NaN	NaN	NaN	NaN	NaN	NaN	NaN	NaN	NaN	NaN	NaN	NaN	NaN	NaN	NaN	NaN	NaN	NaN	NaN	NaN	NaN	NaN	NaN	NaN	NaN	NaN	NaN
NaN	NaN	NaN	NaN	NaN	NaN	NaN	NaN	NaN	NaN	NaN	NaN	NaN	NaN	NaN	NaN	NaN	NaN	NaN	NaN	NaN	NaN	NaN	NaN	NaN	NaN	NaN	NaN	NaN	NaN	NaN	NaN	NaN	NaN	NaN	NaN	NaN	NaN	NaN	NaN	NaN	NaN	NaN	NaN	NaN	NaN	NaN	NaN	NaN	NaN
NaN	NaN	NaN	NaN	NaN	NaN	NaN	NaN	NaN	NaN	NaN	NaN	NaN	NaN	NaN	NaN	NaN	NaN	NaN	NaN	NaN	NaN	NaN	NaN	NaN	NaN	NaN	NaN	NaN	NaN	NaN	NaN	NaN	NaN	NaN	NaN	NaN	NaN	NaN	NaN	NaN	NaN	NaN	NaN	NaN	NaN	NaN	NaN	NaN	NaN
NaN	NaN	NaN	NaN	NaN	NaN	NaN	NaN	NaN	NaN	NaN	NaN	NaN	NaN	NaN	NaN	NaN	NaN	NaN	NaN	NaN	NaN	NaN	NaN	NaN	NaN	NaN	NaN	NaN	NaN	NaN	NaN	NaN	NaN	NaN	NaN	NaN	NaN	NaN	NaN	NaN	NaN	NaN	NaN	NaN	NaN	NaN	NaN	NaN	NaN
NaN	NaN	NaN	NaN	NaN	NaN	NaN	NaN	NaN	NaN	NaN	NaN	NaN	NaN	NaN	NaN	NaN	NaN	NaN	NaN	NaN	NaN	NaN	NaN	NaN	NaN	NaN	NaN	NaN	NaN	NaN	NaN	NaN	NaN	NaN	NaN	NaN	NaN	NaN	NaN	NaN	NaN	NaN	NaN	NaN	NaN	NaN	NaN	NaN	NaN
NaN	NaN	NaN	NaN	NaN	NaN	NaN	NaN	NaN	NaN	NaN	NaN	NaN	NaN	NaN	NaN	NaN	NaN	NaN	NaN	NaN	NaN	NaN	NaN	NaN	NaN	NaN	NaN	NaN	NaN	NaN	NaN	NaN	NaN	NaN	NaN	NaN	NaN	NaN	NaN	NaN	NaN	NaN	NaN	NaN	NaN	NaN	NaN	NaN	NaN
NaN	NaN	NaN	NaN	NaN	NaN	NaN	NaN	NaN	NaN	NaN	NaN	NaN	NaN	NaN	NaN	NaN	NaN	NaN	NaN	NaN	NaN	NaN	NaN	NaN	NaN	NaN	NaN	NaN	NaN	NaN	NaN	NaN	NaN	NaN	NaN	NaN	NaN	NaN	NaN	NaN	NaN	NaN	NaN	NaN	NaN	NaN	NaN	NaN	NaN
NaN	NaN	NaN	NaN	NaN	NaN	NaN	NaN	NaN	NaN	NaN	NaN	NaN	NaN	NaN	NaN	NaN	NaN	NaN	NaN	NaN	NaN	NaN	NaN	NaN	NaN	NaN	NaN	NaN	NaN	NaN	NaN	NaN	NaN	NaN	NaN	NaN	NaN	NaN	NaN	NaN	NaN	NaN	NaN	NaN	NaN	NaN	NaN	NaN	NaN
NaN	NaN	NaN	NaN	NaN	NaN	NaN	NaN	NaN	NaN	NaN	NaN	NaN	NaN	NaN	NaN	NaN	NaN	NaN	NaN	NaN	NaN	NaN	NaN	NaN	NaN	NaN	NaN	NaN	NaN	NaN	NaN	NaN	NaN	NaN	NaN	NaN	NaN	NaN	NaN	NaN	NaN	NaN	NaN	NaN	NaN	NaN	NaN	NaN	NaN
NaN	NaN	NaN	NaN	NaN	NaN	NaN	NaN	NaN	NaN	NaN	NaN	NaN	NaN	NaN	NaN	NaN	NaN	NaN	NaN	NaN	NaN	NaN	NaN	NaN	NaN	NaN	NaN	NaN	NaN	NaN	NaN	NaN	NaN	NaN	NaN	NaN	NaN	NaN	NaN	NaN	NaN	NaN	NaN	NaN	NaN	NaN	NaN	NaN	NaN
NaN	NaN	NaN	NaN	NaN	NaN	NaN	NaN	NaN	NaN	NaN	NaN	NaN	NaN	NaN	NaN	NaN	NaN	NaN	NaN	NaN	NaN	NaN	NaN	NaN	NaN	NaN	NaN	NaN	NaN	NaN	NaN	NaN	NaN	NaN	NaN	NaN	NaN	NaN	NaN	NaN	NaN	NaN	NaN	NaN	NaN	NaN	NaN	NaN	NaN
NaN	NaN	NaN	NaN	NaN	NaN	NaN	NaN	NaN	NaN	NaN	NaN	NaN	NaN	NaN	NaN	NaN	NaN	NaN	NaN	NaN	NaN	NaN	NaN	NaN	NaN	NaN	NaN	NaN	NaN	NaN	NaN	NaN	NaN	NaN	NaN	NaN	NaN	NaN	NaN	NaN	NaN	NaN	NaN	NaN	NaN	NaN	NaN	NaN	NaN
NaN	NaN	NaN	NaN	NaN	NaN	NaN	NaN	NaN	NaN	NaN	NaN	NaN	NaN	NaN	NaN	NaN	NaN	NaN	NaN	NaN	NaN	NaN	NaN	NaN	NaN	NaN	NaN	NaN	NaN	NaN	NaN	NaN	NaN	NaN	NaN	NaN	NaN	NaN	NaN	NaN	NaN	NaN	NaN	NaN	NaN	NaN	NaN	NaN	NaN
NaN	NaN	NaN	NaN	NaN	NaN	NaN	NaN	NaN	NaN	NaN	NaN	NaN	NaN	NaN	NaN	NaN	NaN	NaN	NaN	NaN	NaN	NaN	NaN	NaN	NaN	NaN	NaN	NaN	NaN	NaN	NaN	NaN	NaN	NaN	NaN	NaN	NaN	NaN	NaN	NaN	NaN	NaN	NaN	NaN	NaN	NaN	NaN	NaN	NaN
NaN	NaN	NaN	NaN	NaN	NaN	NaN	NaN	NaN	NaN	NaN	NaN	NaN	NaN	NaN	NaN	NaN	NaN	NaN	NaN	NaN	NaN	NaN	NaN	NaN	NaN	NaN	NaN	NaN	NaN	NaN	NaN	NaN	NaN	NaN	NaN	NaN	NaN	NaN	NaN	NaN	NaN	NaN	NaN	NaN	NaN	NaN	NaN	NaN	NaN
NaN	NaN	NaN	NaN	NaN	NaN	NaN	NaN	NaN	NaN	NaN	NaN	NaN	NaN	NaN	NaN	NaN	NaN	NaN	NaN	NaN	NaN	NaN	NaN	NaN	NaN	NaN	NaN	NaN	NaN	NaN	NaN	NaN	NaN	NaN	NaN	NaN	NaN	NaN	NaN	NaN	NaN	NaN	NaN	NaN	NaN	NaN	NaN	NaN	NaN
NaN	NaN	NaN	NaN	NaN	NaN	NaN	NaN	NaN	NaN	NaN	NaN	NaN	NaN	NaN	NaN	NaN	NaN	NaN	NaN	NaN	NaN	NaN	NaN	NaN	NaN	NaN	NaN	NaN	NaN	NaN	NaN	NaN	NaN	NaN	NaN	NaN	NaN	NaN	NaN	NaN	NaN	NaN	NaN	NaN	NaN	NaN	NaN	NaN	NaN
NaN	NaN	NaN	NaN	NaN	NaN	NaN	NaN	NaN	NaN	NaN	NaN	NaN	NaN	NaN	NaN	NaN	NaN	NaN	NaN	NaN	NaN	NaN	NaN	NaN	NaN	NaN	NaN	NaN	NaN	NaN	NaN	NaN	NaN	NaN	NaN	NaN	NaN	NaN	NaN	NaN	NaN	NaN	NaN	NaN	NaN	NaN	NaN	NaN	NaN
NaN	NaN	NaN	NaN	NaN	NaN	NaN	NaN	NaN	NaN	NaN	NaN	NaN	NaN	NaN	NaN	NaN	NaN	NaN	NaN	NaN	NaN	NaN	NaN	NaN	NaN	NaN	NaN	NaN	NaN	NaN	NaN	NaN	NaN	NaN	NaN	NaN	NaN	NaN	NaN	NaN	NaN	NaN	NaN	NaN	NaN	NaN	NaN	NaN	NaN
NaN	NaN	NaN	NaN	NaN	NaN	NaN	NaN	NaN	NaN	NaN	NaN	NaN	NaN	NaN	NaN	NaN	NaN	NaN	NaN	NaN	NaN	NaN	NaN	NaN	NaN	NaN	NaN	NaN	NaN	NaN	NaN	NaN	NaN	NaN	NaN	NaN	NaN	NaN	NaN	NaN	NaN	NaN	NaN	NaN	NaN	NaN	NaN	NaN	NaN
NaN	NaN	NaN	NaN	NaN	NaN	NaN	NaN	NaN	NaN	NaN	NaN	NaN	NaN	NaN	NaN	NaN	NaN	NaN	NaN	NaN	NaN	NaN	NaN	NaN	NaN	NaN	NaN	NaN	NaN	NaN	NaN	NaN	NaN	NaN	NaN	NaN	NaN	NaN	NaN	NaN	NaN	NaN	NaN	NaN	NaN	NaN	NaN	NaN	NaN
NaN	NaN	NaN	NaN	NaN	NaN	NaN	NaN	NaN	NaN	NaN	NaN	NaN	NaN	NaN	NaN	NaN	NaN	NaN	NaN	NaN	NaN	NaN	NaN	NaN	NaN	NaN	NaN	NaN	NaN	NaN	NaN	NaN	NaN	NaN	NaN	NaN	NaN	NaN	NaN	NaN	NaN	NaN	NaN	NaN	NaN	NaN	NaN	NaN	NaN
NaN	NaN	NaN	NaN	NaN	NaN	NaN	NaN	NaN	NaN	NaN	NaN	NaN	NaN	NaN	NaN	NaN	NaN	NaN	NaN	NaN	NaN	NaN	NaN	NaN	NaN	NaN	NaN	NaN	NaN	NaN	NaN	NaN	NaN	NaN	NaN	NaN	NaN	NaN	NaN	NaN	NaN	NaN	NaN	NaN	NaN	NaN	NaN	NaN	NaN
NaN	NaN	NaN	NaN	NaN	NaN	NaN	NaN	NaN	NaN	NaN	NaN	NaN	NaN	NaN	NaN	NaN	NaN	NaN	NaN	NaN	NaN	NaN	NaN	NaN	NaN	NaN	NaN	NaN	NaN	NaN	NaN	NaN	NaN	NaN	NaN	NaN	NaN	NaN	NaN	NaN	NaN	NaN	NaN	NaN	NaN	NaN	NaN	NaN	NaN
NaN	NaN	NaN	NaN	NaN	NaN	NaN	NaN	NaN	NaN	NaN	NaN	NaN	NaN	NaN	NaN	NaN	NaN	NaN	NaN	NaN	NaN	NaN	NaN	NaN	NaN	NaN	NaN	NaN	NaN	NaN	NaN	NaN	NaN	NaN	NaN	NaN	NaN	NaN	NaN	NaN	NaN	NaN	NaN	NaN	NaN	NaN	NaN	NaN	NaN
NaN	NaN	NaN	NaN	NaN	NaN	NaN	NaN	NaN	NaN	NaN	NaN	NaN	NaN	NaN	NaN	NaN	NaN	NaN	NaN	NaN	NaN	NaN	NaN	NaN	NaN	NaN	NaN	NaN	NaN	NaN	NaN	NaN	NaN	NaN	NaN	NaN	NaN	NaN	NaN	NaN	NaN	NaN	NaN	NaN	NaN	NaN	NaN	NaN	NaN
NaN	NaN	NaN	NaN	NaN	NaN	NaN	NaN	NaN	NaN	NaN	NaN	NaN	NaN	NaN	NaN	NaN	NaN	NaN	NaN	NaN	NaN	NaN	NaN	NaN	NaN	NaN	NaN	NaN	NaN	NaN	NaN	NaN	NaN	NaN	NaN	NaN	NaN	NaN	NaN	NaN	NaN	NaN	NaN	NaN	NaN	NaN	NaN	NaN	NaN
NaN	NaN	NaN	NaN	NaN	NaN	NaN	NaN	NaN	NaN	NaN	NaN	NaN	NaN	NaN	NaN	NaN	NaN	NaN	NaN	NaN	NaN	NaN	NaN	NaN	NaN	NaN	NaN	NaN	NaN	NaN	NaN	NaN	NaN	NaN	NaN	NaN	NaN	NaN	NaN	NaN	NaN	NaN	NaN	NaN	NaN	NaN	NaN	NaN	NaN
NaN	NaN	NaN	NaN	NaN	NaN	NaN	NaN	NaN	NaN	NaN	NaN	NaN	NaN	NaN	NaN	NaN	NaN	NaN	NaN	NaN	NaN	NaN	NaN	NaN	NaN	NaN	NaN	NaN	NaN	NaN	NaN	NaN	NaN	NaN	NaN	NaN	NaN	NaN	NaN	NaN	NaN	NaN	NaN	NaN	NaN	NaN	NaN	NaN	NaN
NaN	NaN	NaN	NaN	NaN	NaN	NaN	NaN	NaN	NaN	NaN	NaN	NaN	NaN	NaN	NaN	NaN	NaN	NaN	NaN	NaN	NaN	NaN	NaN	NaN	NaN	NaN	NaN	NaN	NaN	NaN	NaN	NaN	NaN	NaN	NaN	NaN	NaN	NaN	NaN	NaN	NaN	NaN	NaN	NaN	NaN	NaN	NaN	NaN	NaN
NaN	NaN	NaN	NaN	NaN	NaN	NaN	NaN	NaN	NaN	NaN	NaN	NaN	NaN	NaN	NaN	NaN	NaN	NaN	NaN	NaN	NaN	NaN	NaN	NaN	NaN	NaN	NaN	NaN	NaN	NaN	NaN	NaN	NaN	NaN	NaN	NaN	NaN	NaN	NaN	NaN	NaN	NaN	NaN	NaN	NaN	NaN	NaN	NaN	NaN
NaN	NaN	NaN	NaN	NaN	NaN	NaN	NaN	NaN	NaN	NaN	NaN	NaN	NaN	NaN	NaN	NaN	NaN	NaN	NaN	NaN	NaN	NaN	NaN	NaN	NaN	NaN	NaN	NaN	NaN	NaN	NaN	NaN	NaN	NaN	NaN	NaN	NaN	NaN	NaN	NaN	NaN	NaN	NaN	NaN	NaN	NaN	NaN	NaN	NaN
NaN	NaN	NaN	NaN	NaN	NaN	NaN	NaN	NaN	NaN	NaN	NaN	NaN	NaN	NaN	NaN	NaN	NaN	NaN	NaN	NaN	NaN	NaN	NaN	NaN	NaN	NaN	NaN	NaN	NaN	NaN	NaN	NaN	NaN	NaN	NaN	NaN	NaN	NaN	NaN	NaN	NaN	NaN	NaN	NaN	NaN	NaN	NaN	NaN	NaN
NaN	NaN	NaN	NaN	NaN	NaN	NaN	NaN	NaN	NaN	NaN	NaN	NaN	NaN	NaN	NaN	NaN	NaN	NaN	NaN	NaN	NaN	NaN	NaN	NaN	NaN	NaN	NaN	NaN	NaN	NaN	NaN	NaN	NaN	NaN	NaN	NaN	NaN	NaN	NaN	NaN	NaN	NaN	NaN	NaN	NaN	NaN	NaN	NaN	NaN
NaN	NaN	NaN	NaN	NaN	NaN	NaN	NaN	NaN	NaN	NaN	NaN	NaN	NaN	NaN	NaN	NaN	NaN	NaN	NaN	NaN	NaN	NaN	NaN	NaN	NaN	NaN	NaN	NaN	NaN	NaN	NaN	NaN	NaN	NaN	NaN	NaN	NaN	NaN	NaN	NaN	NaN	NaN	NaN	NaN	NaN	NaN	NaN	NaN	NaN
NaN	NaN	NaN	NaN	NaN	NaN	NaN	NaN	NaN	NaN	NaN	NaN	NaN	NaN	NaN	NaN	NaN	NaN	NaN	NaN	NaN	NaN	NaN	NaN	NaN	NaN	NaN	NaN	NaN	NaN	NaN	NaN	NaN	NaN	NaN	NaN	NaN	NaN	NaN	NaN	NaN	NaN	NaN	NaN	NaN	NaN	NaN	NaN	NaN	NaN
NaN	NaN	NaN	NaN	NaN	NaN	NaN	NaN	NaN	NaN	NaN	NaN	NaN	NaN	NaN	NaN	NaN	NaN	NaN	NaN	NaN	NaN	NaN	NaN	NaN	NaN	NaN	NaN	NaN	NaN	NaN	NaN	NaN	NaN	NaN	NaN	NaN	NaN	NaN	NaN	NaN	NaN	NaN	NaN	NaN	NaN	NaN	NaN	NaN	NaN
NaN	NaN	NaN	NaN	NaN	NaN	NaN	NaN	NaN	NaN	NaN	NaN	NaN	NaN	NaN	NaN	NaN	NaN	NaN	NaN	NaN	NaN	NaN	NaN	NaN	NaN	NaN	NaN	NaN	NaN	NaN	NaN	NaN	NaN	NaN	NaN	NaN	NaN	NaN	NaN	NaN	NaN	NaN	NaN	NaN	NaN	NaN	NaN	NaN	NaN
NaN	NaN	NaN	NaN	NaN	NaN	NaN	NaN	NaN	NaN	NaN	NaN	NaN	NaN	NaN	NaN	NaN	NaN	NaN	NaN	NaN	NaN	NaN	NaN	NaN	NaN	NaN	NaN	NaN	NaN	NaN	NaN	NaN	NaN	NaN	NaN	NaN	NaN	NaN	NaN	NaN	NaN	NaN	NaN	NaN	NaN	NaN	NaN	NaN	NaN
NaN	NaN	NaN	NaN	NaN	NaN	NaN	NaN	NaN	NaN	NaN	NaN	NaN	NaN	NaN	NaN	NaN	NaN	NaN	NaN	NaN	NaN	NaN	NaN	NaN	NaN	NaN	NaN	NaN	NaN	NaN	NaN	NaN	NaN	NaN	NaN	NaN	NaN	NaN	NaN	NaN	NaN	NaN	NaN	NaN	NaN	NaN	NaN	NaN	NaN
NaN	NaN	NaN	NaN	NaN	NaN	NaN	NaN	NaN	NaN	NaN	NaN	NaN	NaN	NaN	NaN	NaN	NaN	NaN	NaN	NaN	NaN	NaN	NaN	NaN	NaN	NaN	NaN	NaN	NaN	NaN	NaN	NaN	NaN	NaN	NaN	NaN	NaN	NaN	NaN	NaN	NaN	NaN	NaN	NaN	NaN	NaN	NaN	NaN	NaN
NaN	NaN	NaN	NaN	NaN	NaN	NaN	NaN	NaN	NaN	NaN	NaN	NaN	NaN	NaN	NaN	NaN	NaN	NaN	NaN	NaN	NaN	NaN	NaN	NaN	NaN	NaN	NaN	NaN	NaN	NaN	NaN	NaN	NaN	NaN	NaN	NaN	NaN	NaN	NaN	NaN	NaN	NaN	NaN	NaN	NaN	NaN	NaN	NaN	NaN
NaN	NaN	NaN	NaN	NaN	NaN	NaN	NaN	NaN	NaN	NaN	NaN	NaN	NaN	NaN	NaN	NaN	NaN	NaN	NaN	NaN	NaN	NaN	NaN	NaN	NaN	NaN	NaN	NaN	NaN	NaN	NaN	NaN	NaN	NaN	NaN	NaN	NaN	NaN	NaN	NaN	NaN	NaN	NaN	NaN	NaN	NaN	NaN	NaN	NaN
NaN	NaN	NaN	NaN	NaN	NaN	NaN	NaN	NaN	NaN	NaN	NaN	NaN	NaN	NaN	NaN	NaN	NaN	NaN	NaN	NaN	NaN	NaN	NaN	NaN	NaN	NaN	NaN	NaN	NaN	NaN	NaN	NaN	NaN	NaN	NaN	NaN	NaN	NaN	NaN	NaN	NaN	NaN	NaN	NaN	NaN	NaN	NaN	NaN	NaN
NaN	NaN	NaN	NaN	NaN	NaN	NaN	NaN	NaN	NaN	NaN	NaN	NaN	NaN	NaN	NaN	NaN	NaN	NaN	NaN	NaN	NaN	NaN	NaN	NaN	NaN	NaN	NaN	NaN	NaN	NaN	NaN	NaN	NaN	NaN	NaN	NaN	NaN	NaN	NaN	NaN	NaN	NaN	NaN	NaN	NaN	NaN	NaN	NaN	NaN
NaN	NaN	NaN	NaN	NaN	NaN	NaN	NaN	NaN	NaN	NaN	NaN	NaN	NaN	NaN	NaN	NaN	NaN	NaN	NaN	NaN	NaN	NaN	NaN	NaN	NaN	NaN	NaN	NaN	NaN	NaN	NaN	NaN	NaN	NaN	NaN	NaN	NaN	NaN	NaN	NaN	NaN	NaN	NaN	NaN	NaN	NaN	NaN	NaN	NaN
NaN	NaN	NaN	NaN	NaN	NaN	NaN	NaN	NaN	NaN	NaN	NaN	NaN	NaN	NaN	NaN	NaN	NaN	NaN	NaN	NaN	NaN	NaN	NaN	NaN	NaN	NaN	NaN	NaN	NaN	NaN	NaN	NaN	NaN	NaN	NaN	NaN	NaN	NaN	NaN	NaN	NaN	NaN	NaN	NaN	NaN	NaN	NaN	NaN	NaN
NaN	NaN	NaN	NaN	NaN	NaN	NaN	NaN	NaN	NaN	NaN	NaN	NaN	NaN	NaN	NaN	NaN	NaN	NaN	NaN	NaN	NaN	NaN	NaN	NaN	NaN	NaN	NaN	NaN	NaN	NaN	NaN	NaN	NaN	NaN	NaN	NaN	NaN	NaN	NaN	NaN	NaN	NaN	NaN	NaN	NaN	NaN	NaN	NaN	NaN
NaN	NaN	NaN	NaN	NaN	NaN	NaN	NaN	NaN	NaN	NaN	NaN	NaN	NaN	NaN	NaN	NaN	NaN	NaN	NaN	NaN	NaN	NaN	NaN	NaN	NaN	NaN	NaN	NaN	NaN	NaN	NaN	NaN	NaN	NaN	NaN	NaN	NaN	NaN	NaN	NaN	NaN	NaN	NaN	NaN	NaN	NaN	NaN	NaN	NaN
NaN	NaN	NaN	NaN	NaN	NaN	NaN	NaN	NaN	NaN	NaN	NaN	NaN	NaN	NaN	NaN	NaN	NaN	NaN	NaN	NaN	NaN	NaN	NaN	NaN	NaN	NaN	NaN	NaN	NaN	NaN	NaN	NaN	NaN	NaN	NaN	NaN	NaN	NaN	NaN	NaN	NaN	NaN	NaN	NaN	NaN	NaN	NaN	NaN	NaN
NaN	NaN	NaN	NaN	NaN	NaN	NaN	NaN	NaN	NaN	NaN	NaN	NaN	NaN	NaN	NaN	NaN	NaN	NaN	NaN	NaN	NaN	NaN	NaN	NaN	NaN	NaN	NaN	NaN	NaN	NaN	NaN	NaN	NaN	NaN	NaN	NaN	NaN	NaN	NaN	NaN	NaN	NaN	NaN	NaN	NaN	NaN	NaN	NaN	NaN
NaN	NaN	NaN	NaN	NaN	NaN	NaN	NaN	NaN	NaN	NaN	NaN	NaN	NaN	NaN	NaN	NaN	NaN	NaN	NaN	NaN	NaN	NaN	NaN	NaN	NaN	NaN	NaN	NaN	NaN	NaN	NaN	NaN	NaN	NaN	NaN	NaN	NaN	NaN	NaN	NaN	NaN	NaN	NaN	NaN	NaN	NaN	NaN	NaN	NaN
NaN	NaN	NaN	NaN	NaN	NaN	NaN	NaN	NaN	NaN	NaN	NaN	NaN	NaN	NaN	NaN	NaN	NaN	NaN	NaN	NaN	NaN	NaN	NaN	NaN	NaN	NaN	NaN	NaN	NaN	NaN	NaN	NaN	NaN	NaN	NaN	NaN	NaN	NaN	NaN	NaN	NaN	NaN	NaN	NaN	NaN	NaN	NaN	NaN	NaN
NaN	NaN	NaN	NaN	NaN	NaN	NaN	NaN	NaN	NaN	NaN	NaN	NaN	NaN	NaN	NaN	NaN	NaN	NaN	NaN	NaN	NaN	NaN	NaN	NaN	NaN	NaN	NaN	NaN	NaN	NaN	NaN	NaN	NaN	NaN	NaN	NaN	NaN	NaN	NaN	NaN	NaN	NaN	NaN	NaN	NaN	NaN	NaN	NaN	NaN
NaN	NaN	NaN	NaN	NaN	NaN	NaN	NaN	NaN	NaN	NaN	NaN	NaN	NaN	NaN	NaN	NaN	NaN	NaN	NaN	NaN	NaN	NaN	NaN	NaN	NaN	NaN	NaN	NaN	NaN	NaN	NaN	NaN	NaN	NaN	NaN	NaN	NaN	NaN	NaN	NaN	NaN	NaN	NaN	NaN	NaN	NaN	NaN	NaN	NaN
NaN	NaN	NaN	NaN	NaN	NaN	NaN	NaN	NaN	NaN	NaN	NaN	NaN	NaN	NaN	NaN	NaN	NaN	NaN	NaN	NaN	NaN	NaN	NaN	NaN	NaN	NaN	NaN	NaN	NaN	NaN	NaN	NaN	NaN	NaN	NaN	NaN	NaN	NaN	NaN	NaN	NaN	NaN	NaN	NaN	NaN	NaN	NaN	NaN	NaN
NaN	NaN	NaN	NaN	NaN	NaN	NaN	NaN	NaN	NaN	NaN	NaN	NaN	NaN	NaN	NaN	NaN	NaN	NaN	NaN	NaN	NaN	NaN	NaN	NaN	NaN	NaN	NaN	NaN	NaN	NaN	NaN	NaN	NaN	NaN	NaN	NaN	NaN	NaN	NaN	NaN	NaN	NaN	NaN	NaN	NaN	NaN	NaN	NaN	NaN
NaN	NaN	NaN	NaN	NaN	NaN	NaN	NaN	NaN	NaN	NaN	NaN	NaN	NaN	NaN	NaN	NaN	NaN	NaN	NaN	NaN	NaN	NaN	NaN	NaN	NaN	NaN	NaN	NaN	NaN	NaN	NaN	NaN	NaN	NaN	NaN	NaN	NaN	NaN	NaN	NaN	NaN	NaN	NaN	NaN	NaN	NaN	NaN	NaN	NaN
NaN	NaN	NaN	NaN	NaN	NaN	NaN	NaN	NaN	NaN	NaN	NaN	NaN	NaN	NaN	NaN	NaN	NaN	NaN	NaN	NaN	NaN	NaN	NaN	NaN	NaN	NaN	NaN	NaN	NaN	NaN	NaN	NaN	NaN	NaN	NaN	NaN	NaN	NaN	NaN	NaN	NaN	NaN	NaN	NaN	NaN	NaN	NaN	NaN	NaN
NaN	NaN	NaN	NaN	NaN	NaN	NaN	NaN	NaN	NaN	NaN	NaN	NaN	NaN	NaN	NaN	NaN	NaN	NaN	NaN	NaN	NaN	NaN	NaN	NaN	NaN	NaN	NaN	NaN	NaN	NaN	NaN	NaN	NaN	NaN	NaN	NaN	NaN	NaN	NaN	NaN	NaN	NaN	NaN	NaN	NaN	NaN	NaN	NaN	NaN
NaN	NaN	NaN	NaN	NaN	NaN	NaN	NaN	NaN	NaN	NaN	NaN	NaN	NaN	NaN	NaN	NaN	NaN	NaN	NaN	NaN	NaN	NaN	NaN	NaN	NaN	NaN	NaN	NaN	NaN	NaN	NaN	NaN	NaN	NaN	NaN	NaN	NaN	NaN	NaN	NaN	NaN	NaN	NaN	NaN	NaN	NaN	NaN	NaN	NaN
NaN	NaN	NaN	NaN	NaN	NaN	NaN	NaN	NaN	NaN	NaN	NaN	NaN	NaN	NaN	NaN	NaN	NaN	NaN	NaN	NaN	NaN	NaN	NaN	NaN	NaN	NaN	NaN	NaN	NaN	NaN	NaN	NaN	NaN	NaN	NaN	NaN	NaN	NaN	NaN	NaN	NaN	NaN	NaN	NaN	NaN	NaN	NaN	NaN	NaN
NaN	NaN	NaN	NaN	NaN	NaN	NaN	NaN	NaN	NaN	NaN	NaN	NaN	NaN	NaN	NaN	NaN	NaN	NaN	NaN	NaN	NaN	NaN	NaN	NaN	NaN	NaN	NaN	NaN	NaN	NaN	NaN	NaN	NaN	NaN	NaN	NaN	NaN	NaN	NaN	NaN	NaN	NaN	NaN	NaN	NaN	NaN	NaN	NaN	NaN
NaN	NaN	NaN	NaN	NaN	NaN	NaN	NaN	NaN	NaN	NaN	NaN	NaN	NaN	NaN	NaN	NaN	NaN	NaN	NaN	NaN	NaN	NaN	NaN	NaN	NaN	NaN	NaN	NaN	NaN	NaN	NaN	NaN	NaN	NaN	NaN	NaN	NaN	NaN	NaN	NaN	NaN	NaN	NaN	NaN	NaN	NaN	NaN	NaN	NaN
NaN	NaN	NaN	NaN	NaN	NaN	NaN	NaN	NaN	NaN	NaN	NaN	NaN	NaN	NaN	NaN	NaN	NaN	NaN	NaN	NaN	NaN	NaN	NaN	NaN	NaN	NaN	NaN	NaN	NaN	NaN	NaN	NaN	NaN	NaN	NaN	NaN	NaN	NaN	NaN	NaN	NaN	NaN	NaN	NaN	NaN	NaN	NaN	NaN	NaN
NaN	NaN	NaN	NaN	NaN	NaN	NaN	NaN	NaN	NaN	NaN	NaN	NaN	NaN	NaN	NaN	NaN	NaN	NaN	NaN	NaN	NaN	NaN	NaN	NaN	NaN	NaN	NaN	NaN	NaN	NaN	NaN	NaN	NaN	NaN	NaN	NaN	NaN	NaN	NaN	NaN	NaN	NaN	NaN	NaN	NaN	NaN	NaN	NaN	NaN
NaN	NaN	NaN	NaN	NaN	NaN	NaN	NaN	NaN	NaN	NaN	NaN	NaN	NaN	NaN	NaN	NaN	NaN	NaN	NaN	NaN	NaN	NaN	NaN	NaN	NaN	NaN	NaN	NaN	NaN	NaN	NaN	NaN	NaN	NaN	NaN	NaN	NaN	NaN	NaN	NaN	NaN	NaN	NaN	NaN	NaN	NaN	NaN	NaN	NaN
NaN	NaN	NaN	NaN	NaN	NaN	NaN	NaN	NaN	NaN	NaN	NaN	NaN	NaN	NaN	NaN	NaN	NaN	NaN	NaN	NaN	NaN	NaN	NaN	NaN	NaN	NaN	NaN	NaN	NaN	NaN	NaN	NaN	NaN	NaN	NaN	NaN	NaN	NaN	NaN	NaN	NaN	NaN	NaN	NaN	NaN	NaN	NaN	NaN	NaN
NaN	NaN	NaN	NaN	NaN	NaN	NaN	NaN	NaN	NaN	NaN	NaN	NaN	NaN	NaN	NaN	NaN	NaN	NaN	NaN	NaN	NaN	NaN	NaN	NaN	NaN	NaN	NaN	NaN	NaN	NaN	NaN	NaN	NaN	NaN	NaN	NaN	NaN	NaN	NaN	NaN	NaN	NaN	NaN	NaN	NaN	NaN	NaN	NaN	NaN
NaN	NaN	NaN	NaN	NaN	NaN	NaN	NaN	NaN	NaN	NaN	NaN	NaN	NaN	NaN	NaN	NaN	NaN	NaN	NaN	NaN	NaN	NaN	NaN	NaN	NaN	NaN	NaN	NaN	NaN	NaN	NaN	NaN	NaN	NaN	NaN	NaN	NaN	NaN	NaN	NaN	NaN	NaN	NaN	NaN	NaN	NaN	NaN	NaN	NaN
NaN	NaN	NaN	NaN	NaN	NaN	NaN	NaN	NaN	NaN	NaN	NaN	NaN	NaN	NaN	NaN	NaN	NaN	NaN	NaN	NaN	NaN	NaN	NaN	NaN	NaN	NaN	NaN	NaN	NaN	NaN	NaN	NaN	NaN	NaN	NaN	NaN	NaN	NaN	NaN	NaN	NaN	NaN	NaN	NaN	NaN	NaN	NaN	NaN	NaN
NaN	NaN	NaN	NaN	NaN	NaN	NaN	NaN	NaN	NaN	NaN	NaN	NaN	NaN	NaN	NaN	NaN	NaN	NaN	NaN	NaN	NaN	NaN	NaN	NaN	NaN	NaN	NaN	NaN	NaN	NaN	NaN	NaN	NaN	NaN	NaN	NaN	NaN	NaN	NaN	NaN	NaN	NaN	NaN	NaN	NaN	NaN	NaN	NaN	NaN
NaN	NaN	NaN	NaN	NaN	NaN	NaN	NaN	NaN	NaN	NaN	NaN	NaN	NaN	NaN	NaN	NaN	NaN	NaN	NaN	NaN	NaN	NaN	NaN	NaN	NaN	NaN	NaN	NaN	NaN	NaN	NaN	NaN	NaN	NaN	NaN	NaN	NaN	NaN	NaN	NaN	NaN	NaN	NaN	NaN	NaN	NaN	NaN	NaN	NaN
NaN	NaN	NaN	NaN	NaN	NaN	NaN	NaN	NaN	NaN	NaN	NaN	NaN	NaN	NaN	NaN	NaN	NaN	NaN	NaN	NaN	NaN	NaN	NaN	NaN	NaN	NaN	NaN	NaN	NaN	NaN	NaN	NaN	NaN	NaN	NaN	NaN	NaN	NaN	NaN	NaN	NaN	NaN	NaN	NaN	NaN	NaN	NaN	NaN	NaN
NaN	NaN	NaN	NaN	NaN	NaN	NaN	NaN	NaN	NaN	NaN	NaN	NaN	NaN	NaN	NaN	NaN	NaN	NaN	NaN	NaN	NaN	NaN	NaN	NaN	NaN	NaN	NaN	NaN	NaN	NaN	NaN	NaN	NaN	NaN	NaN	NaN	NaN	NaN	NaN	NaN	NaN	NaN	NaN	NaN	NaN	NaN	NaN	NaN	NaN
NaN	NaN	NaN	NaN	NaN	NaN	NaN	NaN	NaN	NaN	NaN	NaN	NaN	NaN	NaN	NaN	NaN	NaN	NaN	NaN	NaN	NaN	NaN	NaN	NaN	NaN	NaN	NaN	NaN	NaN	NaN	NaN	NaN	NaN	NaN	NaN	NaN	NaN	NaN	NaN	NaN	NaN	NaN	NaN	NaN	NaN	NaN	NaN	NaN	NaN
NaN	NaN	NaN	NaN	NaN	NaN	NaN	NaN	NaN	NaN	NaN	NaN	NaN	NaN	NaN	NaN	NaN	NaN	NaN	NaN	NaN	NaN	NaN	NaN	NaN	NaN	NaN	NaN	NaN	NaN	NaN	NaN	NaN	NaN	NaN	NaN	NaN	NaN	NaN	NaN	NaN	NaN	NaN	NaN	NaN	NaN	NaN	NaN	NaN	NaN
NaN	NaN	NaN	NaN	NaN	NaN	NaN	NaN	NaN	NaN	NaN	NaN	NaN	NaN	NaN	NaN	NaN	NaN	NaN	NaN	NaN	NaN	NaN	NaN	NaN	NaN	NaN	NaN	NaN	NaN	NaN	NaN	NaN	NaN	NaN	NaN	NaN	NaN	NaN	NaN	NaN	NaN	NaN	NaN	NaN	NaN	NaN	NaN	NaN	NaN
NaN	NaN	NaN	NaN	NaN	NaN	NaN	NaN	NaN	NaN	NaN	NaN	NaN	NaN	NaN	NaN	NaN	NaN	NaN	NaN	NaN	NaN	NaN	NaN	NaN	NaN	NaN	NaN	NaN	NaN	NaN	NaN	NaN	NaN	NaN	NaN	NaN	NaN	NaN	NaN	NaN	NaN	NaN	NaN	NaN	NaN	NaN	NaN	NaN	NaN
NaN	NaN	NaN	NaN	NaN	NaN	NaN	NaN	NaN	NaN	NaN	NaN	NaN	NaN	NaN	NaN	NaN	NaN	NaN	NaN	NaN	NaN	NaN	NaN	NaN	NaN	NaN	NaN	NaN	NaN	NaN	NaN	NaN	NaN	NaN	NaN	NaN	NaN	NaN	NaN	NaN	NaN	NaN	NaN	NaN	NaN	NaN	NaN	NaN	NaN
NaN	NaN	NaN	NaN	NaN	NaN	NaN	NaN	NaN	NaN	NaN	NaN	NaN	NaN	NaN	NaN	NaN	NaN	NaN	NaN	NaN	NaN	NaN	NaN	NaN	NaN	NaN	NaN	NaN	NaN	NaN	NaN	NaN	NaN	NaN	NaN	NaN	NaN	NaN	NaN	NaN	NaN	NaN	NaN	NaN	NaN	NaN	NaN	NaN	NaN
NaN	NaN	NaN	NaN	NaN	NaN	NaN	NaN	NaN	NaN	NaN	NaN	NaN	NaN	NaN	NaN	NaN	NaN	NaN	NaN	NaN	NaN	NaN	NaN	NaN	NaN	NaN	NaN	NaN	NaN	NaN	NaN	NaN	NaN	NaN	NaN	NaN	NaN	NaN	NaN	NaN	NaN	NaN	NaN	NaN	NaN	NaN	NaN	NaN	NaN
NaN	NaN	NaN	NaN	NaN	NaN	NaN	NaN	NaN	NaN	NaN	NaN	NaN	NaN	NaN	NaN	NaN	NaN	NaN	NaN	NaN	NaN	NaN	NaN	NaN	NaN	NaN	NaN	NaN	NaN	NaN	NaN	NaN	NaN	NaN	NaN	NaN	NaN	NaN	NaN	NaN	NaN	NaN	NaN	NaN	NaN	NaN	NaN	NaN	NaN
NaN	NaN	NaN	NaN	NaN	NaN	NaN	NaN	NaN	NaN	NaN	NaN	NaN	NaN	NaN	NaN	NaN	NaN	NaN	NaN	NaN	NaN	NaN	NaN	NaN	NaN	NaN	NaN	NaN	NaN	NaN	NaN	NaN	NaN	NaN	NaN	NaN	NaN	NaN	NaN	NaN	NaN	NaN	NaN	NaN	NaN	NaN	NaN	NaN	NaN
NaN	NaN	NaN	NaN	NaN	NaN	NaN	NaN	NaN	NaN	NaN	NaN	NaN	NaN	NaN	NaN	NaN	NaN	NaN	NaN	NaN	NaN	NaN	NaN	NaN	NaN	NaN	NaN	NaN	NaN	NaN	NaN	NaN	NaN	NaN	NaN	NaN	NaN	NaN	NaN	NaN	NaN	NaN	NaN	NaN	NaN	NaN	NaN	NaN	NaN
NaN	NaN	NaN	NaN	NaN	NaN	NaN	NaN	NaN	NaN	NaN	NaN	NaN	NaN	NaN	NaN	NaN	NaN	NaN	NaN	NaN	NaN	NaN	NaN	NaN	NaN	NaN	NaN	NaN	NaN	NaN	NaN	NaN	NaN	NaN	NaN	NaN	NaN	NaN	NaN	NaN	NaN	NaN	NaN	NaN	NaN	NaN	NaN	NaN	NaN
NaN	NaN	NaN	NaN	NaN	NaN	NaN	NaN	NaN	NaN	NaN	NaN	NaN	NaN	NaN	NaN	NaN	NaN	NaN	NaN	NaN	NaN	NaN	NaN	NaN	NaN	NaN	NaN	NaN	NaN	NaN	NaN	NaN	NaN	NaN	NaN	NaN	NaN	NaN	NaN	NaN	NaN	NaN	NaN	NaN	NaN	NaN	NaN	NaN	NaN
NaN	NaN	NaN	NaN	NaN	NaN	NaN	NaN	NaN	NaN	NaN	NaN	NaN	NaN	NaN	NaN	NaN	NaN	NaN	NaN	NaN	NaN	NaN	NaN	NaN	NaN	NaN	NaN	NaN	NaN	NaN	NaN	NaN	NaN	NaN	NaN	NaN	NaN	NaN	NaN	NaN	NaN	NaN	NaN	NaN	NaN	NaN	NaN	NaN	NaN
NaN	NaN	NaN	NaN	NaN	NaN	NaN	NaN	NaN	NaN	NaN	NaN	NaN	NaN	NaN	NaN	NaN	NaN	NaN	NaN	NaN	NaN	NaN	NaN	NaN	NaN	NaN	NaN	NaN	NaN	NaN	NaN	NaN	NaN	NaN	NaN	NaN	NaN	NaN	NaN	NaN	NaN	NaN	NaN	NaN	NaN	NaN	NaN	NaN	NaN
NaN	NaN	NaN	NaN	NaN	NaN	NaN	NaN	NaN	NaN	NaN	NaN	NaN	NaN	NaN	NaN	NaN	NaN	NaN	NaN	NaN	NaN	NaN	NaN	NaN	NaN	NaN	NaN	NaN	NaN	NaN	NaN	NaN	NaN	NaN	NaN	NaN	NaN	NaN	NaN	NaN	NaN	NaN	NaN	NaN	NaN	NaN	NaN	NaN	NaN
NaN	NaN	NaN	NaN	NaN	NaN	NaN	NaN	NaN	NaN	NaN	NaN	NaN	NaN	NaN	NaN	NaN	NaN	NaN	NaN	NaN	NaN	NaN	NaN	NaN	NaN	NaN	NaN	NaN	NaN	NaN	NaN	NaN	NaN	NaN	NaN	NaN	NaN	NaN	NaN	NaN	NaN	NaN	NaN	NaN	NaN	NaN	NaN	NaN	NaN
NaN	NaN	NaN	NaN	NaN	NaN	NaN	NaN	NaN	NaN	NaN	NaN	NaN	NaN	NaN	NaN	NaN	NaN	NaN	NaN	NaN	NaN	NaN	NaN	NaN	NaN	NaN	NaN	NaN	NaN	NaN	NaN	NaN	NaN	NaN	NaN	NaN	NaN	NaN	NaN	NaN	NaN	NaN	NaN	NaN	NaN	NaN	NaN	NaN	NaN
NaN	NaN	NaN	NaN	NaN	NaN	NaN	NaN	NaN	NaN	NaN	NaN	NaN	NaN	NaN	NaN	NaN	NaN	NaN	NaN	NaN	NaN	NaN	NaN	NaN	NaN	NaN	NaN	NaN	NaN	NaN	NaN	NaN	NaN	NaN	NaN	NaN	NaN	NaN	NaN	NaN	NaN	NaN	NaN	NaN	NaN	NaN	NaN	NaN	NaN
NaN	NaN	NaN	NaN	NaN	NaN	NaN	NaN	NaN	NaN	NaN	NaN	NaN	NaN	NaN	NaN	NaN	NaN	NaN	NaN	NaN	NaN	NaN	NaN	NaN	NaN	NaN	NaN	NaN	NaN	NaN	NaN	NaN	NaN	NaN	NaN	NaN	NaN	NaN	NaN	NaN	NaN	NaN	NaN	NaN	NaN	NaN	NaN	NaN	NaN
NaN	NaN	NaN	NaN	NaN	NaN	NaN	NaN	NaN	NaN	NaN	NaN	NaN	NaN	NaN	NaN	NaN	NaN	NaN	NaN	NaN	NaN	NaN	NaN	NaN	NaN	NaN	NaN	NaN	NaN	NaN	NaN	NaN	NaN	NaN	NaN	NaN	NaN	NaN	NaN	NaN	NaN	NaN	NaN	NaN	NaN	NaN	NaN	NaN	NaN
NaN	NaN	NaN	NaN	NaN	NaN	NaN	NaN	NaN	NaN	NaN	NaN	NaN	NaN	NaN	NaN	NaN	NaN	NaN	NaN	NaN	NaN	NaN	NaN	NaN	NaN	NaN	NaN	NaN	NaN	NaN	NaN	NaN	NaN	NaN	NaN	NaN	NaN	NaN	NaN	NaN	NaN	NaN	NaN	NaN	NaN	NaN	NaN	NaN	NaN
NaN	NaN	NaN	NaN	NaN	NaN	NaN	NaN	NaN	NaN	NaN	NaN	NaN	NaN	NaN	NaN	NaN	NaN	NaN	NaN	NaN	NaN	NaN	NaN	NaN	NaN	NaN	NaN	NaN	NaN	NaN	NaN	NaN	NaN	NaN	NaN	NaN	NaN	NaN	NaN	NaN	NaN	NaN	NaN	NaN	NaN	NaN	NaN	NaN	NaN
NaN	NaN	NaN	NaN	NaN	NaN	NaN	NaN	NaN	NaN	NaN	NaN	NaN	NaN	NaN	NaN	NaN	NaN	NaN	NaN	NaN	NaN	NaN	NaN	NaN	NaN	NaN	NaN	NaN	NaN	NaN	NaN	NaN	NaN	NaN	NaN	NaN	NaN	NaN	NaN	NaN	NaN	NaN	NaN	NaN	NaN	NaN	NaN	NaN	NaN
NaN	NaN	NaN	NaN	NaN	NaN	NaN	NaN	NaN	NaN	NaN	NaN	NaN	NaN	NaN	NaN	NaN	NaN	NaN	NaN	NaN	NaN	NaN	NaN	NaN	NaN	NaN	NaN	NaN	NaN	NaN	NaN	NaN	NaN	NaN	NaN	NaN	NaN	NaN	NaN	NaN	NaN	NaN	NaN	NaN	NaN	NaN	NaN	NaN	NaN
NaN	NaN	NaN	NaN	NaN	NaN	NaN	NaN	NaN	NaN	NaN	NaN	NaN	NaN	NaN	NaN	NaN	NaN	NaN	NaN	NaN	NaN	NaN	NaN	NaN	NaN	NaN	NaN	NaN	NaN	NaN	NaN	NaN	NaN	NaN	NaN	NaN	NaN	NaN	NaN	NaN	NaN	NaN	NaN	NaN	NaN	NaN	NaN	NaN	NaN
NaN	NaN	NaN	NaN	NaN	NaN	NaN	NaN	NaN	NaN	NaN	NaN	NaN	NaN	NaN	NaN	NaN	NaN	NaN	NaN	NaN	NaN	NaN	NaN	NaN	NaN	NaN	NaN	NaN	NaN	NaN	NaN	NaN	NaN	NaN	NaN	NaN	NaN	NaN	NaN	NaN	NaN	NaN	NaN	NaN	NaN	NaN	NaN	NaN	NaN
NaN	NaN	NaN	NaN	NaN	NaN	NaN	NaN	NaN	NaN	NaN	NaN	NaN	NaN	NaN	NaN	NaN	NaN	NaN	NaN	NaN	NaN	NaN	NaN	NaN	NaN	NaN	NaN	NaN	NaN	NaN	NaN	NaN	NaN	NaN	NaN	NaN	NaN	NaN	NaN	NaN	NaN	NaN	NaN	NaN	NaN	NaN	NaN	NaN	NaN
NaN	NaN	NaN	NaN	NaN	NaN	NaN	NaN	NaN	NaN	NaN	NaN	NaN	NaN	NaN	NaN	NaN	NaN	NaN	NaN	NaN	NaN	NaN	NaN	NaN	NaN	NaN	NaN	NaN	NaN	NaN	NaN	NaN	NaN	NaN	NaN	NaN	NaN	NaN	NaN	NaN	NaN	NaN	NaN	NaN	NaN	NaN	NaN	NaN	NaN
NaN	NaN	NaN	NaN	NaN	NaN	NaN	NaN	NaN	NaN	NaN	NaN	NaN	NaN	NaN	NaN	NaN	NaN	NaN	NaN	NaN	NaN	NaN	NaN	NaN	NaN	NaN	NaN	NaN	NaN	NaN	NaN	NaN	NaN	NaN	NaN	NaN	NaN	NaN	NaN	NaN	NaN	NaN	NaN	NaN	NaN	NaN	NaN	NaN	NaN
NaN	NaN	NaN	NaN	NaN	NaN	NaN	NaN	NaN	NaN	NaN	NaN	NaN	NaN	NaN	NaN	NaN	NaN	NaN	NaN	NaN	NaN	NaN	NaN	NaN	NaN	NaN	NaN	NaN	NaN	NaN	NaN	NaN	NaN	NaN	NaN	NaN	NaN	NaN	NaN	NaN	NaN	NaN	NaN	NaN	NaN	NaN	NaN	NaN	NaN
NaN	NaN	NaN	NaN	NaN	NaN	NaN	NaN	NaN	NaN	NaN	NaN	NaN	NaN	NaN	NaN	NaN	NaN	NaN	NaN	NaN	NaN	NaN	NaN	NaN	NaN	NaN	NaN	NaN	NaN	NaN	NaN	NaN	NaN	NaN	NaN	NaN	NaN	NaN	NaN	NaN	NaN	NaN	NaN	NaN	NaN	NaN	NaN	NaN	NaN
NaN	NaN	NaN	NaN	NaN	NaN	NaN	NaN	NaN	NaN	NaN	NaN	NaN	NaN	NaN	NaN	NaN	NaN	NaN	NaN	NaN	NaN	NaN	NaN	NaN	NaN	NaN	NaN	NaN	NaN	NaN	NaN	NaN	NaN	NaN	NaN	NaN	NaN	NaN	NaN	NaN	NaN	NaN	NaN	NaN	NaN	NaN	NaN	NaN	NaN
NaN	NaN	NaN	NaN	NaN	NaN	NaN	NaN	NaN	NaN	NaN	NaN	NaN	NaN	NaN	NaN	NaN	NaN	NaN	NaN	NaN	NaN	NaN	NaN	NaN	NaN	NaN	NaN	NaN	NaN	NaN	NaN	NaN	NaN	NaN	NaN	NaN	NaN	NaN	NaN	NaN	NaN	NaN	NaN	NaN	NaN	NaN	NaN	NaN	NaN
NaN	NaN	NaN	NaN	NaN	NaN	NaN	NaN	NaN	NaN	NaN	NaN	NaN	NaN	NaN	NaN	NaN	NaN	NaN	NaN	NaN	NaN	NaN	NaN	NaN	NaN	NaN	NaN	NaN	NaN	NaN	NaN	NaN	NaN	NaN	NaN	NaN	NaN	NaN	NaN	NaN	NaN	NaN	NaN	NaN	NaN	NaN	NaN	NaN	NaN
NaN	NaN	NaN	NaN	NaN	NaN	NaN	NaN	NaN	NaN	NaN	NaN	NaN	NaN	NaN	NaN	NaN	NaN	NaN	NaN	NaN	NaN	NaN	NaN	NaN	NaN	NaN	NaN	NaN	NaN	NaN	NaN	NaN	NaN	NaN	NaN	NaN	NaN	NaN	NaN	NaN	NaN	NaN	NaN	NaN	NaN	NaN	NaN	NaN	NaN
NaN	NaN	NaN	NaN	NaN	NaN	NaN	NaN	NaN	NaN	NaN	NaN	NaN	NaN	NaN	NaN	NaN	NaN	NaN	NaN	NaN	NaN	NaN	NaN	NaN	NaN	NaN	NaN	NaN	NaN	NaN	NaN	NaN	NaN	NaN	NaN	NaN	NaN	NaN	NaN	NaN	NaN	NaN	NaN	NaN	NaN	NaN	NaN	NaN	NaN
NaN	NaN	NaN	NaN	NaN	NaN	NaN	NaN	NaN	NaN	NaN	NaN	NaN	NaN	NaN	NaN	NaN	NaN	NaN	NaN	NaN	NaN	NaN	NaN	NaN	NaN	NaN	NaN	NaN	NaN	NaN	NaN	NaN	NaN	NaN	NaN	NaN	NaN	NaN	NaN	NaN	NaN	NaN	NaN	NaN	NaN	NaN	NaN	NaN	NaN
NaN	NaN	NaN	NaN	NaN	NaN	NaN	NaN	NaN	NaN	NaN	NaN	NaN	NaN	NaN	NaN	NaN	NaN	NaN	NaN	NaN	NaN	NaN	NaN	NaN	NaN	NaN	NaN	NaN	NaN	NaN	NaN	NaN	NaN	NaN	NaN	NaN	NaN	NaN	NaN	NaN	NaN	NaN	NaN	NaN	NaN	NaN	NaN	NaN	NaN
NaN	NaN	NaN	NaN	NaN	NaN	NaN	NaN	NaN	NaN	NaN	NaN	NaN	NaN	NaN	NaN	NaN	NaN	NaN	NaN	NaN	NaN	NaN	NaN	NaN	NaN	NaN	NaN	NaN	NaN	NaN	NaN	NaN	NaN	NaN	NaN	NaN	NaN	NaN	NaN	NaN	NaN	NaN	NaN	NaN	NaN	NaN	NaN	NaN	NaN
NaN	NaN	NaN	NaN	NaN	NaN	NaN	NaN	NaN	NaN	NaN	NaN	NaN	NaN	NaN	NaN	NaN	NaN	NaN	NaN	NaN	NaN	NaN	NaN	NaN	NaN	NaN	NaN	NaN	NaN	NaN	NaN	NaN	NaN	NaN	NaN	NaN	NaN	NaN	NaN	NaN	NaN	NaN	NaN	NaN	NaN	NaN	NaN	NaN	NaN
NaN	NaN	NaN	NaN	NaN	NaN	NaN	NaN	NaN	NaN	NaN	NaN	NaN	NaN	NaN	NaN	NaN	NaN	NaN	NaN	NaN	NaN	NaN	NaN	NaN	NaN	NaN	NaN	NaN	NaN	NaN	NaN	NaN	NaN	NaN	NaN	NaN	NaN	NaN	NaN	NaN	NaN	NaN	NaN	NaN	NaN	NaN	NaN	NaN	NaN
NaN	NaN	NaN	NaN	NaN	NaN	NaN	NaN	NaN	NaN	NaN	NaN	NaN	NaN	NaN	NaN	NaN	NaN	NaN	NaN	NaN	NaN	NaN	NaN	NaN	NaN	NaN	NaN	NaN	NaN	NaN	NaN	NaN	NaN	NaN	NaN	NaN	NaN	NaN	NaN	NaN	NaN	NaN	NaN	NaN	NaN	NaN	NaN	NaN	NaN
NaN	NaN	NaN	NaN	NaN	NaN	NaN	NaN	NaN	NaN	NaN	NaN	NaN	NaN	NaN	NaN	NaN	NaN	NaN	NaN	NaN	NaN	NaN	NaN	NaN	NaN	NaN	NaN	NaN	NaN	NaN	NaN	NaN	NaN	NaN	NaN	NaN	NaN	NaN	NaN	NaN	NaN	NaN	NaN	NaN	NaN	NaN	NaN	NaN	NaN
NaN	NaN	NaN	NaN	NaN	NaN	NaN	NaN	NaN	NaN	NaN	NaN	NaN	NaN	NaN	NaN	NaN	NaN	NaN	NaN	NaN	NaN	NaN	NaN	NaN	NaN	NaN	NaN	NaN	NaN	NaN	NaN	NaN	NaN	NaN	NaN	NaN	NaN	NaN	NaN	NaN	NaN	NaN	NaN	NaN	NaN	NaN	NaN	NaN	NaN
NaN	NaN	NaN	NaN	NaN	NaN	NaN	NaN	NaN	NaN	NaN	NaN	NaN	NaN	NaN	NaN	NaN	NaN	NaN	NaN	NaN	NaN	NaN	NaN	NaN	NaN	NaN	NaN	NaN	NaN	NaN	NaN	NaN	NaN	NaN	NaN	NaN	NaN	NaN	NaN	NaN	NaN	NaN	NaN	NaN	NaN	NaN	NaN	NaN	NaN
NaN	NaN	NaN	NaN	NaN	NaN	NaN	NaN	NaN	NaN	NaN	NaN	NaN	NaN	NaN	NaN	NaN	NaN	NaN	NaN	NaN	NaN	NaN	NaN	NaN	NaN	NaN	NaN	NaN	NaN	NaN	NaN	NaN	NaN	NaN	NaN	NaN	NaN	NaN	NaN	NaN	NaN	NaN	NaN	NaN	NaN	NaN	NaN	NaN	NaN
NaN	NaN	NaN	NaN	NaN	NaN	NaN	NaN	NaN	NaN	NaN	NaN	NaN	NaN	NaN	NaN	NaN	NaN	NaN	NaN	NaN	NaN	NaN	NaN	NaN	NaN	NaN	NaN	NaN	NaN	NaN	NaN	NaN	NaN	NaN	NaN	NaN	NaN	NaN	NaN	NaN	NaN	NaN	NaN	NaN	NaN	NaN	NaN	NaN	NaN
NaN	NaN	NaN	NaN	NaN	NaN	NaN	NaN	NaN	NaN	NaN	NaN	NaN	NaN	NaN	NaN	NaN	NaN	NaN	NaN	NaN	NaN	NaN	NaN	NaN	NaN	NaN	NaN	NaN	NaN	NaN	NaN	NaN	NaN	NaN	NaN	NaN	NaN	NaN	NaN	NaN	NaN	NaN	NaN	NaN	NaN	NaN	NaN	NaN	NaN
NaN	NaN	NaN	NaN	NaN	NaN	NaN	NaN	NaN	NaN	NaN	NaN	NaN	NaN	NaN	NaN	NaN	NaN	NaN	NaN	NaN	NaN	NaN	NaN	NaN	NaN	NaN	NaN	NaN	NaN	NaN	NaN	NaN	NaN	NaN	NaN	NaN	NaN	NaN	NaN	NaN	NaN	NaN	NaN	NaN	NaN	NaN	NaN	NaN	NaN
NaN	NaN	NaN	NaN	NaN	NaN	NaN	NaN	NaN	NaN	NaN	NaN	NaN	NaN	NaN	NaN	NaN	NaN	NaN	NaN	NaN	NaN	NaN	NaN	NaN	NaN	NaN	NaN	NaN	NaN	NaN	NaN	NaN	NaN	NaN	NaN	NaN	NaN	NaN	NaN	NaN	NaN	NaN	NaN	NaN	NaN	NaN	NaN	NaN	NaN
NaN	NaN	NaN	NaN	NaN	NaN	NaN	NaN	NaN	NaN	NaN	NaN	NaN	NaN	NaN	NaN	NaN	NaN	NaN	NaN	NaN	NaN	NaN	NaN	NaN	NaN	NaN	NaN	NaN	NaN	NaN	NaN	NaN	NaN	NaN	NaN	NaN	NaN	NaN	NaN	NaN	NaN	NaN	NaN	NaN	NaN	NaN	NaN	NaN	NaN
NaN	NaN	NaN	NaN	NaN	NaN	NaN	NaN	NaN	NaN	NaN	NaN	NaN	NaN	NaN	NaN	NaN	NaN	NaN	NaN	NaN	NaN	NaN	NaN	NaN	NaN	NaN	NaN	NaN	NaN	NaN	NaN	NaN	NaN	NaN	NaN	NaN	NaN	NaN	NaN	NaN	NaN	NaN	NaN	NaN	NaN	NaN	NaN	NaN	NaN
NaN	NaN	NaN	NaN	NaN	NaN	NaN	NaN	NaN	NaN	NaN	NaN	NaN	NaN	NaN	NaN	NaN	NaN	NaN	NaN	NaN	NaN	NaN	NaN	NaN	NaN	NaN	NaN	NaN	NaN	NaN	NaN	NaN	NaN	NaN	NaN	NaN	NaN	NaN	NaN	NaN	NaN	NaN	NaN	NaN	NaN	NaN	NaN	NaN	NaN
NaN	NaN	NaN	NaN	NaN	NaN	NaN	NaN	NaN	NaN	NaN	NaN	NaN	NaN	NaN	NaN	NaN	NaN	NaN	NaN	NaN	NaN	NaN	NaN	NaN	NaN	NaN	NaN	NaN	NaN	NaN	NaN	NaN	NaN	NaN	NaN	NaN	NaN	NaN	NaN	NaN	NaN	NaN	NaN	NaN	NaN	NaN	NaN	NaN	NaN
NaN	NaN	NaN	NaN	NaN	NaN	NaN	NaN	NaN	NaN	NaN	NaN	NaN	NaN	NaN	NaN	NaN	NaN	NaN	NaN	NaN	NaN	NaN	NaN	NaN	NaN	NaN	NaN	NaN	NaN	NaN	NaN	NaN	NaN	NaN	NaN	NaN	NaN	NaN	NaN	NaN	NaN	NaN	NaN	NaN	NaN	NaN	NaN	NaN	NaN
NaN	NaN	NaN	NaN	NaN	NaN	NaN	NaN	NaN	NaN	NaN	NaN	NaN	NaN	NaN	NaN	NaN	NaN	NaN	NaN	NaN	NaN	NaN	NaN	NaN	NaN	NaN	NaN	NaN	NaN	NaN	NaN	NaN	NaN	NaN	NaN	NaN	NaN	NaN	NaN	NaN	NaN	NaN	NaN	NaN	NaN	NaN	NaN	NaN	NaN
NaN	NaN	NaN	NaN	NaN	NaN	NaN	NaN	NaN	NaN	NaN	NaN	NaN	NaN	NaN	NaN	NaN	NaN	NaN	NaN	NaN	NaN	NaN	NaN	NaN	NaN	NaN	NaN	NaN	NaN	NaN	NaN	NaN	NaN	NaN	NaN	NaN	NaN	NaN	NaN	NaN	NaN	NaN	NaN	NaN	NaN	NaN	NaN	NaN	NaN
NaN	NaN	NaN	NaN	NaN	NaN	NaN	NaN	NaN	NaN	NaN	NaN	NaN	NaN	NaN	NaN	NaN	NaN	NaN	NaN	NaN	NaN	NaN	NaN	NaN	NaN	NaN	NaN	NaN	NaN	NaN	NaN	NaN	NaN	NaN	NaN	NaN	NaN	NaN	NaN	NaN	NaN	NaN	NaN	NaN	NaN	NaN	NaN	NaN	NaN
NaN	NaN	NaN	NaN	NaN	NaN	NaN	NaN	NaN	NaN	NaN	NaN	NaN	NaN	NaN	NaN	NaN	NaN	NaN	NaN	NaN	NaN	NaN	NaN	NaN	NaN	NaN	NaN	NaN	NaN	NaN	NaN	NaN	NaN	NaN	NaN	NaN	NaN	NaN	NaN	NaN	NaN	NaN	NaN	NaN	NaN	NaN	NaN	NaN	NaN
NaN	NaN	NaN	NaN	NaN	NaN	NaN	NaN	NaN	NaN	NaN	NaN	NaN	NaN	NaN	NaN	NaN	NaN	NaN	NaN	NaN	NaN	NaN	NaN	NaN	NaN	NaN	NaN	NaN	NaN	NaN	NaN	NaN	NaN	NaN	NaN	NaN	NaN	NaN	NaN	NaN	NaN	NaN	NaN	NaN	NaN	NaN	NaN	NaN	NaN
NaN	NaN	NaN	NaN	NaN	NaN	NaN	NaN	NaN	NaN	NaN	NaN	NaN	NaN	NaN	NaN	NaN	NaN	NaN	NaN	NaN	NaN	NaN	NaN	NaN	NaN	NaN	NaN	NaN	NaN	NaN	NaN	NaN	NaN	NaN	NaN	NaN	NaN	NaN	NaN	NaN	NaN	NaN	NaN	NaN	NaN	NaN	NaN	NaN	NaN
NaN	NaN	NaN	NaN	NaN	NaN	NaN	NaN	NaN	NaN	NaN	NaN	NaN	NaN	NaN	NaN	NaN	NaN	NaN	NaN	NaN	NaN	NaN	NaN	NaN	NaN	NaN	NaN	NaN	NaN	NaN	NaN	NaN	NaN	NaN	NaN	NaN	NaN	NaN	NaN	NaN	NaN	NaN	NaN	NaN	NaN	NaN	NaN	NaN	NaN
NaN	NaN	NaN	NaN	NaN	NaN	NaN	NaN	NaN	NaN	NaN	NaN	NaN	NaN	NaN	NaN	NaN	NaN	NaN	NaN	NaN	NaN	NaN	NaN	NaN	NaN	NaN	NaN	NaN	NaN	NaN	NaN	NaN	NaN	NaN	NaN	NaN	NaN	NaN	NaN	NaN	NaN	NaN	NaN	NaN	NaN	NaN	NaN	NaN	NaN
NaN	NaN	NaN	NaN	NaN	NaN	NaN	NaN	NaN	NaN	NaN	NaN	NaN	NaN	NaN	NaN	NaN	NaN	NaN	NaN	NaN	NaN	NaN	NaN	NaN	NaN	NaN	NaN	NaN	NaN	NaN	NaN	NaN	NaN	NaN	NaN	NaN	NaN	NaN	NaN	NaN	NaN	NaN	NaN	NaN	NaN	NaN	NaN	NaN	NaN
NaN	NaN	NaN	NaN	NaN	NaN	NaN	NaN	NaN	NaN	NaN	NaN	NaN	NaN	NaN	NaN	NaN	NaN	NaN	NaN	NaN	NaN	NaN	NaN	NaN	NaN	NaN	NaN	NaN	NaN	NaN	NaN	NaN	NaN	NaN	NaN	NaN	NaN	NaN	NaN	NaN	NaN	NaN	NaN	NaN	NaN	NaN	NaN	NaN	NaN
NaN	NaN	NaN	NaN	NaN	NaN	NaN	NaN	NaN	NaN	NaN	NaN	NaN	NaN	NaN	NaN	NaN	NaN	NaN	NaN	NaN	NaN	NaN	NaN	NaN	NaN	NaN	NaN	NaN	NaN	NaN	NaN	NaN	NaN	NaN	NaN	NaN	NaN	NaN	NaN	NaN	NaN	NaN	NaN	NaN	NaN	NaN	NaN	NaN	NaN
NaN	NaN	NaN	NaN	NaN	NaN	NaN	NaN	NaN	NaN	NaN	NaN	NaN	NaN	NaN	NaN	NaN	NaN	NaN	NaN	NaN	NaN	NaN	NaN	NaN	NaN	NaN	NaN	NaN	NaN	NaN	NaN	NaN	NaN	NaN	NaN	NaN	NaN	NaN	NaN	NaN	NaN	NaN	NaN	NaN	NaN	NaN	NaN	NaN	NaN
NaN	NaN	NaN	NaN	NaN	NaN	NaN	NaN	NaN	NaN	NaN	NaN	NaN	NaN	NaN	NaN	NaN	NaN	NaN	NaN	NaN	NaN	NaN	NaN	NaN	NaN	NaN	NaN	NaN	NaN	NaN	NaN	NaN	NaN	NaN	NaN	NaN	NaN	NaN	NaN	NaN	NaN	NaN	NaN	NaN	NaN	NaN	NaN	NaN	NaN
NaN	NaN	NaN	NaN	NaN	NaN	NaN	NaN	NaN	NaN	NaN	NaN	NaN	NaN	NaN	NaN	NaN	NaN	NaN	NaN	NaN	NaN	NaN	NaN	NaN	NaN	NaN	NaN	NaN	NaN	NaN	NaN	NaN	NaN	NaN	NaN	NaN	NaN	NaN	NaN	NaN	NaN	NaN	NaN	NaN	NaN	NaN	NaN	NaN	NaN
NaN	NaN	NaN	NaN	NaN	NaN	NaN	NaN	NaN	NaN	NaN	NaN	NaN	NaN	NaN	NaN	NaN	NaN	NaN	NaN	NaN	NaN	NaN	NaN	NaN	NaN	NaN	NaN	NaN	NaN	NaN	NaN	NaN	NaN	NaN	NaN	NaN	NaN	NaN	NaN	NaN	NaN	NaN	NaN	NaN	NaN	NaN	NaN	NaN	NaN
NaN	NaN	NaN	NaN	NaN	NaN	NaN	NaN	NaN	NaN	NaN	NaN	NaN	NaN	NaN	NaN	NaN	NaN	NaN	NaN	NaN	NaN	NaN	NaN	NaN	NaN	NaN	NaN	NaN	NaN	NaN	NaN	NaN	NaN	NaN	NaN	NaN	NaN	NaN	NaN	NaN	NaN	NaN	NaN	NaN	NaN	NaN	NaN	NaN	NaN
NaN	NaN	NaN	NaN	NaN	NaN	NaN	NaN	NaN	NaN	NaN	NaN	NaN	NaN	NaN	NaN	NaN	NaN	NaN	NaN	NaN	NaN	NaN	NaN	NaN	NaN	NaN	NaN	NaN	NaN	NaN	NaN	NaN	NaN	NaN	NaN	NaN	NaN	NaN	NaN	NaN	NaN	NaN	NaN	NaN	NaN	NaN	NaN	NaN	NaN
NaN	NaN	NaN	NaN	NaN	NaN	NaN	NaN	NaN	NaN	NaN	NaN	NaN	NaN	NaN	NaN	NaN	NaN	NaN	NaN	NaN	NaN	NaN	NaN	NaN	NaN	NaN	NaN	NaN	NaN	NaN	NaN	NaN	NaN	NaN	NaN	NaN	NaN	NaN	NaN	NaN	NaN	NaN	NaN	NaN	NaN	NaN	NaN	NaN	NaN
NaN	NaN	NaN	NaN	NaN	NaN	NaN	NaN	NaN	NaN	NaN	NaN	NaN	NaN	NaN	NaN	NaN	NaN	NaN	NaN	NaN	NaN	NaN	NaN	NaN	NaN	NaN	NaN	NaN	NaN	NaN	NaN	NaN	NaN	NaN	NaN	NaN	NaN	NaN	NaN	NaN	NaN	NaN	NaN	NaN	NaN	NaN	NaN	NaN	NaN
NaN	NaN	NaN	NaN	NaN	NaN	NaN	NaN	NaN	NaN	NaN	NaN	NaN	NaN	NaN	NaN	NaN	NaN	NaN	NaN	NaN	NaN	NaN	NaN	NaN	NaN	NaN	NaN	NaN	NaN	NaN	NaN	NaN	NaN	NaN	NaN	NaN	NaN	NaN	NaN	NaN	NaN	NaN	NaN	NaN	NaN	NaN	NaN	NaN	NaN
NaN	NaN	NaN	NaN	NaN	NaN	NaN	NaN	NaN	NaN	NaN	NaN	NaN	NaN	NaN	NaN	NaN	NaN	NaN	NaN	NaN	NaN	NaN	NaN	NaN	NaN	NaN	NaN	NaN	NaN	NaN	NaN	NaN	NaN	NaN	NaN	NaN	NaN	NaN	NaN	NaN	NaN	NaN	NaN	NaN	NaN	NaN	NaN	NaN	NaN
NaN	NaN	NaN	NaN	NaN	NaN	NaN	NaN	NaN	NaN	NaN	NaN	NaN	NaN	NaN	NaN	NaN	NaN	NaN	NaN	NaN	NaN	NaN	NaN	NaN	NaN	NaN	NaN	NaN	NaN	NaN	NaN	NaN	NaN	NaN	NaN	NaN	NaN	NaN	NaN	NaN	NaN	NaN	NaN	NaN	NaN	NaN	NaN	NaN	NaN
NaN	NaN	NaN	NaN	NaN	NaN	NaN	NaN	NaN	NaN	NaN	NaN	NaN	NaN	NaN	NaN	NaN	NaN	NaN	NaN	NaN	NaN	NaN	NaN	NaN	NaN	NaN	NaN	NaN	NaN	NaN	NaN	NaN	NaN	NaN	NaN	NaN	NaN	NaN	NaN	NaN	NaN	NaN	NaN	NaN	NaN	NaN	NaN	NaN	NaN
NaN	NaN	NaN	NaN	NaN	NaN	NaN	NaN	NaN	NaN	NaN	NaN	NaN	NaN	NaN	NaN	NaN	NaN	NaN	NaN	NaN	NaN	NaN	NaN	NaN	NaN	NaN	NaN	NaN	NaN	NaN	NaN	NaN	NaN	NaN	NaN	NaN	NaN	NaN	NaN	NaN	NaN	NaN	NaN	NaN	NaN	NaN	NaN	NaN	NaN
NaN	NaN	NaN	NaN	NaN	NaN	NaN	NaN	NaN	NaN	NaN	NaN	NaN	NaN	NaN	NaN	NaN	NaN	NaN	NaN	NaN	NaN	NaN	NaN	NaN	NaN	NaN	NaN	NaN	NaN	NaN	NaN	NaN	NaN	NaN	NaN	NaN	NaN	NaN	NaN	NaN	NaN	NaN	NaN	NaN	NaN	NaN	NaN	NaN	NaN
NaN	NaN	NaN	NaN	NaN	NaN	NaN	NaN	NaN	NaN	NaN	NaN	NaN	NaN	NaN	NaN	NaN	NaN	NaN	NaN	NaN	NaN	NaN	NaN	NaN	NaN	NaN	NaN	NaN	NaN	NaN	NaN	NaN	NaN	NaN	NaN	NaN	NaN	NaN	NaN	NaN	NaN	NaN	NaN	NaN	NaN	NaN	NaN	NaN	NaN
NaN	NaN	NaN	NaN	NaN	NaN	NaN	NaN	NaN	NaN	NaN	NaN	NaN	NaN	NaN	NaN	NaN	NaN	NaN	NaN	NaN	NaN	NaN	NaN	NaN	NaN	NaN	NaN	NaN	NaN	NaN	NaN	NaN	NaN	NaN	NaN	NaN	NaN	NaN	NaN	NaN	NaN	NaN	NaN	NaN	NaN	NaN	NaN	NaN	NaN
NaN	NaN	NaN	NaN	NaN	NaN	NaN	NaN	NaN	NaN	NaN	NaN	NaN	NaN	NaN	NaN	NaN	NaN	NaN	NaN	NaN	NaN	NaN	NaN	NaN	NaN	NaN	NaN	NaN	NaN	NaN	NaN	NaN	NaN	NaN	NaN	NaN	NaN	NaN	NaN	NaN	NaN	NaN	NaN	NaN	NaN	NaN	NaN	NaN	NaN
NaN	NaN	NaN	NaN	NaN	NaN	NaN	NaN	NaN	NaN	NaN	NaN	NaN	NaN	NaN	NaN	NaN	NaN	NaN	NaN	NaN	NaN	NaN	NaN	NaN	NaN	NaN	NaN	NaN	NaN	NaN	NaN	NaN	NaN	NaN	NaN	NaN	NaN	NaN	NaN	NaN	NaN	NaN	NaN	NaN	NaN	NaN	NaN	NaN	NaN
NaN	NaN	NaN	NaN	NaN	NaN	NaN	NaN	NaN	NaN	NaN	NaN	NaN	NaN	NaN	NaN	NaN	NaN	NaN	NaN	NaN	NaN	NaN	NaN	NaN	NaN	NaN	NaN	NaN	NaN	NaN	NaN	NaN	NaN	NaN	NaN	NaN	NaN	NaN	NaN	NaN	NaN	NaN	NaN	NaN	NaN	NaN	NaN	NaN	NaN
NaN	NaN	NaN	NaN	NaN	NaN	NaN	NaN	NaN	NaN	NaN	NaN	NaN	NaN	NaN	NaN	NaN	NaN	NaN	NaN	NaN	NaN	NaN	NaN	NaN	NaN	NaN	NaN	NaN	NaN	NaN	NaN	NaN	NaN	NaN	NaN	NaN	NaN	NaN	NaN	NaN	NaN	NaN	NaN	NaN	NaN	NaN	NaN	NaN	NaN
NaN	NaN	NaN	NaN	NaN	NaN	NaN	NaN	NaN	NaN	NaN	NaN	NaN	NaN	NaN	NaN	NaN	NaN	NaN	NaN	NaN	NaN	NaN	NaN	NaN	NaN	NaN	NaN	NaN	NaN	NaN	NaN	NaN	NaN	NaN	NaN	NaN	NaN	NaN	NaN	NaN	NaN	NaN	NaN	NaN	NaN	NaN	NaN	NaN	NaN
NaN	NaN	NaN	NaN	NaN	NaN	NaN	NaN	NaN	NaN	NaN	NaN	NaN	NaN	NaN	NaN	NaN	NaN	NaN	NaN	NaN	NaN	NaN	NaN	NaN	NaN	NaN	NaN	NaN	NaN	NaN	NaN	NaN	NaN	NaN	NaN	NaN	NaN	NaN	NaN	NaN	NaN	NaN	NaN	NaN	NaN	NaN	NaN	NaN	NaN
NaN	NaN	NaN	NaN	NaN	NaN	NaN	NaN	NaN	NaN	NaN	NaN	NaN	NaN	NaN	NaN	NaN	NaN	NaN	NaN	NaN	NaN	NaN	NaN	NaN	NaN	NaN	NaN	NaN	NaN	NaN	NaN	NaN	NaN	NaN	NaN	NaN	NaN	NaN	NaN	NaN	NaN	NaN	NaN	NaN	NaN	NaN	NaN	NaN	NaN
NaN	NaN	NaN	NaN	NaN	NaN	NaN	NaN	NaN	NaN	NaN	NaN	NaN	NaN	NaN	NaN	NaN	NaN	NaN	NaN	NaN	NaN	NaN	NaN	NaN	NaN	NaN	NaN	NaN	NaN	NaN	NaN	NaN	NaN	NaN	NaN	NaN	NaN	NaN	NaN	NaN	NaN	NaN	NaN	NaN	NaN	NaN	NaN	NaN	NaN
NaN	NaN	NaN	NaN	NaN	NaN	NaN	NaN	NaN	NaN	NaN	NaN	NaN	NaN	NaN	NaN	NaN	NaN	NaN	NaN	NaN	NaN	NaN	NaN	NaN	NaN	NaN	NaN	NaN	NaN	NaN	NaN	NaN	NaN	NaN	NaN	NaN	NaN	NaN	NaN	NaN	NaN	NaN	NaN	NaN	NaN	NaN	NaN	NaN	NaN
NaN	NaN	NaN	NaN	NaN	NaN	NaN	NaN	NaN	NaN	NaN	NaN	NaN	NaN	NaN	NaN	NaN	NaN	NaN	NaN	NaN	NaN	NaN	NaN	NaN	NaN	NaN	NaN	NaN	NaN	NaN	NaN	NaN	NaN	NaN	NaN	NaN	NaN	NaN	NaN	NaN	NaN	NaN	NaN	NaN	NaN	NaN	NaN	NaN	NaN
NaN	NaN	NaN	NaN	NaN	NaN	NaN	NaN	NaN	NaN	NaN	NaN	NaN	NaN	NaN	NaN	NaN	NaN	NaN	NaN	NaN	NaN	NaN	NaN	NaN	NaN	NaN	NaN	NaN	NaN	NaN	NaN	NaN	NaN	NaN	NaN	NaN	NaN	NaN	NaN	NaN	NaN	NaN	NaN	NaN	NaN	NaN	NaN	NaN	NaN
NaN	NaN	NaN	NaN	NaN	NaN	NaN	NaN	NaN	NaN	NaN	NaN	NaN	NaN	NaN	NaN	NaN	NaN	NaN	NaN	NaN	NaN	NaN	NaN	NaN	NaN	NaN	NaN	NaN	NaN	NaN	NaN	NaN	NaN	NaN	NaN	NaN	NaN	NaN	NaN	NaN	NaN	NaN	NaN	NaN	NaN	NaN	NaN	NaN	NaN
NaN	NaN	NaN	NaN	NaN	NaN	NaN	NaN	NaN	NaN	NaN	NaN	NaN	NaN	NaN	NaN	NaN	NaN	NaN	NaN	NaN	NaN	NaN	NaN	NaN	NaN	NaN	NaN	NaN	NaN	NaN	NaN	NaN	NaN	NaN	NaN	NaN	NaN	NaN	NaN	NaN	NaN	NaN	NaN	NaN	NaN	NaN	NaN	NaN	NaN
NaN	NaN	NaN	NaN	NaN	NaN	NaN	NaN	NaN	NaN	NaN	NaN	NaN	NaN	NaN	NaN	NaN	NaN	NaN	NaN	NaN	NaN	NaN	NaN	NaN	NaN	NaN	NaN	NaN	NaN	NaN	NaN	NaN	NaN	NaN	NaN	NaN	NaN	NaN	NaN	NaN	NaN	NaN	NaN	NaN	NaN	NaN	NaN	NaN	NaN
NaN	NaN	NaN	NaN	NaN	NaN	NaN	NaN	NaN	NaN	NaN	NaN	NaN	NaN	NaN	NaN	NaN	NaN	NaN	NaN	NaN	NaN	NaN	NaN	NaN	NaN	NaN	NaN	NaN	NaN	NaN	NaN	NaN	NaN	NaN	NaN	NaN	NaN	NaN	NaN	NaN	NaN	NaN	NaN	NaN	NaN	NaN	NaN	NaN	NaN
NaN	NaN	NaN	NaN	NaN	NaN	NaN	NaN	NaN	NaN	NaN	NaN	NaN	NaN	NaN	NaN	NaN	NaN	NaN	NaN	NaN	NaN	NaN	NaN	NaN	NaN	NaN	NaN	NaN	NaN	NaN	NaN	NaN	NaN	NaN	NaN	NaN	NaN	NaN	NaN	NaN	NaN	NaN	NaN	NaN	NaN	NaN	NaN	NaN	NaN
NaN	NaN	NaN	NaN	NaN	NaN	NaN	NaN	NaN	NaN	NaN	NaN	NaN	NaN	NaN	NaN	NaN	NaN	NaN	NaN	NaN	NaN	NaN	NaN	NaN	NaN	NaN	NaN	NaN	NaN	NaN	NaN	NaN	NaN	NaN	NaN	NaN	NaN	NaN	NaN	NaN	NaN	NaN	NaN	NaN	NaN	NaN	NaN	NaN	NaN
NaN	NaN	NaN	NaN	NaN	NaN	NaN	NaN	NaN	NaN	NaN	NaN	NaN	NaN	NaN	NaN	NaN	NaN	NaN	NaN	NaN	NaN	NaN	NaN	NaN	NaN	NaN	NaN	NaN	NaN	NaN	NaN	NaN	NaN	NaN	NaN	NaN	NaN	NaN	NaN	NaN	NaN	NaN	NaN	NaN	NaN	NaN	NaN	NaN	NaN
NaN	NaN	NaN	NaN	NaN	NaN	NaN	NaN	NaN	NaN	NaN	NaN	NaN	NaN	NaN	NaN	NaN	NaN	NaN	NaN	NaN	NaN	NaN	NaN	NaN	NaN	NaN	NaN	NaN	NaN	NaN	NaN	NaN	NaN	NaN	NaN	NaN	NaN	NaN	NaN	NaN	NaN	NaN	NaN	NaN	NaN	NaN	NaN	NaN	NaN
NaN	NaN	NaN	NaN	NaN	NaN	NaN	NaN	NaN	NaN	NaN	NaN	NaN	NaN	NaN	NaN	NaN	NaN	NaN	NaN	NaN	NaN	NaN	NaN	NaN	NaN	NaN	NaN	NaN	NaN	NaN	NaN	NaN	NaN	NaN	NaN	NaN	NaN	NaN	NaN	NaN	NaN	NaN	NaN	NaN	NaN	NaN	NaN	NaN	NaN
NaN	NaN	NaN	NaN	NaN	NaN	NaN	NaN	NaN	NaN	NaN	NaN	NaN	NaN	NaN	NaN	NaN	NaN	NaN	NaN	NaN	NaN	NaN	NaN	NaN	NaN	NaN	NaN	NaN	NaN	NaN	NaN	NaN	NaN	NaN	NaN	NaN	NaN	NaN	NaN	NaN	NaN	NaN	NaN	NaN	NaN	NaN	NaN	NaN	NaN
NaN	NaN	NaN	NaN	NaN	NaN	NaN	NaN	NaN	NaN	NaN	NaN	NaN	NaN	NaN	NaN	NaN	NaN	NaN	NaN	NaN	NaN	NaN	NaN	NaN	NaN	NaN	NaN	NaN	NaN	NaN	NaN	NaN	NaN	NaN	NaN	NaN	NaN	NaN	NaN	NaN	NaN	NaN	NaN	NaN	NaN	NaN	NaN	NaN	NaN
NaN	NaN	NaN	NaN	NaN	NaN	NaN	NaN	NaN	NaN	NaN	NaN	NaN	NaN	NaN	NaN	NaN	NaN	NaN	NaN	NaN	NaN	NaN	NaN	NaN	NaN	NaN	NaN	NaN	NaN	NaN	NaN	NaN	NaN	NaN	NaN	NaN	NaN	NaN	NaN	NaN	NaN	NaN	NaN	NaN	NaN	NaN	NaN	NaN	NaN
NaN	NaN	NaN	NaN	NaN	NaN	NaN	NaN	NaN	NaN	NaN	NaN	NaN	NaN	NaN	NaN	NaN	NaN	NaN	NaN	NaN	NaN	NaN	NaN	NaN	NaN	NaN	NaN	NaN	NaN	NaN	NaN	NaN	NaN	NaN	NaN	NaN	NaN	NaN	NaN	NaN	NaN	NaN	NaN	NaN	NaN	NaN	NaN	NaN	NaN
NaN	NaN	NaN	NaN	NaN	NaN	NaN	NaN	NaN	NaN	NaN	NaN	NaN	NaN	NaN	NaN	NaN	NaN	NaN	NaN	NaN	NaN	NaN	NaN	NaN	NaN	NaN	NaN	NaN	NaN	NaN	NaN	NaN	NaN	NaN	NaN	NaN	NaN	NaN	NaN	NaN	NaN	NaN	NaN	NaN	NaN	NaN	NaN	NaN	NaN
NaN	NaN	NaN	NaN	NaN	NaN	NaN	NaN	NaN	NaN	NaN	NaN	NaN	NaN	NaN	NaN	NaN	NaN	NaN	NaN	NaN	NaN	NaN	NaN	NaN	NaN	NaN	NaN	NaN	NaN	NaN	NaN	NaN	NaN	NaN	NaN	NaN	NaN	NaN	NaN	NaN	NaN	NaN	NaN	NaN	NaN	NaN	NaN	NaN	NaN
NaN	NaN	NaN	NaN	NaN	NaN	NaN	NaN	NaN	NaN	NaN	NaN	NaN	NaN	NaN	NaN	NaN	NaN	NaN	NaN	NaN	NaN	NaN	NaN	NaN	NaN	NaN	NaN	NaN	NaN	NaN	NaN	NaN	NaN	NaN	NaN	NaN	NaN	NaN	NaN	NaN	NaN	NaN	NaN	NaN	NaN	NaN	NaN	NaN	NaN
NaN	NaN	NaN	NaN	NaN	NaN	NaN	NaN	NaN	NaN	NaN	NaN	NaN	NaN	NaN	NaN	NaN	NaN	NaN	NaN	NaN	NaN	NaN	NaN	NaN	NaN	NaN	NaN	NaN	NaN	NaN	NaN	NaN	NaN	NaN	NaN	NaN	NaN	NaN	NaN	NaN	NaN	NaN	NaN	NaN	NaN	NaN	NaN	NaN	NaN
NaN	NaN	NaN	NaN	NaN	NaN	NaN	NaN	NaN	NaN	NaN	NaN	NaN	NaN	NaN	NaN	NaN	NaN	NaN	NaN	NaN	NaN	NaN	NaN	NaN	NaN	NaN	NaN	NaN	NaN	NaN	NaN	NaN	NaN	NaN	NaN	NaN	NaN	NaN	NaN	NaN	NaN	NaN	NaN	NaN	NaN	NaN	NaN	NaN	NaN
NaN	NaN	NaN	NaN	NaN	NaN	NaN	NaN	NaN	NaN	NaN	NaN	NaN	NaN	NaN	NaN	NaN	NaN	NaN	NaN	NaN	NaN	NaN	NaN	NaN	NaN	NaN	NaN	NaN	NaN	NaN	NaN	NaN	NaN	NaN	NaN	NaN	NaN	NaN	NaN	NaN	NaN	NaN	NaN	NaN	NaN	NaN	NaN	NaN	NaN
NaN	NaN	NaN	NaN	NaN	NaN	NaN	NaN	NaN	NaN	NaN	NaN	NaN	NaN	NaN	NaN	NaN	NaN	NaN	NaN	NaN	NaN	NaN	NaN	NaN	NaN	NaN	NaN	NaN	NaN	NaN	NaN	NaN	NaN	NaN	NaN	NaN	NaN	NaN	NaN	NaN	NaN	NaN	NaN	NaN	NaN	NaN	NaN	NaN	NaN
NaN	NaN	NaN	NaN	NaN	NaN	NaN	NaN	NaN	NaN	NaN	NaN	NaN	NaN	NaN	NaN	NaN	NaN	NaN	NaN	NaN	NaN	NaN	NaN	NaN	NaN	NaN	NaN	NaN	NaN	NaN	NaN	NaN	NaN	NaN	NaN	NaN	NaN	NaN	NaN	NaN	NaN	NaN	NaN	NaN	NaN	NaN	NaN	NaN	NaN
NaN	NaN	NaN	NaN	NaN	NaN	NaN	NaN	NaN	NaN	NaN	NaN	NaN	NaN	NaN	NaN	NaN	NaN	NaN	NaN	NaN	NaN	NaN	NaN	NaN	NaN	NaN	NaN	NaN	NaN	NaN	NaN	NaN	NaN	NaN	NaN	NaN	NaN	NaN	NaN	NaN	NaN	NaN	NaN	NaN	NaN	NaN	NaN	NaN	NaN
NaN	NaN	NaN	NaN	NaN	NaN	NaN	NaN	NaN	NaN	NaN	NaN	NaN	NaN	NaN	NaN	NaN	NaN	NaN	NaN	NaN	NaN	NaN	NaN	NaN	NaN	NaN	NaN	NaN	NaN	NaN	NaN	NaN	NaN	NaN	NaN	NaN	NaN	NaN	NaN	NaN	NaN	NaN	NaN	NaN	NaN	NaN	NaN	NaN	NaN
NaN	NaN	NaN	NaN	NaN	NaN	NaN	NaN	NaN	NaN	NaN	NaN	NaN	NaN	NaN	NaN	NaN	NaN	NaN	NaN	NaN	NaN	NaN	NaN	NaN	NaN	NaN	NaN	NaN	NaN	NaN	NaN	NaN	NaN	NaN	NaN	NaN	NaN	NaN	NaN	NaN	NaN	NaN	NaN	NaN	NaN	NaN	NaN	NaN	NaN
NaN	NaN	NaN	NaN	NaN	NaN	NaN	NaN	NaN	NaN	NaN	NaN	NaN	NaN	NaN	NaN	NaN	NaN	NaN	NaN	NaN	NaN	NaN	NaN	NaN	NaN	NaN	NaN	NaN	NaN	NaN	NaN	NaN	NaN	NaN	NaN	NaN	NaN	NaN	NaN	NaN	NaN	NaN	NaN	NaN	NaN	NaN	NaN	NaN	NaN
NaN	NaN	NaN	NaN	NaN	NaN	NaN	NaN	NaN	NaN	NaN	NaN	NaN	NaN	NaN	NaN	NaN	NaN	NaN	NaN	NaN	NaN	NaN	NaN	NaN	NaN	NaN	NaN	NaN	NaN	NaN	NaN	NaN	NaN	NaN	NaN	NaN	NaN	NaN	NaN	NaN	NaN	NaN	NaN	NaN	NaN	NaN	NaN	NaN	NaN
NaN	NaN	NaN	NaN	NaN	NaN	NaN	NaN	NaN	NaN	NaN	NaN	NaN	NaN	NaN	NaN	NaN	NaN	NaN	NaN	NaN	NaN	NaN	NaN	NaN	NaN	NaN	NaN	NaN	NaN	NaN	NaN	NaN	NaN	NaN	NaN	NaN	NaN	NaN	NaN	NaN	NaN	NaN	NaN	NaN	NaN	NaN	NaN	NaN	NaN
NaN	NaN	NaN	NaN	NaN	NaN	NaN	NaN	NaN	NaN	NaN	NaN	NaN	NaN	NaN	NaN	NaN	NaN	NaN	NaN	NaN	NaN	NaN	NaN	NaN	NaN	NaN	NaN	NaN	NaN	NaN	NaN	NaN	NaN	NaN	NaN	NaN	NaN	NaN	NaN	NaN	NaN	NaN	NaN	NaN	NaN	NaN	NaN	NaN	NaN
NaN	NaN	NaN	NaN	NaN	NaN	NaN	NaN	NaN	NaN	NaN	NaN	NaN	NaN	NaN	NaN	NaN	NaN	NaN	NaN	NaN	NaN	NaN	NaN	NaN	NaN	NaN	NaN	NaN	NaN	NaN	NaN	NaN	NaN	NaN	NaN	NaN	NaN	NaN	NaN	NaN	NaN	NaN	NaN	NaN	NaN	NaN	NaN	NaN	NaN
NaN	NaN	NaN	NaN	NaN	NaN	NaN	NaN	NaN	NaN	NaN	NaN	NaN	NaN	NaN	NaN	NaN	NaN	NaN	NaN	NaN	NaN	NaN	NaN	NaN	NaN	NaN	NaN	NaN	NaN	NaN	NaN	NaN	NaN	NaN	NaN	NaN	NaN	NaN	NaN	NaN	NaN	NaN	NaN	NaN	NaN	NaN	NaN	NaN	NaN
NaN	NaN	NaN	NaN	NaN	NaN	NaN	NaN	NaN	NaN	NaN	NaN	NaN	NaN	NaN	NaN	NaN	NaN	NaN	NaN	NaN	NaN	NaN	NaN	NaN	NaN	NaN	NaN	NaN	NaN	NaN	NaN	NaN	NaN	NaN	NaN	NaN	NaN	NaN	NaN	NaN	NaN	NaN	NaN	NaN	NaN	NaN	NaN	NaN	NaN
NaN	NaN	NaN	NaN	NaN	NaN	NaN	NaN	NaN	NaN	NaN	NaN	NaN	NaN	NaN	NaN	NaN	NaN	NaN	NaN	NaN	NaN	NaN	NaN	NaN	NaN	NaN	NaN	NaN	NaN	NaN	NaN	NaN	NaN	NaN	NaN	NaN	NaN	NaN	NaN	NaN	NaN	NaN	NaN	NaN	NaN	NaN	NaN	NaN	NaN
NaN	NaN	NaN	NaN	NaN	NaN	NaN	NaN	NaN	NaN	NaN	NaN	NaN	NaN	NaN	NaN	NaN	NaN	NaN	NaN	NaN	NaN	NaN	NaN	NaN	NaN	NaN	NaN	NaN	NaN	NaN	NaN	NaN	NaN	NaN	NaN	NaN	NaN	NaN	NaN	NaN	NaN	NaN	NaN	NaN	NaN	NaN	NaN	NaN	NaN
NaN	NaN	NaN	NaN	NaN	NaN	NaN	NaN	NaN	NaN	NaN	NaN	NaN	NaN	NaN	NaN	NaN	NaN	NaN	NaN	NaN	NaN	NaN	NaN	NaN	NaN	NaN	NaN	NaN	NaN	NaN	NaN	NaN	NaN	NaN	NaN	NaN	NaN	NaN	NaN	NaN	NaN	NaN	NaN	NaN	NaN	NaN	NaN	NaN	NaN
NaN	NaN	NaN	NaN	NaN	NaN	NaN	NaN	NaN	NaN	NaN	NaN	NaN	NaN	NaN	NaN	NaN	NaN	NaN	NaN	NaN	NaN	NaN	NaN	NaN	NaN	NaN	NaN	NaN	NaN	NaN	NaN	NaN	NaN	NaN	NaN	NaN	NaN	NaN	NaN	NaN	NaN	NaN	NaN	NaN	NaN	NaN	NaN	NaN	NaN
NaN	NaN	NaN	NaN	NaN	NaN	NaN	NaN	NaN	NaN	NaN	NaN	NaN	NaN	NaN	NaN	NaN	NaN	NaN	NaN	NaN	NaN	NaN	NaN	NaN	NaN	NaN	NaN	NaN	NaN	NaN	NaN	NaN	NaN	NaN	NaN	NaN	NaN	NaN	NaN	NaN	NaN	NaN	NaN	NaN	NaN	NaN	NaN	NaN	NaN
NaN	NaN	NaN	NaN	NaN	NaN	NaN	NaN	NaN	NaN	NaN	NaN	NaN	NaN	NaN	NaN	NaN	NaN	NaN	NaN	NaN	NaN	NaN	NaN	NaN	NaN	NaN	NaN	NaN	NaN	NaN	NaN	NaN	NaN	NaN	NaN	NaN	NaN	NaN	NaN	NaN	NaN	NaN	NaN	NaN	NaN	NaN	NaN	NaN	NaN
NaN	NaN	NaN	NaN	NaN	NaN	NaN	NaN	NaN	NaN	NaN	NaN	NaN	NaN	NaN	NaN	NaN	NaN	NaN	NaN	NaN	NaN	NaN	NaN	NaN	NaN	NaN	NaN	NaN	NaN	NaN	NaN	NaN	NaN	NaN	NaN	NaN	NaN	NaN	NaN	NaN	NaN	NaN	NaN	NaN	NaN	NaN	NaN	NaN	NaN
NaN	NaN	NaN	NaN	NaN	NaN	NaN	NaN	NaN	NaN	NaN	NaN	NaN	NaN	NaN	NaN	NaN	NaN	NaN	NaN	NaN	NaN	NaN	NaN	NaN	NaN	NaN	NaN	NaN	NaN	NaN	NaN	NaN	NaN	NaN	NaN	NaN	NaN	NaN	NaN	NaN	NaN	NaN	NaN	NaN	NaN	NaN	NaN	NaN	NaN
NaN	NaN	NaN	NaN	NaN	NaN	NaN	NaN	NaN	NaN	NaN	NaN	NaN	NaN	NaN	NaN	NaN	NaN	NaN	NaN	NaN	NaN	NaN	NaN	NaN	NaN	NaN	NaN	NaN	NaN	NaN	NaN	NaN	NaN	NaN	NaN	NaN	NaN	NaN	NaN	NaN	NaN	NaN	NaN	NaN	NaN	NaN	NaN	NaN	NaN
NaN	NaN	NaN	NaN	NaN	NaN	NaN	NaN	NaN	NaN	NaN	NaN	NaN	NaN	NaN	NaN	NaN	NaN	NaN	NaN	NaN	NaN	NaN	NaN	NaN	NaN	NaN	NaN	NaN	NaN	NaN	NaN	NaN	NaN	NaN	NaN	NaN	NaN	NaN	NaN	NaN	NaN	NaN	NaN	NaN	NaN	NaN	NaN	NaN	NaN
NaN	NaN	NaN	NaN	NaN	NaN	NaN	NaN	NaN	NaN	NaN	NaN	NaN	NaN	NaN	NaN	NaN	NaN	NaN	NaN	NaN	NaN	NaN	NaN	NaN	NaN	NaN	NaN	NaN	NaN	NaN	NaN	NaN	NaN	NaN	NaN	NaN	NaN	NaN	NaN	NaN	NaN	NaN	NaN	NaN	NaN	NaN	NaN	NaN	NaN
NaN	NaN	NaN	NaN	NaN	NaN	NaN	NaN	NaN	NaN	NaN	NaN	NaN	NaN	NaN	NaN	NaN	NaN	NaN	NaN	NaN	NaN	NaN	NaN	NaN	NaN	NaN	NaN	NaN	NaN	NaN	NaN	NaN	NaN	NaN	NaN	NaN	NaN	NaN	NaN	NaN	NaN	NaN	NaN	NaN	NaN	NaN	NaN	NaN	NaN
NaN	NaN	NaN	NaN	NaN	NaN	NaN	NaN	NaN	NaN	NaN	NaN	NaN	NaN	NaN	NaN	NaN	NaN	NaN	NaN	NaN	NaN	NaN	NaN	NaN	NaN	NaN	NaN	NaN	NaN	NaN	NaN	NaN	NaN	NaN	NaN	NaN	NaN	NaN	NaN	NaN	NaN	NaN	NaN	NaN	NaN	NaN	NaN	NaN	NaN
NaN	NaN	NaN	NaN	NaN	NaN	NaN	NaN	NaN	NaN	NaN	NaN	NaN	NaN	NaN	NaN	NaN	NaN	NaN	NaN	NaN	NaN	NaN	NaN	NaN	NaN	NaN	NaN	NaN	NaN	NaN	NaN	NaN	NaN	NaN	NaN	NaN	NaN	NaN	NaN	NaN	NaN	NaN	NaN	NaN	NaN	NaN	NaN	NaN	NaN
NaN	NaN	NaN	NaN	NaN	NaN	NaN	NaN	NaN	NaN	NaN	NaN	NaN	NaN	NaN	NaN	NaN	NaN	NaN	NaN	NaN	NaN	NaN	NaN	NaN	NaN	NaN	NaN	NaN	NaN	NaN	NaN	NaN	NaN	NaN	NaN	NaN	NaN	NaN	NaN	NaN	NaN	NaN	NaN	NaN	NaN	NaN	NaN	NaN	NaN
NaN	NaN	NaN	NaN	NaN	NaN	NaN	NaN	NaN	NaN	NaN	NaN	NaN	NaN	NaN	NaN	NaN	NaN	NaN	NaN	NaN	NaN	NaN	NaN	NaN	NaN	NaN	NaN	NaN	NaN	NaN	NaN	NaN	NaN	NaN	NaN	NaN	NaN	NaN	NaN	NaN	NaN	NaN	NaN	NaN	NaN	NaN	NaN	NaN	NaN
NaN	NaN	NaN	NaN	NaN	NaN	NaN	NaN	NaN	NaN	NaN	NaN	NaN	NaN	NaN	NaN	NaN	NaN	NaN	NaN	NaN	NaN	NaN	NaN	NaN	NaN	NaN	NaN	NaN	NaN	NaN	NaN	NaN	NaN	NaN	NaN	NaN	NaN	NaN	NaN	NaN	NaN	NaN	NaN	NaN	NaN	NaN	NaN	NaN	NaN
NaN	NaN	NaN	NaN	NaN	NaN	NaN	NaN	NaN	NaN	NaN	NaN	NaN	NaN	NaN	NaN	NaN	NaN	NaN	NaN	NaN	NaN	NaN	NaN	NaN	NaN	NaN	NaN	NaN	NaN	NaN	NaN	NaN	NaN	NaN	NaN	NaN	NaN	NaN	NaN	NaN	NaN	NaN	NaN	NaN	NaN	NaN	NaN	NaN	NaN
NaN	NaN	NaN	NaN	NaN	NaN	NaN	NaN	NaN	NaN	NaN	NaN	NaN	NaN	NaN	NaN	NaN	NaN	NaN	NaN	NaN	NaN	NaN	NaN	NaN	NaN	NaN	NaN	NaN	NaN	NaN	NaN	NaN	NaN	NaN	NaN	NaN	NaN	NaN	NaN	NaN	NaN	NaN	NaN	NaN	NaN	NaN	NaN	NaN	NaN
NaN	NaN	NaN	NaN	NaN	NaN	NaN	NaN	NaN	NaN	NaN	NaN	NaN	NaN	NaN	NaN	NaN	NaN	NaN	NaN	NaN	NaN	NaN	NaN	NaN	NaN	NaN	NaN	NaN	NaN	NaN	NaN	NaN	NaN	NaN	NaN	NaN	NaN	NaN	NaN	NaN	NaN	NaN	NaN	NaN	NaN	NaN	NaN	NaN	NaN
NaN	NaN	NaN	NaN	NaN	NaN	NaN	NaN	NaN	NaN	NaN	NaN	NaN	NaN	NaN	NaN	NaN	NaN	NaN	NaN	NaN	NaN	NaN	NaN	NaN	NaN	NaN	NaN	NaN	NaN	NaN	NaN	NaN	NaN	NaN	NaN	NaN	NaN	NaN	NaN	NaN	NaN	NaN	NaN	NaN	NaN	NaN	NaN	NaN	NaN
NaN	NaN	NaN	NaN	NaN	NaN	NaN	NaN	NaN	NaN	NaN	NaN	NaN	NaN	NaN	NaN	NaN	NaN	NaN	NaN	NaN	NaN	NaN	NaN	NaN	NaN	NaN	NaN	NaN	NaN	NaN	NaN	NaN	NaN	NaN	NaN	NaN	NaN	NaN	NaN	NaN	NaN	NaN	NaN	NaN	NaN	NaN	NaN	NaN	NaN
NaN	NaN	NaN	NaN	NaN	NaN	NaN	NaN	NaN	NaN	NaN	NaN	NaN	NaN	NaN	NaN	NaN	NaN	NaN	NaN	NaN	NaN	NaN	NaN	NaN	NaN	NaN	NaN	NaN	NaN	NaN	NaN	NaN	NaN	NaN	NaN	NaN	NaN	NaN	NaN	NaN	NaN	NaN	NaN	NaN	NaN	NaN	NaN	NaN	NaN
NaN	NaN	NaN	NaN	NaN	NaN	NaN	NaN	NaN	NaN	NaN	NaN	NaN	NaN	NaN	NaN	NaN	NaN	NaN	NaN	NaN	NaN	NaN	NaN	NaN	NaN	NaN	NaN	NaN	NaN	NaN	NaN	NaN	NaN	NaN	NaN	NaN	NaN	NaN	NaN	NaN	NaN	NaN	NaN	NaN	NaN	NaN	NaN	NaN	NaN
NaN	NaN	NaN	NaN	NaN	NaN	NaN	NaN	NaN	NaN	NaN	NaN	NaN	NaN	NaN	NaN	NaN	NaN	NaN	NaN	NaN	NaN	NaN	NaN	NaN	NaN	NaN	NaN	NaN	NaN	NaN	NaN	NaN	NaN	NaN	NaN	NaN	NaN	NaN	NaN	NaN	NaN	NaN	NaN	NaN	NaN	NaN	NaN	NaN	NaN
NaN	NaN	NaN	NaN	NaN	NaN	NaN	NaN	NaN	NaN	NaN	NaN	NaN	NaN	NaN	NaN	NaN	NaN	NaN	NaN	NaN	NaN	NaN	NaN	NaN	NaN	NaN	NaN	NaN	NaN	NaN	NaN	NaN	NaN	NaN	NaN	NaN	NaN	NaN	NaN	NaN	NaN	NaN	NaN	NaN	NaN	NaN	NaN	NaN	NaN
NaN	NaN	NaN	NaN	NaN	NaN	NaN	NaN	NaN	NaN	NaN	NaN	NaN	NaN	NaN	NaN	NaN	NaN	NaN	NaN	NaN	NaN	NaN	NaN	NaN	NaN	NaN	NaN	NaN	NaN	NaN	NaN	NaN	NaN	NaN	NaN	NaN	NaN	NaN	NaN	NaN	NaN	NaN	NaN	NaN	NaN	NaN	NaN	NaN	NaN
NaN	NaN	NaN	NaN	NaN	NaN	NaN	NaN	NaN	NaN	NaN	NaN	NaN	NaN	NaN	NaN	NaN	NaN	NaN	NaN	NaN	NaN	NaN	NaN	NaN	NaN	NaN	NaN	NaN	NaN	NaN	NaN	NaN	NaN	NaN	NaN	NaN	NaN	NaN	NaN	NaN	NaN	NaN	NaN	NaN	NaN	NaN	NaN	NaN	NaN
NaN	NaN	NaN	NaN	NaN	NaN	NaN	NaN	NaN	NaN	NaN	NaN	NaN	NaN	NaN	NaN	NaN	NaN	NaN	NaN	NaN	NaN	NaN	NaN	NaN	NaN	NaN	NaN	NaN	NaN	NaN	NaN	NaN	NaN	NaN	NaN	NaN	NaN	NaN	NaN	NaN	NaN	NaN	NaN	NaN	NaN	NaN	NaN	NaN	NaN
NaN	NaN	NaN	NaN	NaN	NaN	NaN	NaN	NaN	NaN	NaN	NaN	NaN	NaN	NaN	NaN	NaN	NaN	NaN	NaN	NaN	NaN	NaN	NaN	NaN	NaN	NaN	NaN	NaN	NaN	NaN	NaN	NaN	NaN	NaN	NaN	NaN	NaN	NaN	NaN	NaN	NaN	NaN	NaN	NaN	NaN	NaN	NaN	NaN	NaN
NaN	NaN	NaN	NaN	NaN	NaN	NaN	NaN	NaN	NaN	NaN	NaN	NaN	NaN	NaN	NaN	NaN	NaN	NaN	NaN	NaN	NaN	NaN	NaN	NaN	NaN	NaN	NaN	NaN	NaN	NaN	NaN	NaN	NaN	NaN	NaN	NaN	NaN	NaN	NaN	NaN	NaN	NaN	NaN	NaN	NaN	NaN	NaN	NaN	NaN
NaN	NaN	NaN	NaN	NaN	NaN	NaN	NaN	NaN	NaN	NaN	NaN	NaN	NaN	NaN	NaN	NaN	NaN	NaN	NaN	NaN	NaN	NaN	NaN	NaN	NaN	NaN	NaN	NaN	NaN	NaN	NaN	NaN	NaN	NaN	NaN	NaN	NaN	NaN	NaN	NaN	NaN	NaN	NaN	NaN	NaN	NaN	NaN	NaN	NaN
NaN	NaN	NaN	NaN	NaN	NaN	NaN	NaN	NaN	NaN	NaN	NaN	NaN	NaN	NaN	NaN	NaN	NaN	NaN	NaN	NaN	NaN	NaN	NaN	NaN	NaN	NaN	NaN	NaN	NaN	NaN	NaN	NaN	NaN	NaN	NaN	NaN	NaN	NaN	NaN	NaN	NaN	NaN	NaN	NaN	NaN	NaN	NaN	NaN	NaN
NaN	NaN	NaN	NaN	NaN	NaN	NaN	NaN	NaN	NaN	NaN	NaN	NaN	NaN	NaN	NaN	NaN	NaN	NaN	NaN	NaN	NaN	NaN	NaN	NaN	NaN	NaN	NaN	NaN	NaN	NaN	NaN	NaN	NaN	NaN	NaN	NaN	NaN	NaN	NaN	NaN	NaN	NaN	NaN	NaN	NaN	NaN	NaN	NaN	NaN
NaN	NaN	NaN	NaN	NaN	NaN	NaN	NaN	NaN	NaN	NaN	NaN	NaN	NaN	NaN	NaN	NaN	NaN	NaN	NaN	NaN	NaN	NaN	NaN	NaN	NaN	NaN	NaN	NaN	NaN	NaN	NaN	NaN	NaN	NaN	NaN	NaN	NaN	NaN	NaN	NaN	NaN	NaN	NaN	NaN	NaN	NaN	NaN	NaN	NaN
NaN	NaN	NaN	NaN	NaN	NaN	NaN	NaN	NaN	NaN	NaN	NaN	NaN	NaN	NaN	NaN	NaN	NaN	NaN	NaN	NaN	NaN	NaN	NaN	NaN	NaN	NaN	NaN	NaN	NaN	NaN	NaN	NaN	NaN	NaN	NaN	NaN	NaN	NaN	NaN	NaN	NaN	NaN	NaN	NaN	NaN	NaN	NaN	NaN	NaN
NaN	NaN	NaN	NaN	NaN	NaN	NaN	NaN	NaN	NaN	NaN	NaN	NaN	NaN	NaN	NaN	NaN	NaN	NaN	NaN	NaN	NaN	NaN	NaN	NaN	NaN	NaN	NaN	NaN	NaN	NaN	NaN	NaN	NaN	NaN	NaN	NaN	NaN	NaN	NaN	NaN	NaN	NaN	NaN	NaN	NaN	NaN	NaN	NaN	NaN
NaN	NaN	NaN	NaN	NaN	NaN	NaN	NaN	NaN	NaN	NaN	NaN	NaN	NaN	NaN	NaN	NaN	NaN	NaN	NaN	NaN	NaN	NaN	NaN	NaN	NaN	NaN	NaN	NaN	NaN	NaN	NaN	NaN	NaN	NaN	NaN	NaN	NaN	NaN	NaN	NaN	NaN	NaN	NaN	NaN	NaN	NaN	NaN	NaN	NaN
NaN	NaN	NaN	NaN	NaN	NaN	NaN	NaN	NaN	NaN	NaN	NaN	NaN	NaN	NaN	NaN	NaN	NaN	NaN	NaN	NaN	NaN	NaN	NaN	NaN	NaN	NaN	NaN	NaN	NaN	NaN	NaN	NaN	NaN	NaN	NaN	NaN	NaN	NaN	NaN	NaN	NaN	NaN	NaN	NaN	NaN	NaN	NaN	NaN	NaN
NaN	NaN	NaN	NaN	NaN	NaN	NaN	NaN	NaN	NaN	NaN	NaN	NaN	NaN	NaN	NaN	NaN	NaN	NaN	NaN	NaN	NaN	NaN	NaN	NaN	NaN	NaN	NaN	NaN	NaN	NaN	NaN	NaN	NaN	NaN	NaN	NaN	NaN	NaN	NaN	NaN	NaN	NaN	NaN	NaN	NaN	NaN	NaN	NaN	NaN
NaN	NaN	NaN	NaN	NaN	NaN	NaN	NaN	NaN	NaN	NaN	NaN	NaN	NaN	NaN	NaN	NaN	NaN	NaN	NaN	NaN	NaN	NaN	NaN	NaN	NaN	NaN	NaN	NaN	NaN	NaN	NaN	NaN	NaN	NaN	NaN	NaN	NaN	NaN	NaN	NaN	NaN	NaN	NaN	NaN	NaN	NaN	NaN	NaN	NaN
NaN	NaN	NaN	NaN	NaN	NaN	NaN	NaN	NaN	NaN	NaN	NaN	NaN	NaN	NaN	NaN	NaN	NaN	NaN	NaN	NaN	NaN	NaN	NaN	NaN	NaN	NaN	NaN	NaN	NaN	NaN	NaN	NaN	NaN	NaN	NaN	NaN	NaN	NaN	NaN	NaN	NaN	NaN	NaN	NaN	NaN	NaN	NaN	NaN	NaN
NaN	NaN	NaN	NaN	NaN	NaN	NaN	NaN	NaN	NaN	NaN	NaN	NaN	NaN	NaN	NaN	NaN	NaN	NaN	NaN	NaN	NaN	NaN	NaN	NaN	NaN	NaN	NaN	NaN	NaN	NaN	NaN	NaN	NaN	NaN	NaN	NaN	NaN	NaN	NaN	NaN	NaN	NaN	NaN	NaN	NaN	NaN	NaN	NaN	NaN
NaN	NaN	NaN	NaN	NaN	NaN	NaN	NaN	NaN	NaN	NaN	NaN	NaN	NaN	NaN	NaN	NaN	NaN	NaN	NaN	NaN	NaN	NaN	NaN	NaN	NaN	NaN	NaN	NaN	NaN	NaN	NaN	NaN	NaN	NaN	NaN	NaN	NaN	NaN	NaN	NaN	NaN	NaN	NaN	NaN	NaN	NaN	NaN	NaN	NaN
NaN	NaN	NaN	NaN	NaN	NaN	NaN	NaN	NaN	NaN	NaN	NaN	NaN	NaN	NaN	NaN	NaN	NaN	NaN	NaN	NaN	NaN	NaN	NaN	NaN	NaN	NaN	NaN	NaN	NaN	NaN	NaN	NaN	NaN	NaN	NaN	NaN	NaN	NaN	NaN	NaN	NaN	NaN	NaN	NaN	NaN	NaN	NaN	NaN	NaN
NaN	NaN	NaN	NaN	NaN	NaN	NaN	NaN	NaN	NaN	NaN	NaN	NaN	NaN	NaN	NaN	NaN	NaN	NaN	NaN	NaN	NaN	NaN	NaN	NaN	NaN	NaN	NaN	NaN	NaN	NaN	NaN	NaN	NaN	NaN	NaN	NaN	NaN	NaN	NaN	NaN	NaN	NaN	NaN	NaN	NaN	NaN	NaN	NaN	NaN
NaN	NaN	NaN	NaN	NaN	NaN	NaN	NaN	NaN	NaN	NaN	NaN	NaN	NaN	NaN	NaN	NaN	NaN	NaN	NaN	NaN	NaN	NaN	NaN	NaN	NaN	NaN	NaN	NaN	NaN	NaN	NaN	NaN	NaN	NaN	NaN	NaN	NaN	NaN	NaN	NaN	NaN	NaN	NaN	NaN	NaN	NaN	NaN	NaN	NaN
NaN	NaN	NaN	NaN	NaN	NaN	NaN	NaN	NaN	NaN	NaN	NaN	NaN	NaN	NaN	NaN	NaN	NaN	NaN	NaN	NaN	NaN	NaN	NaN	NaN	NaN	NaN	NaN	NaN	NaN	NaN	NaN	NaN	NaN	NaN	NaN	NaN	NaN	NaN	NaN	NaN	NaN	NaN	NaN	NaN	NaN	NaN	NaN	NaN	NaN
NaN	NaN	NaN	NaN	NaN	NaN	NaN	NaN	NaN	NaN	NaN	NaN	NaN	NaN	NaN	NaN	NaN	NaN	NaN	NaN	NaN	NaN	NaN	NaN	NaN	NaN	NaN	NaN	NaN	NaN	NaN	NaN	NaN	NaN	NaN	NaN	NaN	NaN	NaN	NaN	NaN	NaN	NaN	NaN	NaN	NaN	NaN	NaN	NaN	NaN
NaN	NaN	NaN	NaN	NaN	NaN	NaN	NaN	NaN	NaN	NaN	NaN	NaN	NaN	NaN	NaN	NaN	NaN	NaN	NaN	NaN	NaN	NaN	NaN	NaN	NaN	NaN	NaN	NaN	NaN	NaN	NaN	NaN	NaN	NaN	NaN	NaN	NaN	NaN	NaN	NaN	NaN	NaN	NaN	NaN	NaN	NaN	NaN	NaN	NaN
NaN	NaN	NaN	NaN	NaN	NaN	NaN	NaN	NaN	NaN	NaN	NaN	NaN	NaN	NaN	NaN	NaN	NaN	NaN	NaN	NaN	NaN	NaN	NaN	NaN	NaN	NaN	NaN	NaN	NaN	NaN	NaN	NaN	NaN	NaN	NaN	NaN	NaN	NaN	NaN	NaN	NaN	NaN	NaN	NaN	NaN	NaN	NaN	NaN	NaN
NaN	NaN	NaN	NaN	NaN	NaN	NaN	NaN	NaN	NaN	NaN	NaN	NaN	NaN	NaN	NaN	NaN	NaN	NaN	NaN	NaN	NaN	NaN	NaN	NaN	NaN	NaN	NaN	NaN	NaN	NaN	NaN	NaN	NaN	NaN	NaN	NaN	NaN	NaN	NaN	NaN	NaN	NaN	NaN	NaN	NaN	NaN	NaN	NaN	NaN
NaN	NaN	NaN	NaN	NaN	NaN	NaN	NaN	NaN	NaN	NaN	NaN	NaN	NaN	NaN	NaN	NaN	NaN	NaN	NaN	NaN	NaN	NaN	NaN	NaN	NaN	NaN	NaN	NaN	NaN	NaN	NaN	NaN	NaN	NaN	NaN	NaN	NaN	NaN	NaN	NaN	NaN	NaN	NaN	NaN	NaN	NaN	NaN	NaN	NaN
NaN	NaN	NaN	NaN	NaN	NaN	NaN	NaN	NaN	NaN	NaN	NaN	NaN	NaN	NaN	NaN	NaN	NaN	NaN	NaN	NaN	NaN	NaN	NaN	NaN	NaN	NaN	NaN	NaN	NaN	NaN	NaN	NaN	NaN	NaN	NaN	NaN	NaN	NaN	NaN	NaN	NaN	NaN	NaN	NaN	NaN	NaN	NaN	NaN	NaN
NaN	NaN	NaN	NaN	NaN	NaN	NaN	NaN	NaN	NaN	NaN	NaN	NaN	NaN	NaN	NaN	NaN	NaN	NaN	NaN	NaN	NaN	NaN	NaN	NaN	NaN	NaN	NaN	NaN	NaN	NaN	NaN	NaN	NaN	NaN	NaN	NaN	NaN	NaN	NaN	NaN	NaN	NaN	NaN	NaN	NaN	NaN	NaN	NaN	NaN
NaN	NaN	NaN	NaN	NaN	NaN	NaN	NaN	NaN	NaN	NaN	NaN	NaN	NaN	NaN	NaN	NaN	NaN	NaN	NaN	NaN	NaN	NaN	NaN	NaN	NaN	NaN	NaN	NaN	NaN	NaN	NaN	NaN	NaN	NaN	NaN	NaN	NaN	NaN	NaN	NaN	NaN	NaN	NaN	NaN	NaN	NaN	NaN	NaN	NaN
NaN	NaN	NaN	NaN	NaN	NaN	NaN	NaN	NaN	NaN	NaN	NaN	NaN	NaN	NaN	NaN	NaN	NaN	NaN	NaN	NaN	NaN	NaN	NaN	NaN	NaN	NaN	NaN	NaN	NaN	NaN	NaN	NaN	NaN	NaN	NaN	NaN	NaN	NaN	NaN	NaN	NaN	NaN	NaN	NaN	NaN	NaN	NaN	NaN	NaN
NaN	NaN	NaN	NaN	NaN	NaN	NaN	NaN	NaN	NaN	NaN	NaN	NaN	NaN	NaN	NaN	NaN	NaN	NaN	NaN	NaN	NaN	NaN	NaN	NaN	NaN	NaN	NaN	NaN	NaN	NaN	NaN	NaN	NaN	NaN	NaN	NaN	NaN	NaN	NaN	NaN	NaN	NaN	NaN	NaN	NaN	NaN	NaN	NaN	NaN
NaN	NaN	NaN	NaN	NaN	NaN	NaN	NaN	NaN	NaN	NaN	NaN	NaN	NaN	NaN	NaN	NaN	NaN	NaN	NaN	NaN	NaN	NaN	NaN	NaN	NaN	NaN	NaN	NaN	NaN	NaN	NaN	NaN	NaN	NaN	NaN	NaN	NaN	NaN	NaN	NaN	NaN	NaN	NaN	NaN	NaN	NaN	NaN	NaN	NaN
NaN	NaN	NaN	NaN	NaN	NaN	NaN	NaN	NaN	NaN	NaN	NaN	NaN	NaN	NaN	NaN	NaN	NaN	NaN	NaN	NaN	NaN	NaN	NaN	NaN	NaN	NaN	NaN	NaN	NaN	NaN	NaN	NaN	NaN	NaN	NaN	NaN	NaN	NaN	NaN	NaN	NaN	NaN	NaN	NaN	NaN	NaN	NaN	NaN	NaN
NaN	NaN	NaN	NaN	NaN	NaN	NaN	NaN	NaN	NaN	NaN	NaN	NaN	NaN	NaN	NaN	NaN	NaN	NaN	NaN	NaN	NaN	NaN	NaN	NaN	NaN	NaN	NaN	NaN	NaN	NaN	NaN	NaN	NaN	NaN	NaN	NaN	NaN	NaN	NaN	NaN	NaN	NaN	NaN	NaN	NaN	NaN	NaN	NaN	NaN
NaN	NaN	NaN	NaN	NaN	NaN	NaN	NaN	NaN	NaN	NaN	NaN	NaN	NaN	NaN	NaN	NaN	NaN	NaN	NaN	NaN	NaN	NaN	NaN	NaN	NaN	NaN	NaN	NaN	NaN	NaN	NaN	NaN	NaN	NaN	NaN	NaN	NaN	NaN	NaN	NaN	NaN	NaN	NaN	NaN	NaN	NaN	NaN	NaN	NaN
NaN	NaN	NaN	NaN	NaN	NaN	NaN	NaN	NaN	NaN	NaN	NaN	NaN	NaN	NaN	NaN	NaN	NaN	NaN	NaN	NaN	NaN	NaN	NaN	NaN	NaN	NaN	NaN	NaN	NaN	NaN	NaN	NaN	NaN	NaN	NaN	NaN	NaN	NaN	NaN	NaN	NaN	NaN	NaN	NaN	NaN	NaN	NaN	NaN	NaN
NaN	NaN	NaN	NaN	NaN	NaN	NaN	NaN	NaN	NaN	NaN	NaN	NaN	NaN	NaN	NaN	NaN	NaN	NaN	NaN	NaN	NaN	NaN	NaN	NaN	NaN	NaN	NaN	NaN	NaN	NaN	NaN	NaN	NaN	NaN	NaN	NaN	NaN	NaN	NaN	NaN	NaN	NaN	NaN	NaN	NaN	NaN	NaN	NaN	NaN
NaN	NaN	NaN	NaN	NaN	NaN	NaN	NaN	NaN	NaN	NaN	NaN	NaN	NaN	NaN	NaN	NaN	NaN	NaN	NaN	NaN	NaN	NaN	NaN	NaN	NaN	NaN	NaN	NaN	NaN	NaN	NaN	NaN	NaN	NaN	NaN	NaN	NaN	NaN	NaN	NaN	NaN	NaN	NaN	NaN	NaN	NaN	NaN	NaN	NaN
NaN	NaN	NaN	NaN	NaN	NaN	NaN	NaN	NaN	NaN	NaN	NaN	NaN	NaN	NaN	NaN	NaN	NaN	NaN	NaN	NaN	NaN	NaN	NaN	NaN	NaN	NaN	NaN	NaN	NaN	NaN	NaN	NaN	NaN	NaN	NaN	NaN	NaN	NaN	NaN	NaN	NaN	NaN	NaN	NaN	NaN	NaN	NaN	NaN	NaN
NaN	NaN	NaN	NaN	NaN	NaN	NaN	NaN	NaN	NaN	NaN	NaN	NaN	NaN	NaN	NaN	NaN	NaN	NaN	NaN	NaN	NaN	NaN	NaN	NaN	NaN	NaN	NaN	NaN	NaN	NaN	NaN	NaN	NaN	NaN	NaN	NaN	NaN	NaN	NaN	NaN	NaN	NaN	NaN	NaN	NaN	NaN	NaN	NaN	NaN
NaN	NaN	NaN	NaN	NaN	NaN	NaN	NaN	NaN	NaN	NaN	NaN	NaN	NaN	NaN	NaN	NaN	NaN	NaN	NaN	NaN	NaN	NaN	NaN	NaN	NaN	NaN	NaN	NaN	NaN	NaN	NaN	NaN	NaN	NaN	NaN	NaN	NaN	NaN	NaN	NaN	NaN	NaN	NaN	NaN	NaN	NaN	NaN	NaN	NaN
NaN	NaN	NaN	NaN	NaN	NaN	NaN	NaN	NaN	NaN	NaN	NaN	NaN	NaN	NaN	NaN	NaN	NaN	NaN	NaN	NaN	NaN	NaN	NaN	NaN	NaN	NaN	NaN	NaN	NaN	NaN	NaN	NaN	NaN	NaN	NaN	NaN	NaN	NaN	NaN	NaN	NaN	NaN	NaN	NaN	NaN	NaN	NaN	NaN	NaN
NaN	NaN	NaN	NaN	NaN	NaN	NaN	NaN	NaN	NaN	NaN	NaN	NaN	NaN	NaN	NaN	NaN	NaN	NaN	NaN	NaN	NaN	NaN	NaN	NaN	NaN	NaN	NaN	NaN	NaN	NaN	NaN	NaN	NaN	NaN	NaN	NaN	NaN	NaN	NaN	NaN	NaN	NaN	NaN	NaN	NaN	NaN	NaN	NaN	NaN
NaN	NaN	NaN	NaN	NaN	NaN	NaN	NaN	NaN	NaN	NaN	NaN	NaN	NaN	NaN	NaN	NaN	NaN	NaN	NaN	NaN	NaN	NaN	NaN	NaN	NaN	NaN	NaN	NaN	NaN	NaN	NaN	NaN	NaN	NaN	NaN	NaN	NaN	NaN	NaN	NaN	NaN	NaN	NaN	NaN	NaN	NaN	NaN	NaN	NaN
NaN	NaN	NaN	NaN	NaN	NaN	NaN	NaN	NaN	NaN	NaN	NaN	NaN	NaN	NaN	NaN	NaN	NaN	NaN	NaN	NaN	NaN	NaN	NaN	NaN	NaN	NaN	NaN	NaN	NaN	NaN	NaN	NaN	NaN	NaN	NaN	NaN	NaN	NaN	NaN	NaN	NaN	NaN	NaN	NaN	NaN	NaN	NaN	NaN	NaN
NaN	NaN	NaN	NaN	NaN	NaN	NaN	NaN	NaN	NaN	NaN	NaN	NaN	NaN	NaN	NaN	NaN	NaN	NaN	NaN	NaN	NaN	NaN	NaN	NaN	NaN	NaN	NaN	NaN	NaN	NaN	NaN	NaN	NaN	NaN	NaN	NaN	NaN	NaN	NaN	NaN	NaN	NaN	NaN	NaN	NaN	NaN	NaN	NaN	NaN
NaN	NaN	NaN	NaN	NaN	NaN	NaN	NaN	NaN	NaN	NaN	NaN	NaN	NaN	NaN	NaN	NaN	NaN	NaN	NaN	NaN	NaN	NaN	NaN	NaN	NaN	NaN	NaN	NaN	NaN	NaN	NaN	NaN	NaN	NaN	NaN	NaN	NaN	NaN	NaN	NaN	NaN	NaN	NaN	NaN	NaN	NaN	NaN	NaN	NaN
NaN	NaN	NaN	NaN	NaN	NaN	NaN	NaN	NaN	NaN	NaN	NaN	NaN	NaN	NaN	NaN	NaN	NaN	NaN	NaN	NaN	NaN	NaN	NaN	NaN	NaN	NaN	NaN	NaN	NaN	NaN	NaN	NaN	NaN	NaN	NaN	NaN	NaN	NaN	NaN	NaN	NaN	NaN	NaN	NaN	NaN	NaN	NaN	NaN	NaN
NaN	NaN	NaN	NaN	NaN	NaN	NaN	NaN	NaN	NaN	NaN	NaN	NaN	NaN	NaN	NaN	NaN	NaN	NaN	NaN	NaN	NaN	NaN	NaN	NaN	NaN	NaN	NaN	NaN	NaN	NaN	NaN	NaN	NaN	NaN	NaN	NaN	NaN	NaN	NaN	NaN	NaN	NaN	NaN	NaN	NaN	NaN	NaN	NaN	NaN
NaN	NaN	NaN	NaN	NaN	NaN	NaN	NaN	NaN	NaN	NaN	NaN	NaN	NaN	NaN	NaN	NaN	NaN	NaN	NaN	NaN	NaN	NaN	NaN	NaN	NaN	NaN	NaN	NaN	NaN	NaN	NaN	NaN	NaN	NaN	NaN	NaN	NaN	NaN	NaN	NaN	NaN	NaN	NaN	NaN	NaN	NaN	NaN	NaN	NaN
NaN	NaN	NaN	NaN	NaN	NaN	NaN	NaN	NaN	NaN	NaN	NaN	NaN	NaN	NaN	NaN	NaN	NaN	NaN	NaN	NaN	NaN	NaN	NaN	NaN	NaN	NaN	NaN	NaN	NaN	NaN	NaN	NaN	NaN	NaN	NaN	NaN	NaN	NaN	NaN	NaN	NaN	NaN	NaN	NaN	NaN	NaN	NaN	NaN	NaN
NaN	NaN	NaN	NaN	NaN	NaN	NaN	NaN	NaN	NaN	NaN	NaN	NaN	NaN	NaN	NaN	NaN	NaN	NaN	NaN	NaN	NaN	NaN	NaN	NaN	NaN	NaN	NaN	NaN	NaN	NaN	NaN	NaN	NaN	NaN	NaN	NaN	NaN	NaN	NaN	NaN	NaN	NaN	NaN	NaN	NaN	NaN	NaN	NaN	NaN
NaN	NaN	NaN	NaN	NaN	NaN	NaN	NaN	NaN	NaN	NaN	NaN	NaN	NaN	NaN	NaN	NaN	NaN	NaN	NaN	NaN	NaN	NaN	NaN	NaN	NaN	NaN	NaN	NaN	NaN	NaN	NaN	NaN	NaN	NaN	NaN	NaN	NaN	NaN	NaN	NaN	NaN	NaN	NaN	NaN	NaN	NaN	NaN	NaN	NaN
NaN	NaN	NaN	NaN	NaN	NaN	NaN	NaN	NaN	NaN	NaN	NaN	NaN	NaN	NaN	NaN	NaN	NaN	NaN	NaN	NaN	NaN	NaN	NaN	NaN	NaN	NaN	NaN	NaN	NaN	NaN	NaN	NaN	NaN	NaN	NaN	NaN	NaN	NaN	NaN	NaN	NaN	NaN	NaN	NaN	NaN	NaN	NaN	NaN	NaN
NaN	NaN	NaN	NaN	NaN	NaN	NaN	NaN	NaN	NaN	NaN	NaN	NaN	NaN	NaN	NaN	NaN	NaN	NaN	NaN	NaN	NaN	NaN	NaN	NaN	NaN	NaN	NaN	NaN	NaN	NaN	NaN	NaN	NaN	NaN	NaN	NaN	NaN	NaN	NaN	NaN	NaN	NaN	NaN	NaN	NaN	NaN	NaN	NaN	NaN
NaN	NaN	NaN	NaN	NaN	NaN	NaN	NaN	NaN	NaN	NaN	NaN	NaN	NaN	NaN	NaN	NaN	NaN	NaN	NaN	NaN	NaN	NaN	NaN	NaN	NaN	NaN	NaN	NaN	NaN	NaN	NaN	NaN	NaN	NaN	NaN	NaN	NaN	NaN	NaN	NaN	NaN	NaN	NaN	NaN	NaN	NaN	NaN	NaN	NaN
NaN	NaN	NaN	NaN	NaN	NaN	NaN	NaN	NaN	NaN	NaN	NaN	NaN	NaN	NaN	NaN	NaN	NaN	NaN	NaN	NaN	NaN	NaN	NaN	NaN	NaN	NaN	NaN	NaN	NaN	NaN	NaN	NaN	NaN	NaN	NaN	NaN	NaN	NaN	NaN	NaN	NaN	NaN	NaN	NaN	NaN	NaN	NaN	NaN	NaN
NaN	NaN	NaN	NaN	NaN	NaN	NaN	NaN	NaN	NaN	NaN	NaN	NaN	NaN	NaN	NaN	NaN	NaN	NaN	NaN	NaN	NaN	NaN	NaN	NaN	NaN	NaN	NaN	NaN	NaN	NaN	NaN	NaN	NaN	NaN	NaN	NaN	NaN	NaN	NaN	NaN	NaN	NaN	NaN	NaN	NaN	NaN	NaN	NaN	NaN
NaN	NaN	NaN	NaN	NaN	NaN	NaN	NaN	NaN	NaN	NaN	NaN	NaN	NaN	NaN	NaN	NaN	NaN	NaN	NaN	NaN	NaN	NaN	NaN	NaN	NaN	NaN	NaN	NaN	NaN	NaN	NaN	NaN	NaN	NaN	NaN	NaN	NaN	NaN	NaN	NaN	NaN	NaN	NaN	NaN	NaN	NaN	NaN	NaN	NaN
NaN	NaN	NaN	NaN	NaN	NaN	NaN	NaN	NaN	NaN	NaN	NaN	NaN	NaN	NaN	NaN	NaN	NaN	NaN	NaN	NaN	NaN	NaN	NaN	NaN	NaN	NaN	NaN	NaN	NaN	NaN	NaN	NaN	NaN	NaN	NaN	NaN	NaN	NaN	NaN	NaN	NaN	NaN	NaN	NaN	NaN	NaN	NaN	NaN	NaN
NaN	NaN	NaN	NaN	NaN	NaN	NaN	NaN	NaN	NaN	NaN	NaN	NaN	NaN	NaN	NaN	NaN	NaN	NaN	NaN	NaN	NaN	NaN	NaN	NaN	NaN	NaN	NaN	NaN	NaN	NaN	NaN	NaN	NaN	NaN	NaN	NaN	NaN	NaN	NaN	NaN	NaN	NaN	NaN	NaN	NaN	NaN	NaN	NaN	NaN
NaN	NaN	NaN	NaN	NaN	NaN	NaN	NaN	NaN	NaN	NaN	NaN	NaN	NaN	NaN	NaN	NaN	NaN	NaN	NaN	NaN	NaN	NaN	NaN	NaN	NaN	NaN	NaN	NaN	NaN	NaN	NaN	NaN	NaN	NaN	NaN	NaN	NaN	NaN	NaN	NaN	NaN	NaN	NaN	NaN	NaN	NaN	NaN	NaN	NaN
NaN	NaN	NaN	NaN	NaN	NaN	NaN	NaN	NaN	NaN	NaN	NaN	NaN	NaN	NaN	NaN	NaN	NaN	NaN	NaN	NaN	NaN	NaN	NaN	NaN	NaN	NaN	NaN	NaN	NaN	NaN	NaN	NaN	NaN	NaN	NaN	NaN	NaN	NaN	NaN	NaN	NaN	NaN	NaN	NaN	NaN	NaN	NaN	NaN	NaN
NaN	NaN	NaN	NaN	NaN	NaN	NaN	NaN	NaN	NaN	NaN	NaN	NaN	NaN	NaN	NaN	NaN	NaN	NaN	NaN	NaN	NaN	NaN	NaN	NaN	NaN	NaN	NaN	NaN	NaN	NaN	NaN	NaN	NaN	NaN	NaN	NaN	NaN	NaN	NaN	NaN	NaN	NaN	NaN	NaN	NaN	NaN	NaN	NaN	NaN
NaN	NaN	NaN	NaN	NaN	NaN	NaN	NaN	NaN	NaN	NaN	NaN	NaN	NaN	NaN	NaN	NaN	NaN	NaN	NaN	NaN	NaN	NaN	NaN	NaN	NaN	NaN	NaN	NaN	NaN	NaN	NaN	NaN	NaN	NaN	NaN	NaN	NaN	NaN	NaN	NaN	NaN	NaN	NaN	NaN	NaN	NaN	NaN	NaN	NaN
NaN	NaN	NaN	NaN	NaN	NaN	NaN	NaN	NaN	NaN	NaN	NaN	NaN	NaN	NaN	NaN	NaN	NaN	NaN	NaN	NaN	NaN	NaN	NaN	NaN	NaN	NaN	NaN	NaN	NaN	NaN	NaN	NaN	NaN	NaN	NaN	NaN	NaN	NaN	NaN	NaN	NaN	NaN	NaN	NaN	NaN	NaN	NaN	NaN	NaN
NaN	NaN	NaN	NaN	NaN	NaN	NaN	NaN	NaN	NaN	NaN	NaN	NaN	NaN	NaN	NaN	NaN	NaN	NaN	NaN	NaN	NaN	NaN	NaN	NaN	NaN	NaN	NaN	NaN	NaN	NaN	NaN	NaN	NaN	NaN	NaN	NaN	NaN	NaN	NaN	NaN	NaN	NaN	NaN	NaN	NaN	NaN	NaN	NaN	NaN
NaN	NaN	NaN	NaN	NaN	NaN	NaN	NaN	NaN	NaN	NaN	NaN	NaN	NaN	NaN	NaN	NaN	NaN	NaN	NaN	NaN	NaN	NaN	NaN	NaN	NaN	NaN	NaN	NaN	NaN	NaN	NaN	NaN	NaN	NaN	NaN	NaN	NaN	NaN	NaN	NaN	NaN	NaN	NaN	NaN	NaN	NaN	NaN	NaN	NaN
NaN	NaN	NaN	NaN	NaN	NaN	NaN	NaN	NaN	NaN	NaN	NaN	NaN	NaN	NaN	NaN	NaN	NaN	NaN	NaN	NaN	NaN	NaN	NaN	NaN	NaN	NaN	NaN	NaN	NaN	NaN	NaN	NaN	NaN	NaN	NaN	NaN	NaN	NaN	NaN	NaN	NaN	NaN	NaN	NaN	NaN	NaN	NaN	NaN	NaN
NaN	NaN	NaN	NaN	NaN	NaN	NaN	NaN	NaN	NaN	NaN	NaN	NaN	NaN	NaN	NaN	NaN	NaN	NaN	NaN	NaN	NaN	NaN	NaN	NaN	NaN	NaN	NaN	NaN	NaN	NaN	NaN	NaN	NaN	NaN	NaN	NaN	NaN	NaN	NaN	NaN	NaN	NaN	NaN	NaN	NaN	NaN	NaN	NaN	NaN
NaN	NaN	NaN	NaN	NaN	NaN	NaN	NaN	NaN	NaN	NaN	NaN	NaN	NaN	NaN	NaN	NaN	NaN	NaN	NaN	NaN	NaN	NaN	NaN	NaN	NaN	NaN	NaN	NaN	NaN	NaN	NaN	NaN	NaN	NaN	NaN	NaN	NaN	NaN	NaN	NaN	NaN	NaN	NaN	NaN	NaN	NaN	NaN	NaN	NaN
NaN	NaN	NaN	NaN	NaN	NaN	NaN	NaN	NaN	NaN	NaN	NaN	NaN	NaN	NaN	NaN	NaN	NaN	NaN	NaN	NaN	NaN	NaN	NaN	NaN	NaN	NaN	NaN	NaN	NaN	NaN	NaN	NaN	NaN	NaN	NaN	NaN	NaN	NaN	NaN	NaN	NaN	NaN	NaN	NaN	NaN	NaN	NaN	NaN	NaN
NaN	NaN	NaN	NaN	NaN	NaN	NaN	NaN	NaN	NaN	NaN	NaN	NaN	NaN	NaN	NaN	NaN	NaN	NaN	NaN	NaN	NaN	NaN	NaN	NaN	NaN	NaN	NaN	NaN	NaN	NaN	NaN	NaN	NaN	NaN	NaN	NaN	NaN	NaN	NaN	NaN	NaN	NaN	NaN	NaN	NaN	NaN	NaN	NaN	NaN
NaN	NaN	NaN	NaN	NaN	NaN	NaN	NaN	NaN	NaN	NaN	NaN	NaN	NaN	NaN	NaN	NaN	NaN	NaN	NaN	NaN	NaN	NaN	NaN	NaN	NaN	NaN	NaN	NaN	NaN	NaN	NaN	NaN	NaN	NaN	NaN	NaN	NaN	NaN	NaN	NaN	NaN	NaN	NaN	NaN	NaN	NaN	NaN	NaN	NaN
NaN	NaN	NaN	NaN	NaN	NaN	NaN	NaN	NaN	NaN	NaN	NaN	NaN	NaN	NaN	NaN	NaN	NaN	NaN	NaN	NaN	NaN	NaN	NaN	NaN	NaN	NaN	NaN	NaN	NaN	NaN	NaN	NaN	NaN	NaN	NaN	NaN	NaN	NaN	NaN	NaN	NaN	NaN	NaN	NaN	NaN	NaN	NaN	NaN	NaN
NaN	NaN	NaN	NaN	NaN	NaN	NaN	NaN	NaN	NaN	NaN	NaN	NaN	NaN	NaN	NaN	NaN	NaN	NaN	NaN	NaN	NaN	NaN	NaN	NaN	NaN	NaN	NaN	NaN	NaN	NaN	NaN	NaN	NaN	NaN	NaN	NaN	NaN	NaN	NaN	NaN	NaN	NaN	NaN	NaN	NaN	NaN	NaN	NaN	NaN
NaN	NaN	NaN	NaN	NaN	NaN	NaN	NaN	NaN	NaN	NaN	NaN	NaN	NaN	NaN	NaN	NaN	NaN	NaN	NaN	NaN	NaN	NaN	NaN	NaN	NaN	NaN	NaN	NaN	NaN	NaN	NaN	NaN	NaN	NaN	NaN	NaN	NaN	NaN	NaN	NaN	NaN	NaN	NaN	NaN	NaN	NaN	NaN	NaN	NaN
NaN	NaN	NaN	NaN	NaN	NaN	NaN	NaN	NaN	NaN	NaN	NaN	NaN	NaN	NaN	NaN	NaN	NaN	NaN	NaN	NaN	NaN	NaN	NaN	NaN	NaN	NaN	NaN	NaN	NaN	NaN	NaN	NaN	NaN	NaN	NaN	NaN	NaN	NaN	NaN	NaN	NaN	NaN	NaN	NaN	NaN	NaN	NaN	NaN	NaN
NaN	NaN	NaN	NaN	NaN	NaN	NaN	NaN	NaN	NaN	NaN	NaN	NaN	NaN	NaN	NaN	NaN	NaN	NaN	NaN	NaN	NaN	NaN	NaN	NaN	NaN	NaN	NaN	NaN	NaN	NaN	NaN	NaN	NaN	NaN	NaN	NaN	NaN	NaN	NaN	NaN	NaN	NaN	NaN	NaN	NaN	NaN	NaN	NaN	NaN
NaN	NaN	NaN	NaN	NaN	NaN	NaN	NaN	NaN	NaN	NaN	NaN	NaN	NaN	NaN	NaN	NaN	NaN	NaN	NaN	NaN	NaN	NaN	NaN	NaN	NaN	NaN	NaN	NaN	NaN	NaN	NaN	NaN	NaN	NaN	NaN	NaN	NaN	NaN	NaN	NaN	NaN	NaN	NaN	NaN	NaN	NaN	NaN	NaN	NaN
NaN	NaN	NaN	NaN	NaN	NaN	NaN	NaN	NaN	NaN	NaN	NaN	NaN	NaN	NaN	NaN	NaN	NaN	NaN	NaN	NaN	NaN	NaN	NaN	NaN	NaN	NaN	NaN	NaN	NaN	NaN	NaN	NaN	NaN	NaN	NaN	NaN	NaN	NaN	NaN	NaN	NaN	NaN	NaN	NaN	NaN	NaN	NaN	NaN	NaN
NaN	NaN	NaN	NaN	NaN	NaN	NaN	NaN	NaN	NaN	NaN	NaN	NaN	NaN	NaN	NaN	NaN	NaN	NaN	NaN	NaN	NaN	NaN	NaN	NaN	NaN	NaN	NaN	NaN	NaN	NaN	NaN	NaN	NaN	NaN	NaN	NaN	NaN	NaN	NaN	NaN	NaN	NaN	NaN	NaN	NaN	NaN	NaN	NaN	NaN
NaN	NaN	NaN	NaN	NaN	NaN	NaN	NaN	NaN	NaN	NaN	NaN	NaN	NaN	NaN	NaN	NaN	NaN	NaN	NaN	NaN	NaN	NaN	NaN	NaN	NaN	NaN	NaN	NaN	NaN	NaN	NaN	NaN	NaN	NaN	NaN	NaN	NaN	NaN	NaN	NaN	NaN	NaN	NaN	NaN	NaN	NaN	NaN	NaN	NaN
NaN	NaN	NaN	NaN	NaN	NaN	NaN	NaN	NaN	NaN	NaN	NaN	NaN	NaN	NaN	NaN	NaN	NaN	NaN	NaN	NaN	NaN	NaN	NaN	NaN	NaN	NaN	NaN	NaN	NaN	NaN	NaN	NaN	NaN	NaN	NaN	NaN	NaN	NaN	NaN	NaN	NaN	NaN	NaN	NaN	NaN	NaN	NaN	NaN	NaN
NaN	NaN	NaN	NaN	NaN	NaN	NaN	NaN	NaN	NaN	NaN	NaN	NaN	NaN	NaN	NaN	NaN	NaN	NaN	NaN	NaN	NaN	NaN	NaN	NaN	NaN	NaN	NaN	NaN	NaN	NaN	NaN	NaN	NaN	NaN	NaN	NaN	NaN	NaN	NaN	NaN	NaN	NaN	NaN	NaN	NaN	NaN	NaN	NaN	NaN
NaN	NaN	NaN	NaN	NaN	NaN	NaN	NaN	NaN	NaN	NaN	NaN	NaN	NaN	NaN	NaN	NaN	NaN	NaN	NaN	NaN	NaN	NaN	NaN	NaN	NaN	NaN	NaN	NaN	NaN	NaN	NaN	NaN	NaN	NaN	NaN	NaN	NaN	NaN	NaN	NaN	NaN	NaN	NaN	NaN	NaN	NaN	NaN	NaN	NaN
NaN	NaN	NaN	NaN	NaN	NaN	NaN	NaN	NaN	NaN	NaN	NaN	NaN	NaN	NaN	NaN	NaN	NaN	NaN	NaN	NaN	NaN	NaN	NaN	NaN	NaN	NaN	NaN	NaN	NaN	NaN	NaN	NaN	NaN	NaN	NaN	NaN	NaN	NaN	NaN	NaN	NaN	NaN	NaN	NaN	NaN	NaN	NaN	NaN	NaN
NaN	NaN	NaN	NaN	NaN	NaN	NaN	NaN	NaN	NaN	NaN	NaN	NaN	NaN	NaN	NaN	NaN	NaN	NaN	NaN	NaN	NaN	NaN	NaN	NaN	NaN	NaN	NaN	NaN	NaN	NaN	NaN	NaN	NaN	NaN	NaN	NaN	NaN	NaN	NaN	NaN	NaN	NaN	NaN	NaN	NaN	NaN	NaN	NaN	NaN
NaN	NaN	NaN	NaN	NaN	NaN	NaN	NaN	NaN	NaN	NaN	NaN	NaN	NaN	NaN	NaN	NaN	NaN	NaN	NaN	NaN	NaN	NaN	NaN	NaN	NaN	NaN	NaN	NaN	NaN	NaN	NaN	NaN	NaN	NaN	NaN	NaN	NaN	NaN	NaN	NaN	NaN	NaN	NaN	NaN	NaN	NaN	NaN	NaN	NaN
NaN	NaN	NaN	NaN	NaN	NaN	NaN	NaN	NaN	NaN	NaN	NaN	NaN	NaN	NaN	NaN	NaN	NaN	NaN	NaN	NaN	NaN	NaN	NaN	NaN	NaN	NaN	NaN	NaN	NaN	NaN	NaN	NaN	NaN	NaN	NaN	NaN	NaN	NaN	NaN	NaN	NaN	NaN	NaN	NaN	NaN	NaN	NaN	NaN	NaN
NaN	NaN	NaN	NaN	NaN	NaN	NaN	NaN	NaN	NaN	NaN	NaN	NaN	NaN	NaN	NaN	NaN	NaN	NaN	NaN	NaN	NaN	NaN	NaN	NaN	NaN	NaN	NaN	NaN	NaN	NaN	NaN	NaN	NaN	NaN	NaN	NaN	NaN	NaN	NaN	NaN	NaN	NaN	NaN	NaN	NaN	NaN	NaN	NaN	NaN
NaN	NaN	NaN	NaN	NaN	NaN	NaN	NaN	NaN	NaN	NaN	NaN	NaN	NaN	NaN	NaN	NaN	NaN	NaN	NaN	NaN	NaN	NaN	NaN	NaN	NaN	NaN	NaN	NaN	NaN	NaN	NaN	NaN	NaN	NaN	NaN	NaN	NaN	NaN	NaN	NaN	NaN	NaN	NaN	NaN	NaN	NaN	NaN	NaN	NaN
NaN	NaN	NaN	NaN	NaN	NaN	NaN	NaN	NaN	NaN	NaN	NaN	NaN	NaN	NaN	NaN	NaN	NaN	NaN	NaN	NaN	NaN	NaN	NaN	NaN	NaN	NaN	NaN	NaN	NaN	NaN	NaN	NaN	NaN	NaN	NaN	NaN	NaN	NaN	NaN	NaN	NaN	NaN	NaN	NaN	NaN	NaN	NaN	NaN	NaN
NaN	NaN	NaN	NaN	NaN	NaN	NaN	NaN	NaN	NaN	NaN	NaN	NaN	NaN	NaN	NaN	NaN	NaN	NaN	NaN	NaN	NaN	NaN	NaN	NaN	NaN	NaN	NaN	NaN	NaN	NaN	NaN	NaN	NaN	NaN	NaN	NaN	NaN	NaN	NaN	NaN	NaN	NaN	NaN	NaN	NaN	NaN	NaN	NaN	NaN
NaN	NaN	NaN	NaN	NaN	NaN	NaN	NaN	NaN	NaN	NaN	NaN	NaN	NaN	NaN	NaN	NaN	NaN	NaN	NaN	NaN	NaN	NaN	NaN	NaN	NaN	NaN	NaN	NaN	NaN	NaN	NaN	NaN	NaN	NaN	NaN	NaN	NaN	NaN	NaN	NaN	NaN	NaN	NaN	NaN	NaN	NaN	NaN	NaN	NaN
NaN	NaN	NaN	NaN	NaN	NaN	NaN	NaN	NaN	NaN	NaN	NaN	NaN	NaN	NaN	NaN	NaN	NaN	NaN	NaN	NaN	NaN	NaN	NaN	NaN	NaN	NaN	NaN	NaN	NaN	NaN	NaN	NaN	NaN	NaN	NaN	NaN	NaN	NaN	NaN	NaN	NaN	NaN	NaN	NaN	NaN	NaN	NaN	NaN	NaN
NaN	NaN	NaN	NaN	NaN	NaN	NaN	NaN	NaN	NaN	NaN	NaN	NaN	NaN	NaN	NaN	NaN	NaN	NaN	NaN	NaN	NaN	NaN	NaN	NaN	NaN	NaN	NaN	NaN	NaN	NaN	NaN	NaN	NaN	NaN	NaN	NaN	NaN	NaN	NaN	NaN	NaN	NaN	NaN	NaN	NaN	NaN	NaN	NaN	NaN
NaN	NaN	NaN	NaN	NaN	NaN	NaN	NaN	NaN	NaN	NaN	NaN	NaN	NaN	NaN	NaN	NaN	NaN	NaN	NaN	NaN	NaN	NaN	NaN	NaN	NaN	NaN	NaN	NaN	NaN	NaN	NaN	NaN	NaN	NaN	NaN	NaN	NaN	NaN	NaN	NaN	NaN	NaN	NaN	NaN	NaN	NaN	NaN	NaN	NaN
NaN	NaN	NaN	NaN	NaN	NaN	NaN	NaN	NaN	NaN	NaN	NaN	NaN	NaN	NaN	NaN	NaN	NaN	NaN	NaN	NaN	NaN	NaN	NaN	NaN	NaN	NaN	NaN	NaN	NaN	NaN	NaN	NaN	NaN	NaN	NaN	NaN	NaN	NaN	NaN	NaN	NaN	NaN	NaN	NaN	NaN	NaN	NaN	NaN	NaN
NaN	NaN	NaN	NaN	NaN	NaN	NaN	NaN	NaN	NaN	NaN	NaN	NaN	NaN	NaN	NaN	NaN	NaN	NaN	NaN	NaN	NaN	NaN	NaN	NaN	NaN	NaN	NaN	NaN	NaN	NaN	NaN	NaN	NaN	NaN	NaN	NaN	NaN	NaN	NaN	NaN	NaN	NaN	NaN	NaN	NaN	NaN	NaN	NaN	NaN
NaN	NaN	NaN	NaN	NaN	NaN	NaN	NaN	NaN	NaN	NaN	NaN	NaN	NaN	NaN	NaN	NaN	NaN	NaN	NaN	NaN	NaN	NaN	NaN	NaN	NaN	NaN	NaN	NaN	NaN	NaN	NaN	NaN	NaN	NaN	NaN	NaN	NaN	NaN	NaN	NaN	NaN	NaN	NaN	NaN	NaN	NaN	NaN	NaN	NaN
NaN	NaN	NaN	NaN	NaN	NaN	NaN	NaN	NaN	NaN	NaN	NaN	NaN	NaN	NaN	NaN	NaN	NaN	NaN	NaN	NaN	NaN	NaN	NaN	NaN	NaN	NaN	NaN	NaN	NaN	NaN	NaN	NaN	NaN	NaN	NaN	NaN	NaN	NaN	NaN	NaN	NaN	NaN	NaN	NaN	NaN	NaN	NaN	NaN	NaN
NaN	NaN	NaN	NaN	NaN	NaN	NaN	NaN	NaN	NaN	NaN	NaN	NaN	NaN	NaN	NaN	NaN	NaN	NaN	NaN	NaN	NaN	NaN	NaN	NaN	NaN	NaN	NaN	NaN	NaN	NaN	NaN	NaN	NaN	NaN	NaN	NaN	NaN	NaN	NaN	NaN	NaN	NaN	NaN	NaN	NaN	NaN	NaN	NaN	NaN
NaN	NaN	NaN	NaN	NaN	NaN	NaN	NaN	NaN	NaN	NaN	NaN	NaN	NaN	NaN	NaN	NaN	NaN	NaN	NaN	NaN	NaN	NaN	NaN	NaN	NaN	NaN	NaN	NaN	NaN	NaN	NaN	NaN	NaN	NaN	NaN	NaN	NaN	NaN	NaN	NaN	NaN	NaN	NaN	NaN	NaN	NaN	NaN	NaN	NaN
NaN	NaN	NaN	NaN	NaN	NaN	NaN	NaN	NaN	NaN	NaN	NaN	NaN	NaN	NaN	NaN	NaN	NaN	NaN	NaN	NaN	NaN	NaN	NaN	NaN	NaN	NaN	NaN	NaN	NaN	NaN	NaN	NaN	NaN	NaN	NaN	NaN	NaN	NaN	NaN	NaN	NaN	NaN	NaN	NaN	NaN	NaN	NaN	NaN	NaN
NaN	NaN	NaN	NaN	NaN	NaN	NaN	NaN	NaN	NaN	NaN	NaN	NaN	NaN	NaN	NaN	NaN	NaN	NaN	NaN	NaN	NaN	NaN	NaN	NaN	NaN	NaN	NaN	NaN	NaN	NaN	NaN	NaN	NaN	NaN	NaN	NaN	NaN	NaN	NaN	NaN	NaN	NaN	NaN	NaN	NaN	NaN	NaN	NaN	NaN
NaN	NaN	NaN	NaN	NaN	NaN	NaN	NaN	NaN	NaN	NaN	NaN	NaN	NaN	NaN	NaN	NaN	NaN	NaN	NaN	NaN	NaN	NaN	NaN	NaN	NaN	NaN	NaN	NaN	NaN	NaN	NaN	NaN	NaN	NaN	NaN	NaN	NaN	NaN	NaN	NaN	NaN	NaN	NaN	NaN	NaN	NaN	NaN	NaN	NaN
NaN	NaN	NaN	NaN	NaN	NaN	NaN	NaN	NaN	NaN	NaN	NaN	NaN	NaN	NaN	NaN	NaN	NaN	NaN	NaN	NaN	NaN	NaN	NaN	NaN	NaN	NaN	NaN	NaN	NaN	NaN	NaN	NaN	NaN	NaN	NaN	NaN	NaN	NaN	NaN	NaN	NaN	NaN	NaN	NaN	NaN	NaN	NaN	NaN	NaN
NaN	NaN	NaN	NaN	NaN	NaN	NaN	NaN	NaN	NaN	NaN	NaN	NaN	NaN	NaN	NaN	NaN	NaN	NaN	NaN	NaN	NaN	NaN	NaN	NaN	NaN	NaN	NaN	NaN	NaN	NaN	NaN	NaN	NaN	NaN	NaN	NaN	NaN	NaN	NaN	NaN	NaN	NaN	NaN	NaN	NaN	NaN	NaN	NaN	NaN
NaN	NaN	NaN	NaN	NaN	NaN	NaN	NaN	NaN	NaN	NaN	NaN	NaN	NaN	NaN	NaN	NaN	NaN	NaN	NaN	NaN	NaN	NaN	NaN	NaN	NaN	NaN	NaN	NaN	NaN	NaN	NaN	NaN	NaN	NaN	NaN	NaN	NaN	NaN	NaN	NaN	NaN	NaN	NaN	NaN	NaN	NaN	NaN	NaN	NaN
NaN	NaN	NaN	NaN	NaN	NaN	NaN	NaN	NaN	NaN	NaN	NaN	NaN	NaN	NaN	NaN	NaN	NaN	NaN	NaN	NaN	NaN	NaN	NaN	NaN	NaN	NaN	NaN	NaN	NaN	NaN	NaN	NaN	NaN	NaN	NaN	NaN	NaN	NaN	NaN	NaN	NaN	NaN	NaN	NaN	NaN	NaN	NaN	NaN	NaN
NaN	NaN	NaN	NaN	NaN	NaN	NaN	NaN	NaN	NaN	NaN	NaN	NaN	NaN	NaN	NaN	NaN	NaN	NaN	NaN	NaN	NaN	NaN	NaN	NaN	NaN	NaN	NaN	NaN	NaN	NaN	NaN	NaN	NaN	NaN	NaN	NaN	NaN	NaN	NaN	NaN	NaN	NaN	NaN	NaN	NaN	NaN	NaN	NaN	NaN
NaN	NaN	NaN	NaN	NaN	NaN	NaN	NaN	NaN	NaN	NaN	NaN	NaN	NaN	NaN	NaN	NaN	NaN	NaN	NaN	NaN	NaN	NaN	NaN	NaN	NaN	NaN	NaN	NaN	NaN	NaN	NaN	NaN	NaN	NaN	NaN	NaN	NaN	NaN	NaN	NaN	NaN	NaN	NaN	NaN	NaN	NaN	NaN	NaN	NaN
NaN	NaN	NaN	NaN	NaN	NaN	NaN	NaN	NaN	NaN	NaN	NaN	NaN	NaN	NaN	NaN	NaN	NaN	NaN	NaN	NaN	NaN	NaN	NaN	NaN	NaN	NaN	NaN	NaN	NaN	NaN	NaN	NaN	NaN	NaN	NaN	NaN	NaN	NaN	NaN	NaN	NaN	NaN	NaN	NaN	NaN	NaN	NaN	NaN	NaN
NaN	NaN	NaN	NaN	NaN	NaN	NaN	NaN	NaN	NaN	NaN	NaN	NaN	NaN	NaN	NaN	NaN	NaN	NaN	NaN	NaN	NaN	NaN	NaN	NaN	NaN	NaN	NaN	NaN	NaN	NaN	NaN	NaN	NaN	NaN	NaN	NaN	NaN	NaN	NaN	NaN	NaN	NaN	NaN	NaN	NaN	NaN	NaN	NaN	NaN
NaN	NaN	NaN	NaN	NaN	NaN	NaN	NaN	NaN	NaN	NaN	NaN	NaN	NaN	NaN	NaN	NaN	NaN	NaN	NaN	NaN	NaN	NaN	NaN	NaN	NaN	NaN	NaN	NaN	NaN	NaN	NaN	NaN	NaN	NaN	NaN	NaN	NaN	NaN	NaN	NaN	NaN	NaN	NaN	NaN	NaN	NaN	NaN	NaN	NaN
NaN	NaN	NaN	NaN	NaN	NaN	NaN	NaN	NaN	NaN	NaN	NaN	NaN	NaN	NaN	NaN	NaN	NaN	NaN	NaN	NaN	NaN	NaN	NaN	NaN	NaN	NaN	NaN	NaN	NaN	NaN	NaN	NaN	NaN	NaN	NaN	NaN	NaN	NaN	NaN	NaN	NaN	NaN	NaN	NaN	NaN	NaN	NaN	NaN	NaN
NaN	NaN	NaN	NaN	NaN	NaN	NaN	NaN	NaN	NaN	NaN	NaN	NaN	NaN	NaN	NaN	NaN	NaN	NaN	NaN	NaN	NaN	NaN	NaN	NaN	NaN	NaN	NaN	NaN	NaN	NaN	NaN	NaN	NaN	NaN	NaN	NaN	NaN	NaN	NaN	NaN	NaN	NaN	NaN	NaN	NaN	NaN	NaN	NaN	NaN
NaN	NaN	NaN	NaN	NaN	NaN	NaN	NaN	NaN	NaN	NaN	NaN	NaN	NaN	NaN	NaN	NaN	NaN	NaN	NaN	NaN	NaN	NaN	NaN	NaN	NaN	NaN	NaN	NaN	NaN	NaN	NaN	NaN	NaN	NaN	NaN	NaN	NaN	NaN	NaN	NaN	NaN	NaN	NaN	NaN	NaN	NaN	NaN	NaN	NaN
NaN	NaN	NaN	NaN	NaN	NaN	NaN	NaN	NaN	NaN	NaN	NaN	NaN	NaN	NaN	NaN	NaN	NaN	NaN	NaN	NaN	NaN	NaN	NaN	NaN	NaN	NaN	NaN	NaN	NaN	NaN	NaN	NaN	NaN	NaN	NaN	NaN	NaN	NaN	NaN	NaN	NaN	NaN	NaN	NaN	NaN	NaN	NaN	NaN	NaN
NaN	NaN	NaN	NaN	NaN	NaN	NaN	NaN	NaN	NaN	NaN	NaN	NaN	NaN	NaN	NaN	NaN	NaN	NaN	NaN	NaN	NaN	NaN	NaN	NaN	NaN	NaN	NaN	NaN	NaN	NaN	NaN	NaN	NaN	NaN	NaN	NaN	NaN	NaN	NaN	NaN	NaN	NaN	NaN	NaN	NaN	NaN	NaN	NaN	NaN
NaN	NaN	NaN	NaN	NaN	NaN	NaN	NaN	NaN	NaN	NaN	NaN	NaN	NaN	NaN	NaN	NaN	NaN	NaN	NaN	NaN	NaN	NaN	NaN	NaN	NaN	NaN	NaN	NaN	NaN	NaN	NaN	NaN	NaN	NaN	NaN	NaN	NaN	NaN	NaN	NaN	NaN	NaN	NaN	NaN	NaN	NaN	NaN	NaN	NaN
NaN	NaN	NaN	NaN	NaN	NaN	NaN	NaN	NaN	NaN	NaN	NaN	NaN	NaN	NaN	NaN	NaN	NaN	NaN	NaN	NaN	NaN	NaN	NaN	NaN	NaN	NaN	NaN	NaN	NaN	NaN	NaN	NaN	NaN	NaN	NaN	NaN	NaN	NaN	NaN	NaN	NaN	NaN	NaN	NaN	NaN	NaN	NaN	NaN	NaN
NaN	NaN	NaN	NaN	NaN	NaN	NaN	NaN	NaN	NaN	NaN	NaN	NaN	NaN	NaN	NaN	NaN	NaN	NaN	NaN	NaN	NaN	NaN	NaN	NaN	NaN	NaN	NaN	NaN	NaN	NaN	NaN	NaN	NaN	NaN	NaN	NaN	NaN	NaN	NaN	NaN	NaN	NaN	NaN	NaN	NaN	NaN	NaN	NaN	NaN
NaN	NaN	NaN	NaN	NaN	NaN	NaN	NaN	NaN	NaN	NaN	NaN	NaN	NaN	NaN	NaN	NaN	NaN	NaN	NaN	NaN	NaN	NaN	NaN	NaN	NaN	NaN	NaN	NaN	NaN	NaN	NaN	NaN	NaN	NaN	NaN	NaN	NaN	NaN	NaN	NaN	NaN	NaN	NaN	NaN	NaN	NaN	NaN	NaN	NaN
NaN	NaN	NaN	NaN	NaN	NaN	NaN	NaN	NaN	NaN	NaN	NaN	NaN	NaN	NaN	NaN	NaN	NaN	NaN	NaN	NaN	NaN	NaN	NaN	NaN	NaN	NaN	NaN	NaN	NaN	NaN	NaN	NaN	NaN	NaN	NaN	NaN	NaN	NaN	NaN	NaN	NaN	NaN	NaN	NaN	NaN	NaN	NaN	NaN	NaN
NaN	NaN	NaN	NaN	NaN	NaN	NaN	NaN	NaN	NaN	NaN	NaN	NaN	NaN	NaN	NaN	NaN	NaN	NaN	NaN	NaN	NaN	NaN	NaN	NaN	NaN	NaN	NaN	NaN	NaN	NaN	NaN	NaN	NaN	NaN	NaN	NaN	NaN	NaN	NaN	NaN	NaN	NaN	NaN	NaN	NaN	NaN	NaN	NaN	NaN
NaN	NaN	NaN	NaN	NaN	NaN	NaN	NaN	NaN	NaN	NaN	NaN	NaN	NaN	NaN	NaN	NaN	NaN	NaN	NaN	NaN	NaN	NaN	NaN	NaN	NaN	NaN	NaN	NaN	NaN	NaN	NaN	NaN	NaN	NaN	NaN	NaN	NaN	NaN	NaN	NaN	NaN	NaN	NaN	NaN	NaN	NaN	NaN	NaN	NaN
NaN	NaN	NaN	NaN	NaN	NaN	NaN	NaN	NaN	NaN	NaN	NaN	NaN	NaN	NaN	NaN	NaN	NaN	NaN	NaN	NaN	NaN	NaN	NaN	NaN	NaN	NaN	NaN	NaN	NaN	NaN	NaN	NaN	NaN	NaN	NaN	NaN	NaN	NaN	NaN	NaN	NaN	NaN	NaN	NaN	NaN	NaN	NaN	NaN	NaN
NaN	NaN	NaN	NaN	NaN	NaN	NaN	NaN	NaN	NaN	NaN	NaN	NaN	NaN	NaN	NaN	NaN	NaN	NaN	NaN	NaN	NaN	NaN	NaN	NaN	NaN	NaN	NaN	NaN	NaN	NaN	NaN	NaN	NaN	NaN	NaN	NaN	NaN	NaN	NaN	NaN	NaN	NaN	NaN	NaN	NaN	NaN	NaN	NaN	NaN
NaN	NaN	NaN	NaN	NaN	NaN	NaN	NaN	NaN	NaN	NaN	NaN	NaN	NaN	NaN	NaN	NaN	NaN	NaN	NaN	NaN	NaN	NaN	NaN	NaN	NaN	NaN	NaN	NaN	NaN	NaN	NaN	NaN	NaN	NaN	NaN	NaN	NaN	NaN	NaN	NaN	NaN	NaN	NaN	NaN	NaN	NaN	NaN	NaN	NaN
NaN	NaN	NaN	NaN	NaN	NaN	NaN	NaN	NaN	NaN	NaN	NaN	NaN	NaN	NaN	NaN	NaN	NaN	NaN	NaN	NaN	NaN	NaN	NaN	NaN	NaN	NaN	NaN	NaN	NaN	NaN	NaN	NaN	NaN	NaN	NaN	NaN	NaN	NaN	NaN	NaN	NaN	NaN	NaN	NaN	NaN	NaN	NaN	NaN	NaN
NaN	NaN	NaN	NaN	NaN	NaN	NaN	NaN	NaN	NaN	NaN	NaN	NaN	NaN	NaN	NaN	NaN	NaN	NaN	NaN	NaN	NaN	NaN	NaN	NaN	NaN	NaN	NaN	NaN	NaN	NaN	NaN	NaN	NaN	NaN	NaN	NaN	NaN	NaN	NaN	NaN	NaN	NaN	NaN	NaN	NaN	NaN	NaN	NaN	NaN
NaN	NaN	NaN	NaN	NaN	NaN	NaN	NaN	NaN	NaN	NaN	NaN	NaN	NaN	NaN	NaN	NaN	NaN	NaN	NaN	NaN	NaN	NaN	NaN	NaN	NaN	NaN	NaN	NaN	NaN	NaN	NaN	NaN	NaN	NaN	NaN	NaN	NaN	NaN	NaN	NaN	NaN	NaN	NaN	NaN	NaN	NaN	NaN	NaN	NaN
NaN	NaN	NaN	NaN	NaN	NaN	NaN	NaN	NaN	NaN	NaN	NaN	NaN	NaN	NaN	NaN	NaN	NaN	NaN	NaN	NaN	NaN	NaN	NaN	NaN	NaN	NaN	NaN	NaN	NaN	NaN	NaN	NaN	NaN	NaN	NaN	NaN	NaN	NaN	NaN	NaN	NaN	NaN	NaN	NaN	NaN	NaN	NaN	NaN	NaN
NaN	NaN	NaN	NaN	NaN	NaN	NaN	NaN	NaN	NaN	NaN	NaN	NaN	NaN	NaN	NaN	NaN	NaN	NaN	NaN	NaN	NaN	NaN	NaN	NaN	NaN	NaN	NaN	NaN	NaN	NaN	NaN	NaN	NaN	NaN	NaN	NaN	NaN	NaN	NaN	NaN	NaN	NaN	NaN	NaN	NaN	NaN	NaN	NaN	NaN
NaN	NaN	NaN	NaN	NaN	NaN	NaN	NaN	NaN	NaN	NaN	NaN	NaN	NaN	NaN	NaN	NaN	NaN	NaN	NaN	NaN	NaN	NaN	NaN	NaN	NaN	NaN	NaN	NaN	NaN	NaN	NaN	NaN	NaN	NaN	NaN	NaN	NaN	NaN	NaN	NaN	NaN	NaN	NaN	NaN	NaN	NaN	NaN	NaN	NaN
NaN	NaN	NaN	NaN	NaN	NaN	NaN	NaN	NaN	NaN	NaN	NaN	NaN	NaN	NaN	NaN	NaN	NaN	NaN	NaN	NaN	NaN	NaN	NaN	NaN	NaN	NaN	NaN	NaN	NaN	NaN	NaN	NaN	NaN	NaN	NaN	NaN	NaN	NaN	NaN	NaN	NaN	NaN	NaN	NaN	NaN	NaN	NaN	NaN	NaN
NaN	NaN	NaN	NaN	NaN	NaN	NaN	NaN	NaN	NaN	NaN	NaN	NaN	NaN	NaN	NaN	NaN	NaN	NaN	NaN	NaN	NaN	NaN	NaN	NaN	NaN	NaN	NaN	NaN	NaN	NaN	NaN	NaN	NaN	NaN	NaN	NaN	NaN	NaN	NaN	NaN	NaN	NaN	NaN	NaN	NaN	NaN	NaN	NaN	NaN
NaN	NaN	NaN	NaN	NaN	NaN	NaN	NaN	NaN	NaN	NaN	NaN	NaN	NaN	NaN	NaN	NaN	NaN	NaN	NaN	NaN	NaN	NaN	NaN	NaN	NaN	NaN	NaN	NaN	NaN	NaN	NaN	NaN	NaN	NaN	NaN	NaN	NaN	NaN	NaN	NaN	NaN	NaN	NaN	NaN	NaN	NaN	NaN	NaN	NaN
NaN	NaN	NaN	NaN	NaN	NaN	NaN	NaN	NaN	NaN	NaN	NaN	NaN	NaN	NaN	NaN	NaN	NaN	NaN	NaN	NaN	NaN	NaN	NaN	NaN	NaN	NaN	NaN	NaN	NaN	NaN	NaN	NaN	NaN	NaN	NaN	NaN	NaN	NaN	NaN	NaN	NaN	NaN	NaN	NaN	NaN	NaN	NaN	NaN	NaN
NaN	NaN	NaN	NaN	NaN	NaN	NaN	NaN	NaN	NaN	NaN	NaN	NaN	NaN	NaN	NaN	NaN	NaN	NaN	NaN	NaN	NaN	NaN	NaN	NaN	NaN	NaN	NaN	NaN	NaN	NaN	NaN	NaN	NaN	NaN	NaN	NaN	NaN	NaN	NaN	NaN	NaN	NaN	NaN	NaN	NaN	NaN	NaN	NaN	NaN
NaN	NaN	NaN	NaN	NaN	NaN	NaN	NaN	NaN	NaN	NaN	NaN	NaN	NaN	NaN	NaN	NaN	NaN	NaN	NaN	NaN	NaN	NaN	NaN	NaN	NaN	NaN	NaN	NaN	NaN	NaN	NaN	NaN	NaN	NaN	NaN	NaN	NaN	NaN	NaN	NaN	NaN	NaN	NaN	NaN	NaN	NaN	NaN	NaN	NaN
[truncated: 83 more rows]
[truncated: 974 more columns]

## Sheet: Fig2
4.11034	3.74175	3.21525	2.77092	2.48763	2.18387	1.87089	1.44019	1.1758	1.09539	1.12721	1.03057	0.883023	0.839819	1.12601	1.31469	1.44346	1.38898	1.6043	1.82262	2.01881	2.07152	2.17868	2.26581	2.45591	2.57843	2.55401	2.59966	2.79202	2.90099	3.05101	3.00702	3.01828	3.09405	3.24606	3.32536	3.26238	3.20796	3.28791	3.34064	3.27412	3.1703	3.12345	3.16987	3.23397	3.17642	3.07858	3.03423	3.20209	3.20571
[truncated: 400 more rows]
[truncated: 151 more columns]

[truncated: 10 more sheets: Supple S5(-500 mV), Supple S5(-300 mV), Supple S7(a), Supple S7(b), Supple S7(d), Supple S7(e), Supple S7(g), Supple S7(h), Supple S7(j), Supple S7(k)]
